# Supplementary material for: Comprehensive investigation of temporal and autism-associated cell type composition-dependent and independent gene expression changes in human brains
Source: Sci Rep. 2017 Jun 23;7:4121. doi: 10.1038/s41598-017-04356-7 (PMC5482876; doi:10.1038/s41598-017-04356-7)
Supplement: Supplementary file 2 — Dataset 1 [file 41598_2017_4356_MOESM2_ESM.xls]

## Sheet: CIBERSORT
EnsemblID	geneSymbol	fpkm_astrocytes	fpkm_endothelial	fpkm_fetal_quiescent	fpkm_fetal_replicating	fpkm_microglia	fpkm_neurons	fpkm_oligodendrocytes	fpkm_OPC
ENSG00000001461	NIPAL3	0	0.000142516	3.11041e-06	1.06232e-05	0.000223714	0.00022328	40.6563	0.000127808
ENSG00000005486	RHBDD2	0.279438	0.199035	0.231234	0.163102	0.26805	27.2992	0.180437	0.119343
ENSG00000005893	LAMP2	64.7396	8.18537	1.38378	1.042	33.0312	1.10289	343.81	34.4167
ENSG00000006042	TMEM98	0	0	0	4.32753	0	0	5.62546	0
ENSG00000006652	IFRD1	1.36897	85.9576	0	1.00109	0	0.480008	0.433162	0.42842
ENSG00000006747	SCIN	0.15136	0.356916	0.228101	0.251932	56.4485	0.0264104	0.21675	0.495609
ENSG00000007372	PAX6	5.62999	0	0	20.0056	0	0	0	0
ENSG00000008311	AASS	311.863	0	0	88.5855	0	0	10.6614	45.6525
ENSG00000008394	MGST1	37.5193	0	0	0	0	0	0	0
ENSG00000008405	CRY1	0	0.768332	0	0	0	0	0	17.7717
ENSG00000008988	RPS20	1.30615	68.5634	61.2386	55.6086	57.9786	6.71698	16.481	2.068
ENSG00000010278	CD9	0.13228	6.86641	0.107534	0.218275	0.444023	0.0188755	183.277	9.42719
ENSG00000010610	CD4	1.00398	2.54605	1.30478	1.56662	19.3979	0.211294	1.27428	2.0035
ENSG00000011405	PIK3C2A	33.5809	0.424317	0	1.0629	0	0.106038	0	3.58676
ENSG00000011426	ANLN	0	0	0	1.75134	0	0	95.633	0
ENSG00000011465	DCN	0	122.526	0	0	0	0	0	0
ENSG00000011566	MAP4K3	0	0	0	0	10.8424	0.0410817	0	23.3112
ENSG00000011600	TYROBP	0	0	0	0	43.5472	0	0	0
ENSG00000013297	CLDN11	0.982252	5.3324	1.35109	1.62272	10.0665	0.343337	324.538	2.99127
ENSG00000014641	MDH1	22.0206	0.936199	16.926	3.66837	0.967384	249.451	26.1136	0.950003
ENSG00000018236	CNTN1	7.02293	0	0	0	0	22.9161	0	61.4433
ENSG00000018625	ATP1A2	590.259	89.9929	0	0	0	0	0	33.3397
ENSG00000019582	CD74	0	0	0	0	553.198	0	0	0
ENSG00000021300	PLEKHB1	0.0959332	0.000573654	0.000473188	0.000501461	0.000696098	0.000220582	26.6441	0.000628383
ENSG00000022355	GABRA1	0.000377253	0.000597032	0.000432465	0.000435415	0.000634533	174.929	0.000438143	0.000498103
ENSG00000026025	VIM	10.1549	91.941	1.66312	12.8435	5.39356	0.171561	0.93727	1.10237
ENSG00000027697	IFNGR1	0.0202022	51.6658	0.00920494	3.58914	78.5962	0.697552	5.90429	67.978
ENSG00000033122	LRRC7	0	0	24.9051	0	0	3.3278	0	6.83832
ENSG00000033170	FUT8	1.78501	0	0	0.22096	0	0	41.9403	0
ENSG00000034510	TMSB10	0	325.537	733.612	193.098	39.9534	55.0236	2.4438	0
ENSG00000035681	NSMAF	0	0	0	0	0	1.14388	0	25.34
ENSG00000038427	VCAN	0.000394233	0.000534155	6.77957	13.215	0.000638147	0.000148849	0.000407531	104.915
ENSG00000038945	MSR1	0.00350897	0.0123784	0.00644591	0.00774248	179.18	0.000754627	0.00589399	0.0252439
ENSG00000041982	TNC	0	4.37163e-05	0	8.57498	0.000189467	0	0	0
ENSG00000042980	ADAM28	0	0	0	0	56.427	0	0	1.47754
ENSG00000043355	ZIC2	28.1094	1.66038	0.292882	0.993512	1.03194	0.0410127	0.295608	0.32762
ENSG00000043462	LCP2	0.9729	2.84579	1.44244	1.73453	28.9396	0.284694	1.41858	3.45486
ENSG00000044524	EPHA3	0.0128372	0.0382995	7.60403	0.045406	0.0953749	0.00523629	0.0204114	0.0235153
ENSG00000046653	GPM6B	219.467	0	6.09427	8.23916	0	13.3461	476.121	110.177
ENSG00000046889	PREX2	71.6687	0	0	0	0	0	0	2.58441
ENSG00000047365	ARAP2	8.09807	0	0	0	0	0	48.1799	1.49567
ENSG00000048540	LMO3	90.4543	0	3.10131	0	0	0.147316	0	0
ENSG00000048740	CELF2	6.70748	0	80.1857	16.054	11.5699	10.8431	0	1.98532
ENSG00000049245	VAMP3	0.75542	0.981687	0.387668	0.660165	1.48854	0.149678	16.7354	0.985831
ENSG00000049759	NEDD4L	0.0853939	0.111623	12.9539	30.2249	0.207423	1.06569	0.0504564	0.0536276
ENSG00000050405	LIMA1	0.0488148	0.103263	0.0530459	3.74491	0.124174	0.0322663	0.051113	25.2289
ENSG00000053438	NNAT	0.000288778	0.000435926	254.099	397.324	0.000570467	0.137636	0.000367945	0.000459021
ENSG00000054654	SYNE2	1.08352	7.55289	6.48365	42.0928	10.5435	0.315684	1.55489	2.50396
ENSG00000055208	TAB2	0	0	0	0	15.235	0	0	24.3026
ENSG00000059588	TARBP1	0.699747	0.00101512	0.00332756	0.000935592	0.00544424	26.2054	0.000870046	0.00199681
ENSG00000059804	SLC2A3	0.000353583	63.0307	0.00051559	2.92875	0.000665068	2.77403	0.000439223	6.65577
ENSG00000060138	YBX3	0	14.1368	0	0	0	0	0	0
ENSG00000060718	COL11A1	3.79434	2.77948	1.43232	25.0502	7.14614	0.81984	1.25037	39.9461
ENSG00000061918	GUCY1B3	0.681566	0.589695	0.433598	0.40126	0.806725	31.5143	0.295065	0.320531
ENSG00000063177	RPL18	0	4.15275	19.9855	27.1917	5.10771	1.75134	0	0
ENSG00000064651	SLC12A2	0.947377	39.2694	1.08348	4.67711	0.00481922	1.30004	173.04	0.426781
ENSG00000064787	BCAS1	0.000863958	0.00577337	0.000934611	0.000957557	0.0116585	0.000671242	50.0703	0.574111
ENSG00000065361	ERBB3	0.357995	0.689051	0.4069	0.504772	1.66508	0.0627594	19.3896	0.920456
ENSG00000065600	TMEM206	0.163619	0.339765	0.415825	0.338864	0.773281	0.0704925	26.4988	0.431308
ENSG00000065609	SNAP91	0.382487	0.323238	2.4412	0.322177	0.674836	29.8023	0.234098	3.62962
ENSG00000065809	FAM107B	0.0385482	0.270172	0.136038	0.108665	0.293724	0.00772033	118.275	0.139416
ENSG00000065978	YBX1	0.0165572	14.582	60.0413	69.546	33.2489	0.189477	4.38559	12.2105
ENSG00000067048	DDX3Y	0	36.8289	0	0	0	0	0	0
ENSG00000067064	IDI1	58.9075	41.9028	41.9212	5.26993	0	17.9366	76.7302	352.5
ENSG00000067082	KLF6	0	147.71	5.80622	26.4113	131.76	0	0	8.08359
ENSG00000067715	SYT1	0.387529	0.402544	31.3941	0.174548	0.371604	311.863	0.257482	0.101707
ENSG00000067955	CBFB	0.0438466	0.0717203	0.0427417	0.0270511	0.129094	0.00874641	0.0515412	32.6929
ENSG00000068078	FGFR3	42.4258	0	0	0	0	0	0	0
ENSG00000068615	REEP1	0	0	19.192	0	0	6.19423	0	0
ENSG00000069122	GPR116	0	11.0782	0	0	0	0	0	0
ENSG00000069712	KIAA1107	0.000364805	0.000306691	4.91045	0.000290698	0.000399696	46.2504	0.000200015	6.08114
ENSG00000069849	ATP1B3	0	86.699	0	8.37975	23.4692	0.420103	0	9.49538
ENSG00000070214	SLC44A1	2.54033	8.42368	7.43526	8.86154	2.00175	0.957468	299.324	4.52365
ENSG00000070756	PABPC1	1.86957	36.5017	33.2109	56.6885	106.214	3.07248	2.29212	31.5999
ENSG00000070808	CAMK2A	0.000148404	0.000270748	0.000243726	0.000205071	0.000410807	5.53083	0.00018368	0.000189076
ENSG00000070961	ATP2B1	0.023164	0.0182317	3.75298	0.567164	0.0380599	26.5639	0.0144215	8.58073
ENSG00000071991	CDH19	0.000692596	0.000880071	0.000763371	0.000789903	0.00245993	0.000433372	12.2957	0.000920863
ENSG00000072832	CRMP1	0.210861	0.0955492	78.9032	0.22276	0.228955	2.0372	0.0567718	0.077524
ENSG00000072952	MRVI1	15.9619	0.0524933	0.0322978	0.0349609	0.131345	0.00278569	0.0289421	0.0331359
ENSG00000073417	PDE8A	0	0	0	0	0	0	20.0198	1.12699
ENSG00000073584	SMARCE1	0.764218	0.789308	5.08257	28.3687	1.6797	0.470558	1.55559	0.809294
ENSG00000073737	DHRS9	1.13315	3.43287	1.75477	2.08389	121.507	0.262385	1.67918	4.2012
ENSG00000073849	ST6GAL1	0.709048	3.7452	2.33538	1.23588	69.0115	0.17109	0.912746	2.33014
ENSG00000074706	IPCEF1	0	0	0	0	33.1367	0	0	0
ENSG00000075213	SEMA3A	0	0	3.65086	0	0	0	0	0
ENSG00000075223	SEMA3C	0	0	3.70937	0	0	0	0	0
ENSG00000075340	ADD2	0	0	24.6118	0	0	2.92005	0	0
ENSG00000075539	FRYL	0	0	0.892123	6.65865	0	0.525632	33.5809	0
ENSG00000077097	TOP2B	13.0005	0	83.5832	12.617	0	16.9417	25.8137	0.757323
ENSG00000077279	DCX	0	0	456.484	19.8848	0	0.72146	0	0
ENSG00000077420	APBB1IP	0	0	0	0	26.4925	0	0	0
ENSG00000078018	MAP2	1.29626	0.14178	117.467	49.9602	0.202314	70.973	0.0988523	7.25163
ENSG00000078114	NEBL	40.3671	1.26472	0.162993	0.121062	0.348181	2.50849	0.0930791	7.86109
ENSG00000078596	ITM2A	0	416.654	0	0	0	0	152.716	16.4004
ENSG00000078668	VDAC3	9.35497	0	73.2449	19.5	0	146.229	4.68056	0
ENSG00000079102	RUNX1T1	1.98768	2.97341	65.2515	1.09832	3.29387	3.79874	0.903995	1.67698
ENSG00000079215	SLC1A3	872.326	4.08693	0.053431	63.014	166.035	0.0286708	6.00811	35.2872
ENSG00000079459	FDFT1	5.12183	1.7909	86.1297	45.7006	0.566787	0.789088	23.0511	27.3911
ENSG00000079462	PAFAH1B3	0.146278	0.284813	63.0818	0.297827	0.537268	0.427721	0.158724	0.213407
ENSG00000079691	LRRC16A	200.068	0	0	8.44592	0	0.0512726	0	0
ENSG00000079819	EPB41L2	1.38246	0	0	0	47.7932	0	0.317026	9.8646
ENSG00000080493	SLC4A4	72.4785	0.00555643	0.00231272	0.00596285	0.0161328	0.000746536	0.00210149	0.00440992
ENSG00000080822	CLDND1	0	104.719	0	0	0	0.699451	983.551	70.0216
ENSG00000081189	MEF2C	1.11276	4.02184	113.054	0.000731825	80.3418	58.7638	0.000769581	14.9126
ENSG00000081237	PTPRC	0.000594616	0.000749282	0.000666419	0.000693087	49.5732	0.00032232	0.000652547	0.000790747
ENSG00000082074	FYB	0.020172	0.0578874	0.033604	0.0382811	25.6514	0.00179591	0.0323169	0.052187
ENSG00000082996	RNF13	18.8209	0.918591	0.000588648	0.000588067	14.046	1.69902	191.265	10.6423
ENSG00000083223	ZCCHC6	0.686051	1.77099	1.245	0.93358	89.3043	0.384242	0.699008	1.54614
ENSG00000083720	OXCT1	0.0105498	0.0233866	0.0119083	0.012461	0.0326177	6.03266	0.00843915	0.0129656
ENSG00000083845	RPS5	0.0613672	13.4776	64.6361	8.68564	0.0673296	1.12704	1.08558	0.0200505
ENSG00000084207	GSTP1	12.6104	147.414	7.46587	89.2366	4.10834	1.70668	5.57229	0
ENSG00000084453	SLCO1A2	0	0	0	0	0	0	16.9516	0
ENSG00000084623	EIF3I	0	97.1167	17.1922	7.63524	0	5.02784	2.81217	0
ENSG00000084628	NKAIN1	0	0	0.718271	0	0	0	0	0
ENSG00000085719	CPNE3	4.24389	0	1.55883	0	0	0	0	54.0182
ENSG00000086062	B4GALT1	1.50228	8.3571	1.74746	2.80793	66.5181	0.292339	1.32147	3.19464
ENSG00000086205	FOLH1	0.192808	0.48984	0.268774	0.308365	1.02521	0.0357612	10.6748	0.455927
ENSG00000086300	SNX10	0.459142	0.686562	0.58656	0.487811	1.46901	33.3111	0.471328	1.01512
ENSG00000087074	PPP1R15A	0.000590979	34.2	0.0005848	1.09964	0.000769829	0.000637251	0.000666549	0.000615106
ENSG00000087250	MT3	177.068	0.919306	0.354808	0.600632	1.25377	1.06164	0.464424	0.63046
ENSG00000087253	LPCAT2	0.237404	0.541221	0.329776	0.377457	44.0145	0.0751546	0.343741	0.643189
ENSG00000089009	RPL6	0.0799962	2.29506	11.9829	3.16797	17.1728	0.605902	2.61838	0.210593
ENSG00000089041	P2RX7	0.0352878	0.105079	0.0618656	0.0699594	0.328346	0.0344207	22.4798	31.0063
ENSG00000089157	RPLP0	0.124225	52.1364	82.4514	67.1464	19.3875	1.12416	3.63136	0.0732956
ENSG00000089199	CHGB	0.0327058	0.0594957	0.0671798	0.0388915	0.127556	13.2685	0.0294323	0.0627004
ENSG00000089220	PEBP1	198.185	113.332	76.2946	47.7639	12.2561	560.959	206.296	30.8628
ENSG00000090104	RGS1	0	0	0	0	289.089	0	0	13.3075
ENSG00000090339	ICAM1	0	8.94907	0	0	0	0	0	0
ENSG00000091129	NRCAM	67.2222	0.0024382	0.00906135	0.00214614	0.00913473	17.7259	0.000953036	94.3724
ENSG00000091317	CMTM6	0	0	0	0	81.7878	0	0	0
ENSG00000091513	TF	0	0.000133668	0	0	0.000154594	0	261.496	5.49728e-05
ENSG00000091656	ZFHX4	23.1825	0.000197331	6.68769e-05	17.9366	0.000291019	0	2.94627	0.867377
ENSG00000091972	CD200	0	0	6.74631	0	0	65.0425	2.20833	0
ENSG00000092096	SLC22A17	0.0352309	0.0238006	0.0269382	0.05411	0.0542174	10.6914	0.0360558	1.03513
ENSG00000092820	EZR	367.186	0.000346417	16.1817	81.9773	0.000440128	0	0.000117235	0.000263935
ENSG00000092841	MYL6	11.7658	119.062	15.2647	39.2108	37.6448	18.5369	14.0091	1.3603
ENSG00000095637	SORBS1	52.553	3.27547	3.87292	8.02272	0.014902	0.873081	0.00176338	5.04379
ENSG00000095794	CREM	0.173496	9.96769	0.14544	0.204165	6.772	0.0667754	0.142562	0.270811
ENSG00000096060	FKBP5	0	0	0	0	21.517	0	0	6.4979
ENSG00000096092	TMEM14A	0	0	10.5841	0	0	130.654	3.02549	0
ENSG00000097021	ACOT7	0	0	0.702278	0	0	21.9767	0	0
ENSG00000099194	SCD	49.7544	5.75965	13.3521	33.1868	24.3493	0.681986	482.056	33.2994
ENSG00000100095	SEZ6L	1.00683	2.50447	3.30808	4.63298	8.27671	5.73959	1.47614	35.6272
ENSG00000100097	LGALS1	11.6086	205.072	1.31194	2.54814	9.09132	1.33178	1.33067	1.52828
ENSG00000100129	EIF3L	0.403057	0.802367	48.4649	5.27842	5.30258	1.08032	0.898915	0.775765
ENSG00000100138	NHP2L1	0.775468	9.8242	5.99279	7.45286	0.857978	80.7114	4.89164	0.432028
ENSG00000100154	TTC28	0.501422	0.416972	4.75836	1.48558	0.830559	0.16064	0.242285	0.482919
ENSG00000100167	2017-09-03	1.02241	0.384463	49.7064	0.479375	0.807642	6.71698	0.28624	0.397041
ENSG00000100591	AHSA1	0.0666259	4.40332	3.2081	34.5214	0.146785	4.19016	11.181	0.0883932
ENSG00000100596	SPTLC2	0.0544235	0.0605547	0.0418397	0.0396382	51.0652	0.0101159	8.08125	0.438006
ENSG00000100644	HIF1A	29.3236	1.73335	4.90811	7.51817	168.099	0.425783	0.108576	27.5058
ENSG00000100906	NFKBIA	17.0193	277.118	0.0243929	0.0255803	20.2168	0.104934	3.20034	8.75646
ENSG00000100979	PLTP	10.8268	0.00094199	0.000828713	0.000869252	0.00380074	0.000528516	0.000804382	0.000834353
ENSG00000101079	NDRG3	0	0	0	0	0	9.33992	0	6.30185
ENSG00000101126	ADNP	11.1727	5.07327	81.9773	139.192	0	8.84486	1.06949	5.95291
ENSG00000101265	RASSF2	0.0218162	0.0778171	0.340101	2.33695	17.8582	0.00628834	53.9819	32.3963
ENSG00000101349	PAK7	0.0449745	0.135743	3.50435	0.0861025	0.269825	0.0635934	0.0742312	0.096077
ENSG00000101400	SNTA1	52.1705	0.15172	0.0829537	0.0981678	0.295913	0.0271619	0.0745225	0.0816651
ENSG00000101439	CST3	55.8514	8.88332	0.0914155	0.164197	8.32783	0.0537253	0.0790167	0.199519
ENSG00000101489	CELF4	0.0989057	0.309543	0.337701	0.155012	0.426726	9.7211	0.147284	0.165486
ENSG00000101608	MYL12A	0.654415	26.6551	0.304536	0.394731	22.2826	0.0516437	2.46024	0.525225
ENSG00000102226	USP11	2.78756	0	7.15213	0.749873	0	64.4844	5.55406	0
ENSG00000102409	BEX4	7.39314	0	23.2506	0	0	363.58	83.3023	59.8289
ENSG00000102466	FGF14	0	0	0	0	0	20.7651	0	0
ENSG00000102760	RGCC	0.0941167	30.7567	0.025594	0.0463922	0.123843	0.00207804	56.9821	11.8199
ENSG00000102786	INTS6	0.750879	35.7595	0.0595735	0.0603975	0.120863	0.40126	0.0588739	1.88714
ENSG00000102934	PLLP	0.555173	2.41566	0.7757	0.845864	3.66434	0.171339	18.2701	1.67249
ENSG00000103196	CRISPLD2	0	26.5071	0	0	0	0	0	15.8275
ENSG00000103489	XYLT1	0	0	0	0	0	0	0	15.2458
ENSG00000103978	TMEM87A	0	0	0	1.33887	0	0	39.9101	36.9846
ENSG00000104267	CA2	18.4017	19.8237	0.409462	0.677093	1.79055	0.305977	402.467	0.938374
ENSG00000104332	SFRP1	0.000593887	0.000750478	0.000730668	27.1917	0.000883141	0.000367576	0.000792737	0.000745891
ENSG00000104368	PLAT	0.000576688	0.000870527	0.000652195	0.000739814	0.00091133	0.000341891	0.000652132	9.93214
ENSG00000104427	ZC2HC1A	2.15067	0.000887304	55.3503	6.10294	0.00179727	1.5575	0.000765836	2.5711
ENSG00000104435	STMN2	0.000670941	0.000880131	1663.4	1.66992	0.00143406	214.779	0.000862205	0.00073879
ENSG00000104833	TUBB4A	0.00427255	0.0209101	0.0310315	0.00893114	0.0383612	0.24926	12.4626	0.00854986
ENSG00000105220	GPI	28.6193	0.665601	21.0548	19.5391	1.0243	89.877	0.517374	2.73168
ENSG00000105372	RPS19	3.59328	73.9488	92.9015	75.4433	102.498	8.23916	5.32835	0.855347
ENSG00000105695	MAG	0.000212816	0.000386717	0.00027517	0.000297117	0.000496439	0	4.59497	0.000331403
ENSG00000105854	PON2	807.965	23.6805	0.000651457	11.1315	0.000910665	0.000474573	146.438	361.662
ENSG00000105855	ITGB8	13.8566	0.000771916	0.000837412	120.526	0.000876359	0.000654746	67.3853	89.2744
ENSG00000105894	PTN	320.49	184.745	0.000881058	192.302	0.000914661	0.134211	47.7057	39.5926
ENSG00000105939	ZC3HAV1	0.000873279	30.1616	0.000693392	0.000781744	0.000921765	0.000432691	0.00069452	0.000872256
ENSG00000106144	CASP2	1.48024	4.07686	31.7439	20.807	7.12714	0.79582	1.5401	3.24042
ENSG00000106278	PTPRZ1	160.496	0.393794	21.6437	94.5729	0.938996	0.496377	0.276907	546.789
ENSG00000106366	SERPINE1	0.270743	7.35523	0.383326	0.43309	1.84096	0.0574752	0.374319	0.871545
ENSG00000106462	EZH2	0.45559	1.42685	1.68035	9.05297	2.96111	0.155538	0.601562	0.835066
ENSG00000106571	GLI3	4.7647	0.169489	0.0976947	11.1928	0.362114	0.0103305	0.0901735	0.103471
ENSG00000106689	LHX2	4.31844	0.289021	0.499452	13.7893	0.610134	0.0251762	0.179222	0.196992
ENSG00000107223	EDF1	0	0	5.12953	0	0	68.7798	5.07148	0
ENSG00000107317	PTGDS	171.168	35.5346	0	0	0	0	82.9672	0
ENSG00000107798	LIPA	1.64063	6.57851	1.84702	2.11501	40.5846	0.64355	80.5305	4.85162
ENSG00000108231	LGI1	114.249	2.3834e-05	0	0	0.0001481	15.6836	0	3.5086e-06
ENSG00000108387	2017-09-04	8.74205e-05	0.108492	1.83305e-05	3.87084e-05	0.000266941	0.000235985	89.5719	2.47375e-05
ENSG00000108691	CCL2	0.000685017	0.000946029	0.000737273	0.00082871	94.2446	0.000385523	0.00072271	0.00080201
ENSG00000109099	PMP22	87.9194	86.7736	0	0	0	0	283.88	8.1834
ENSG00000109107	ALDOC	724.224	0	0	0	0	59.6703	0	0.845895
ENSG00000109390	NDUFC1	3.93037	38.916	1.57617	0	0	51.7261	6.69402	0
ENSG00000109472	CPE	845.667	32.5981	23.6991	6.10294	0	81.6282	0.179953	58.3807
ENSG00000109475	RPL34	0.754944	67.0328	62.0318	42.9284	52.7454	7.18273	8.70712	9.13509
ENSG00000109805	NCAPG	0	8.45057e-05	2.64686e-05	0.000154594	0.000232444	0	0	8.16515e-06
ENSG00000109846	CRYAB	67.517	47.0025	0	2.85441e-05	0.000245001	4.8085	729.037	2.82445
ENSG00000110321	EIF4G2	14.0413	89.796	125.02	79.803	86.0332	17.7259	30.7017	42.9848
ENSG00000110436	SLC1A2	1324.78	0.000938642	0.422867	4.38961	0.0058061	0.385177	0.000877985	51.0547
ENSG00000110492	MDK	0.000750581	0.0015507	0.000850923	2.95084	0.00366671	0.000508055	0.000790167	0.000815895
ENSG00000110693	SOX6	0.555273	0.000652319	0.000589839	1.5711	0.000803863	0.000400246	0.000565651	12.9201
ENSG00000110700	RPS13	0.777834	71.295	89.9967	63.2759	80.5809	15.3514	18.342	12.2009
ENSG00000110876	SELPLG	9.62908e-05	0.000261707	0.000169422	0.000201981	21.479	0	0.000155503	0.000282546
ENSG00000110880	CORO1C	0.00018171	2.62806	3.6066	26.5639	0.00047632	0.73729	6.72909	34.1234
ENSG00000111252	SH2B3	0.845454	2.18123	1.35908	1.35208	13.048	0.306363	1.11061	4.31541
ENSG00000111348	ARHGDIB	0.493272	2.05763	0.709558	0.798521	46.3502	0.107359	0.673431	1.05308
ENSG00000111371	SLC38A1	0.506662	1.13455	35.5246	0.862603	3.57577	5.61179	1.5244	2.12489
ENSG00000111647	UHRF1BP1L	0.000770963	0.000900454	0.000903167	0.000865983	0.00169659	0.0182169	0.000919842	12.8785
ENSG00000111674	ENO2	0.000873284	0.00112932	6.9611	0.00244299	0.00246635	85.594	4.72659	0.000898188
ENSG00000111783	RFX4	23.3458	0.000699817	0.000631139	0.827729	0.000846686	0.00042997	0.000608131	0.000723508
ENSG00000111859	NEDD9	0.00276072	0.0180445	0.00839357	0.0148352	35.2729	0.000701607	0.00152773	0.387648
ENSG00000111897	SERINC1	4.00708	71.5853	106.319	2.65483	0.0177107	479.09	125.906	26.9976
ENSG00000111907	TPD52L1	53.3265	0.00283532	0.00092409	0.00105868	0.00936302	0.000630056	0.000907105	0.000935406
ENSG00000111961	SASH1	24.1762	4.15205	0.000931559	0.000950354	0.00890254	0.000800538	3.92947	0.333471
ENSG00000112096	SOD2	0.235267	39.4344	0.174976	0.197395	0.405995	0.432508	0.128852	0.161076
ENSG00000112118	MCM3	0.0715572	0.102811	0.0674648	1.59978	0.264265	0.00905473	0.0666306	0.119548
ENSG00000112149	CD83	0.08055	0.181092	0.0762579	0.0786049	352.625	0.010232	0.0585996	0.192508
ENSG00000112182	BACH2	0.0441585	0.166709	4.41154	0.115513	0.265211	0.0120751	0.0675925	0.131769
ENSG00000112186	CAP2	0.225031	0.238617	2.58631	0.14314	0.269159	51.4045	0.0694996	0.0958188
ENSG00000112312	GMNN	1.94095	2.33359	1.33845	6.6946	7.02809	0.438386	1.24472	2.45787
ENSG00000112531	QKI	47.9546	16.5741	1.55164	15.0276	32.5683	2.88111	95.7043	41.8119
ENSG00000112851	ERBB2IP	9.34823	1.41514	0.000763566	0.000777981	0.00118155	0.000823089	52.5469	1.68448
ENSG00000112902	SEMA5A	0.000470031	0.000707285	0.000517912	0.000618534	0.000742551	0.000647062	0.000557395	102.154
ENSG00000112972	HMGCS1	10.5421	47.7665	137.395	119.242	13.3322	10.2711	48.1804	172.159
ENSG00000113070	HBEGF	0	37.9677	0	0	0	0	0	0
ENSG00000113140	SPARC	0	137.476	0	0	0	0	0.804418	1.0423
ENSG00000113161	HMGCR	0	0	30.2553	13.7373	0	1.14388	0	21.1237
ENSG00000113327	GABRG2	0.000927535	0.00612271	0.00277383	0.000961804	0.0103756	47.8577	0.00130454	0.000950841
ENSG00000113369	ARRDC3	17.4859	3.64267	231.77	525.741	224.669	86.1714	207.972	19.8807
ENSG00000113407	TARS	0.016204	0.0259258	0.0219444	23.5417	0.0472627	0.0176402	0.0235221	5.41008
ENSG00000113578	FGF1	0.0147564	0.0313891	0.00827421	0.00939575	0.0453957	0.00082871	15.8373	0.00895431
ENSG00000113594	LIFR	57.7812	6.69892	0.0109958	0.0382811	0.0433189	0.00840049	11.8334	16.9591
ENSG00000113657	DPYSL3	0.000514446	0.000338292	59.79	0.000420698	0.00048638	0.00024645	0.000254277	0.000347469
ENSG00000113810	SMC4	0.000674482	0.000833272	0.000721813	20.2491	0.000883405	0.000339272	0.000726815	0.000755956
ENSG00000114013	CD86	0	7.3219e-05	0	7.35858e-06	68.9409	0	0	4.4653e-05
ENSG00000114166	KAT2B	1.66078	0	0	0	0	0	1.39012	14.1149
ENSG00000114200	BCHE	0	0	0	0	0	0	0	11.0496
ENSG00000114279	FGF12	0	0	54.7477	0	0	200.844	0	77.4571
ENSG00000114315	HES1	7.66867	14.7582	0	4.61047	0	0	0	0
ENSG00000114346	ECT2	0	0	0	4.56923	0	0	0	0
ENSG00000114439	BBX	1.18725	1.84359	0	2.73659	0	0	34.051	10.4639
ENSG00000114541	FRMD4B	0.00292013	0.016495	1.86298	0.0110865	0.0286183	0.000766292	25.8894	0.0141617
ENSG00000114573	ATP6V1A	1.87572	0.0249903	0.0441747	0.00906317	0.0241711	138.812	9.47425	49.8922
ENSG00000114757	PEX5L	0.000846119	0.00351555	0.00214007	0.000901361	0.00645445	0.00584618	67.0714	0.0017818
ENSG00000114861	FOXP1	0.0152371	38.706	0.011846	0.0133945	0.0142889	0.0106803	3.54946	0.00727265
ENSG00000114978	MOB1A	0.422843	0.000830677	0.000813289	4.04634	179.15	0.000596558	0.000674424	0.00074081
ENSG00000115008	IL1A	8.15778e-06	0.000165301	8.23498e-05	0.000106352	81.0213	0	6.48365e-05	0.000193824
ENSG00000115271	GCA	0	0	0	0	3.35302e-05	0	33.8721	0
ENSG00000115365	LANCL1	0	0	0	0	0	15.4091	185.56	0
ENSG00000115380	EFEMP1	46.8279	0	0	0	0	0	0	0
ENSG00000115414	FN1	0	44.1067	0	0	0	0	0	0
ENSG00000115520	COQ10B	0	16.5796	0	0	0	0.609384	0.118654	22.8338
ENSG00000115902	SLC1A4	19.6454	0.000491081	0.000507219	0.000515443	0.000655618	0.000332738	0.000405292	0.000497835
ENSG00000115956	PLEK	0.000323404	0.000471804	0.000385358	0.000413261	235.353	5.23933e-05	0.000368902	7.90122
ENSG00000115963	RND3	0.000401599	122.878	3.52162	68.7798	0.000637409	0.000838377	0.000374219	0.000396458
ENSG00000116016	EPAS1	0	31.0542	0	0	0	0	0	0
ENSG00000116030	SUMO1	0	4.04889	103.287	60.1645	0	37.9074	4.39681	0
ENSG00000116147	TNR	0	0	0	0	0	0.123376	0	165.357
ENSG00000116574	RHOU	0	0	0	0	0	0	82.9101	0
ENSG00000117115	PADI2	9.58261	0	0	0	40.1786	0	24.2598	1.34984
ENSG00000117500	TMED5	0	0	0	0	45.9401	0	0	22.0537
ENSG00000117519	CNN3	146.885	58.289	13.3409	161.529	0	0.490951	4.40608	164.288
ENSG00000117525	F3	660.133	51.1144	0	15.1153	0	0	0	3.53409
ENSG00000117569	PTBP2	28.2556	0	85.23	3.33787	0	8.06764	40.3211	1.62901
ENSG00000117632	STMN1	0.395944	23.0631	1168.93	534.538	0	393.387	371.356	44.0178
ENSG00000117724	CENPF	0	0	0	18.4351	0	0	0	0
ENSG00000118263	KLF7	0	1.48911	14.3684	8.47573	0	0	0	0
ENSG00000118292	C1orf54	0	11.2941	0	0	0	0	0	0
ENSG00000118432	CNR1	0	0	0	0.160043	0	13.7116	0	0
ENSG00000118503	TNFAIP3	0	41.919	0	0	0	0	0	0
ENSG00000118515	SGK1	0	19.7116	0	0	209.938	0	32.0492	40.8922
ENSG00000118523	CTGF	0	6.78502	0	0	0	0	0	0
ENSG00000118707	TGIF2	0	0	0	0	0	0	0	0
ENSG00000118777	ABCG2	0	0	0	0	0	0	0	0
ENSG00000118785	SPP1	0	0	0	0	2556.9	0	747.601	211.868
ENSG00000118971	CCND2	1.50237	9.97377	58.911	181.914	7.88046	19.8078	0	10.1495
ENSG00000118985	ELL2	0	58.1211	0	0	111.209	0	5.85339	10.4724
ENSG00000119042	SATB2	0.403506	0.820872	58.6321	0.652241	2.02524	0.0995005	0.608003	0.559198
ENSG00000119138	KLF9	4.67591	38.8145	0.925764	1.05864	5.34022	0.586009	2.75748	2.0091
ENSG00000119421	NDUFA8	0	0	0	0	0	30.0409	0	0
ENSG00000119655	NPC2	0	11.7254	0	0	29.6908	0	2.5079	0
ENSG00000119866	BCL11A	0	0	164.557	30.2913	0	0	0	0
ENSG00000119900	OGFRL1	2.11415	0	0	0	44.4089	0	0	0.432349
ENSG00000119927	GPAM	24.1964	0	0	0	0	0	0	0
ENSG00000119969	HELLS	0	0	0	9.01772	0	0	0	0
ENSG00000120053	GOT1	0.000447679	0.000446491	0.000373085	0.000296474	0.000477697	97.3292	1.99087	0.000359984
ENSG00000120129	DUSP1	0.376543	557.596	0.000917223	2.1921	114.806	0.30352	2.3053	120.639
ENSG00000120251	GRIA2	66.7469	0.000751225	41.15	0.000686717	0.000837302	136.004	10.072	99.8969
ENSG00000120437	ACAT2	0	0	42.6948	0	0	0	0	17.4009
ENSG00000120594	PLXDC2	0	0	0	0	42.1387	0	0	0
ENSG00000120690	ELF1	0	3.68875	1.04914e-05	6.79079e-05	48.1192	0	7.97215e-05	0.000198963
ENSG00000120738	EGR1	83.6051	1028.93	0.500811	3505.23	764.341	52.7264	441.535	1253.55
ENSG00000120885	CLU	1168.93	49.8377	0	9.66847	0	155.155	6.33066	4.45027
ENSG00000121691	CAT	38.2158	0	0	0	0	0	0	0
ENSG00000121742	GJB6	212.228	0	0	0	0	0	0	0
ENSG00000121769	FABP3	0	0	0	0	0	40.9123	0	0
ENSG00000121933	ADORA3	0	0	0	0	64.4722	0	0	0
ENSG00000121957	GPSM2	0	0	0	0	0	0	0	15.9364
ENSG00000121989	ACVR2A	0	0	1.92046	16.5711	0	0.570711	0	0
ENSG00000122406	RPL5	4.44366	173.981	287.728	126.937	151.994	79.2848	102.898	52.8198
ENSG00000122574	WIPF3	0.000921758	0.00255722	7.7824	0.0203795	0.0100435	0.00718614	0.000948257	0.000944724
ENSG00000122644	ARL4A	0.000766424	33.8087	0.000914828	8.98884	0.00473635	0.0009398	7.79365	34.19
ENSG00000122786	CALD1	0.0511284	27.0591	0.0172518	3.23304	0.0558894	0.0132232	2.95802	0.03073
ENSG00000122862	SRGN	0.0019287	194.858	0.00327946	0.00384314	978.209	0.000684597	0.00294352	12.6106
ENSG00000122870	BICC1	0.0113001	0.0148081	0.00433335	51.6147	0.0256595	0.00201404	0.00397369	0.00993679
ENSG00000122877	EGR2	0.0021625	0.0127598	0.0038193	0.0130111	55.5059	0.000760557	0.00577097	6.68674
ENSG00000122884	P4HA1	0.0373515	0.0168129	0.00934136	0.0145753	0.0307033	0.00543951	0.00639278	16.9479
ENSG00000122952	ZWINT	0	0	0	0	0	0	0	0
ENSG00000123095	BHLHE41	7.64938	0	0	0	48.6328	0	0.136567	1.15837
ENSG00000123104	ITPR2	33.602	0	0	0	42.4933	0	0	8.33362
ENSG00000123119	NECAB1	0	0	0	0	0	2.95941	65.5687	0.62917
ENSG00000123243	ITIH5	0	10.2637	0	0	0	0	0	0
ENSG00000123505	AMD1	4.8784e-05	5.52579	1.38658e-05	4.71799e-05	8.24876e-05	0.962405	58.6599	24.2595
ENSG00000123560	PLP1	0	4.89307	0	0	0.000114565	0	8316.55	119.038
ENSG00000123700	KCNJ2	8.74494e-05	0.000265166	0.000134201	0.000348889	0.000378869	0.000137102	55.933	0.000131052
ENSG00000123975	CKS2	0	0	0	254.812	0	0	0	0
ENSG00000123983	ACSL3	26.0554	2.57837	0	0	0	9.21959	7.0212	63.9567
ENSG00000124145	SDC4	100.109	0	0	0	0	0	0	0
ENSG00000124193	SRSF6	270.792	395.164	675.233	2149.74	185.489	299.965	396.022	264.96
ENSG00000124440	HIF3A	22.5229	0	0	0	0	0	0	0
ENSG00000124762	CDKN1A	0	60.1817	0	1.55665e-05	25.9243	0	8.73797e-06	9.0391e-05
ENSG00000124766	SOX4	0.000239015	58.1755	1663.4	1201.29	0.000269531	4.17003	7.65872e-05	29.1832
ENSG00000124789	NUP153	4.27078e-06	0.000224796	0.000166836	32.7831	0.000210027	0.000177405	4.15664e-05	34.7374
ENSG00000125124	BBS2	29.363	0.0529295	0.0351367	0.0406647	0.109314	0.204165	1.871	0.0625223
ENSG00000125144	MT1G	27.0389	0.0367769	0.0195441	0.0227521	0.0948163	0.000941064	0.0190495	0.0215808
ENSG00000125148	MT2A	253.442	191.901	0.0224599	0.0536268	0.10658	0.00463418	0.0614848	0.0514582
ENSG00000125356	NDUFA1	88.1609	164.394	86.2732	0	22.2222	590.259	86.6688	79.4105
ENSG00000125398	SOX9	138.664	0	0	54.4802	0	0	0.22683	0
ENSG00000125462	C1orf61	56.4489	0	8.05976	19.6902	0	0.65636	2.72025	0.766508
ENSG00000125538	IL1B	0	0	0	0	209.442	0	0	0
ENSG00000125703	ATG4C	0	0	0	0	0	0	27.9524	0
ENSG00000125730	C3	0	0	0	0	63.834	0	0	0
ENSG00000125740	FOSB	0.286416	210.894	0	5.15645	16.5275	0.000299046	14.0185	20.2256
ENSG00000125814	NAPB	0	0	0	0	0	30.5891	0	0
ENSG00000125841	NRSN2	0	0	0	0	0	6.19423	0	0
ENSG00000126524	SBDS	18.0287	108.573	0	5.53083	2.17767	45.6042	126.522	38.3548
ENSG00000126803	HSPA2	0	0	0	0	0	0	26.9274	0
ENSG00000126860	EVI2A	0	0	0	0	64.7859	0	255.383	0
ENSG00000126861	OMG	109.267	0	0	0	0	1.80072	132.69	9.67518
ENSG00000126947	ARMCX1	0	0	0	0	0	0	0	21.3665
ENSG00000127249	ATP13A4	57.8514	0.0999548	0.0645404	0.0760305	0.241914	0.010773	0.0598825	5.02848
ENSG00000127824	TUBA4A	0	0	0	0	0	2.06872	0	0
ENSG00000127920	GNG11	0	28.4952	0	0	0	0	0	0
ENSG00000127955	GNAI1	0	0	0	0	0	3.4849	71.7459	0
ENSG00000128016	ZFP36	1.3531	184.252	0.0875524	0.15396	18.3612	0.00910525	0.218807	0.23013
ENSG00000128245	YWHAH	0.568212	2.9458	23.3078	17.3471	21.2408	187.958	0.509191	15.3005
ENSG00000128272	ATF4	0.00534281	201.294	3.75022	10.3841	31.4303	1.40563	21.0366	4.36721
ENSG00000128524	ATP6V1F	1.20854	15.2789	42.016	0.0123427	0.0274909	268.541	1.48669	0.0101911
ENSG00000128585	MKLN1	16.4133	0.0151778	0.472143	8.93982	0.0234835	0.86156	4.50648	62.6035
ENSG00000128683	GAD1	0.00667175	0.0176298	0.0137775	0.00983341	0.0415222	113.929	0.0161615	0.0311993
ENSG00000128739	SNRPN	1.8185	1.96096	2.70208	0.000341891	0.000450002	48.3363	5.20793	2.97181
ENSG00000129244	ATP1B2	942.374	24.002	0.502072	7.36399	0.690287	84.6376	0.358606	32.2604
ENSG00000129538	RNASE1	0.0374845	36.5556	0.0574625	0.0646856	0.264008	0.00799291	478.243	0.0807883
ENSG00000129625	REEP5	0.715495	0.187003	1.93432	0.00921501	0.0266327	152.623	25.4771	0.0151552
ENSG00000130066	SAT1	2556.9	1516.97	0.000103143	30.8334	1494.06	236.112	60.9726	265.598
ENSG00000130150	MOSPD2	0	0	0	0	0	0	26.3849	0
ENSG00000130255	RPL36	0	71.8458	56.935	45.9812	36.2138	14.1428	0	0
ENSG00000130287	NCAN	45.8949	0	1.27738	0	0	0	0	0
ENSG00000130303	BST2	0	2.7744	0	0	0	0	0	0
ENSG00000130449	ZSWIM6	5.07244	0	0	0	3.96184	0	2.89756	66.7344
ENSG00000130522	JUND	6.552	142.647	6.04436	118.932	53.4372	5.07087	58.5821	87.1322
ENSG00000130540	SULT4A1	0	0	0	0	0	5.73959	0	0
ENSG00000130558	OLFM1	0	0	0	0	0	18.9053	0	0
ENSG00000130770	ATPIF1	2.52043	5.10808	3.2779	0	0	128.764	13.6966	2.29469
ENSG00000131016	AKAP12	2.00875	35.9346	0.7508	27.4002	0	0.109932	0	4.93746
ENSG00000131095	GFAP	31.5703	0	0	0	0	0	0	0
ENSG00000131097	HIGD1B	0	0	0	0	0	0	0	0
ENSG00000131171	SH3BGRL	0.853958	31.7093	0	76.2964	26.1683	1.74021	1.6639	37.3409
ENSG00000131236	CAP1	0.379517	21.8258	0	0	72.715	0.707744	14.3824	22.0845
ENSG00000131469	RPL27	0.51757	84.6306	84.7366	58.8929	63.0161	12.6417	14.5677	1.84342
ENSG00000131711	MAP1B	6.49299	56.3356	2149.74	551.029	0	461.949	190.866	82.2856
ENSG00000131724	IL13RA1	0	0	0	0	34.0471	0	0	0
ENSG00000131747	TOP2A	0	0	0	6.33502	0	0	0	0
ENSG00000131873	CHSY1	0	0	0	0	43.7908	0	0	0
ENSG00000131981	LGALS3	1.40499	12.4309	0	0	0	0	0	0
ENSG00000132002	DNAJB1	11.2496	144.229	0.00599061	11.9709	22.3509	9.68579	64.4821	86.5665
ENSG00000132326	PER2	11.1927	20.6432	7.69881	153.644	32.8036	1.59109	0.927759	136.302
ENSG00000132334	PTPRE	0	0	0	0	57.5126	1.92139	0	7.14793
ENSG00000132541	HRSP12	64.4425	0	0	0	0	0	0	0
ENSG00000132639	SNAP25	0	0.934292	32.6553	0	0	775.059	2.39601	18.2376
ENSG00000132669	RIN2	52.5121	2.07821	0	0	67.8666	0	0	86.8428
ENSG00000132692	BCAN	49.7468	0	0	0	0	0	0	4.00797
ENSG00000132872	SYT4	0	0	64.723	0	0	5.20871	0	0
ENSG00000132965	ALOX5AP	0	0	0	0	236.862	0	0	0
ENSG00000133112	TPT1	3.11552	77.8186	17.1601	29.0419	102.526	5.17403	27.955	57.4983
ENSG00000133134	BEX2	0.595841	1.1889	12.8681	0.799356	1.519	316.055	10.2952	0.909422
ENSG00000133169	BEX1	0.634762	0.618278	143.536	10.8431	0.808256	683.016	13.6943	50.5131
ENSG00000133401	PDZD2	0.0513514	0.210899	0.156561	0.087111	0.272587	0.0472394	0.0748307	23.0769
ENSG00000133639	BTG1	0	43.52	0.225738	3.23304	0	0	0	9.95929
ENSG00000133872	SARAF	40.9866	28.6032	42.0475	23.8566	33.5675	322.562	202.783	316.954
ENSG00000134070	IRAK2	0.00052024	0.000686111	0.00059498	0.000631324	59.0075	0.000269953	0.000601668	0.000751773
ENSG00000134107	BHLHE40	2.30714	27.052	0.524361	0.672849	2.23936	0.170826	0.514521	0.709426
ENSG00000134294	SLC38A2	0.855559	92.537	22.8457	22.2835	44.8577	5.09562	191.657	26.8298
ENSG00000134419	RPS15A	1.267	5.25159	32.9856	7.60517	35.9936	0.793181	1.97914	1.70259
ENSG00000134531	EMP1	0.0854568	27.7607	0.0681537	0.0869137	0.292389	0.00623211	0.0676246	0.196036
ENSG00000134532	SOX5	6.4149	0.11832	11.5064	0.172652	0.271529	0.0520391	0.0674268	0.142413
ENSG00000134717	BTF3L4	0.344867	0.317628	25.179	7.73716	0.687544	0.993512	0.431807	0.370009
ENSG00000134769	DTNA	87.4284	0.298644	0.396223	0.331752	0.694547	0.759035	0.606298	61.9465
ENSG00000134851	TMEM165	0.205173	0.311841	0.161353	0.186391	0.581542	0.0444753	24.288	0.743522
ENSG00000134853	PDGFRA	0.0696418	0.206814	0.108496	0.185827	0.407567	0.0149885	0.106207	57.3895
ENSG00000134873	CLDN10	403.644	0.19352	0.11465	0.147033	0.425054	0.07187	0.111412	0.242049
ENSG00000134986	NREP	0	0	91.7877	17.8622	0	0.913412	0	0
ENSG00000135046	ANXA1	0.00492899	59.1715	0.0103309	0.0126386	0.0477171	0.000804346	0.00945739	0.0108964
ENSG00000135069	PSAT1	217.572	0.0285826	0.0162638	17.1426	0.0481161	0.00135185	197.849	98.5361
ENSG00000135077	HAVCR2	0.00407554	0.0149308	0.00933598	0.0101276	228.654	0.000792805	0.00817828	0.0214552
ENSG00000135097	MSI1	0.0332951	0.0157223	0.0372614	9.254	0.0448513	0.00087318	0.00899716	0.017573
ENSG00000135124	P2RX4	0.00191375	0.01011	0.00443991	0.00537363	73.4912	0.000830319	0.00385282	0.0072437
ENSG00000135486	HNRNPA1	0.979091	31.4474	71.4367	62.2178	25.6648	7.15903	9.31719	9.64247
ENSG00000135525	MAP7	0.209491	0.222284	0.10023	0.102492	0.36461	0.563449	24.8743	0.171783
ENSG00000135540	NHSL1	91.5529	0.252805	43.4656	44.6593	1.98328	0.0148352	0.0836728	7.23821
ENSG00000135541	AHI1	4.16444	7.54918	0.224261	7.67724	0.332912	75.7795	3.52304	8.61716
ENSG00000135744	AGT	338.845	0.0446557	0.0207418	0.0274177	0.099035	0.00237632	0.0205486	0.0444774
ENSG00000135821	GLUL	601.952	47.0115	2.54704	2.93311	56.7696	1.80565	285.175	37.309
ENSG00000135905	DOCK10	0.608944	1.93113	0.774134	0.979751	17.478	3.21829	21.8426	35.8853
ENSG00000135916	ITM2C	128.787	2.27077	1.242	1.66992	4.76303	4.58989	0.922944	10.6477
ENSG00000135919	SERPINE2	27.5104	1.38898	1.02886	1.03274	3.88915	0.255178	0.805807	5.61673
ENSG00000136108	CKAP2	0.000689602	0.000783716	0.000777434	9.01772	0.000959963	0.000736074	0.000683765	0.000829941
ENSG00000136156	ITM2B	16.7287	43.247	0.000832801	0.213211	115.78	8.97202	36.7955	55.3816
ENSG00000136158	SPRY2	0.264835	0.000751375	0.000744519	0.000836226	0.000952189	0.000654621	0.000699817	40.3362
ENSG00000136160	EDNRB	136.81	0.000747571	0.000663636	0.000707338	0.000915002	0.000403605	0.000657246	0.000776969
ENSG00000136167	LCP1	0.000585405	0.000745856	0.000660357	0.00068899	46.7763	0.000319723	0.00066448	0.00067257
ENSG00000136237	RAPGEF5	0.000509369	0.000769744	0.000656242	0.000618779	0.000827104	0.000481857	13.5719	0.000586378
ENSG00000136244	IL6	0.000498341	7.00174	0.000567764	0.000601327	0.000801144	0.000228687	0.000557749	0.000675197
ENSG00000136531	SCN2A	0.0118653	0.0557942	2.48768	0.0221016	0.0743331	68.0419	0.0212119	0.519702
ENSG00000136541	ERMN	0.0114015	0.0541419	0.0159427	0.0169323	0.0847275	0.000900809	560.808	0.0351582
ENSG00000136603	SKIL	0.0353279	4.48286	48.7641	54.3762	46.2647	1.87978	16.8354	126.271
ENSG00000136824	SMC2	0.0369364	0.070791	0.0420677	15.9578	0.12185	0.0160394	0.0673479	0.0706038
ENSG00000136826	KLF4	0.0998936	193.538	0.0253607	0.0317684	0.122751	0.000953035	0.0555496	21.2202
ENSG00000136854	STXBP1	0.0692739	0.0773689	28.5257	0.0376568	0.0929921	95.2112	0.0349265	0.0476877
ENSG00000136869	TLR4	0.132815	0.0365337	0.0202457	0.0235649	38.3588	0.00104302	0.0197367	0.0303683
ENSG00000136928	GABBR2	0.163	0.430692	0.471421	0.197395	0.615211	37.6833	0.211171	0.234682
ENSG00000136960	ENPP2	0.101818	0.439954	0.150277	0.17839	0.523945	0.0435603	243.341	0.286755
ENSG00000137033	IL33	44.1867	7.70752e-05	0	0.000158168	0.000224012	0	0	3.60342e-06
ENSG00000137267	TUBB2A	30.2634	0	182.244	7.50584	0	193.811	0	0
ENSG00000137285	TUBB2B	75.5169	0	143.776	84.2455	0	0.937954	0	1.1386
ENSG00000137642	SORL1	4.47286	0	0	0	51.0813	0.109932	0	2.40506
ENSG00000137710	RDX	6.95975	3.15725	0	19.8429	24.1616	0.794092	137.466	46.9909
ENSG00000137801	THBS1	0	1.9902	0	0	0	0	0	0
ENSG00000137804	NUSAP1	0	0	0	77.5031	0	0	0	0
ENSG00000137831	UACA	0	11.6515	0	0	0	0	0	0
ENSG00000137941	TTLL7	0	0	0	0	0	2.94175	107.076	0
ENSG00000137942	FNBP1L	0	0	84.6393	9.254	0	5.87466	0	0
ENSG00000137959	IFI44L	0	21.8728	0	0	0	0	0	0
ENSG00000137962	ARHGAP29	0	16.2236	0	0	0	0	0	0
ENSG00000138078	PREPL	0.660342	0.00067068	1.73917	0.00056565	0.000707138	67.7272	9.17036	0.383161
ENSG00000138135	CH25H	0.000294443	0.000495146	0.000356678	0.000406296	143.063	2.70137e-05	0.000354376	0.000463863
ENSG00000138413	IDH1	4.17707	0.000663211	39.5629	0.000676892	0.000799943	0.000653924	0.000616141	0.000736408
ENSG00000138439	FAM117B	0.000551545	0.000738023	125.304	0.000693087	0.000771923	0.000859784	0.000548201	0.000600571
ENSG00000138448	ITGAV	10.3949	0.000751871	0.000581179	0.00065512	0.000850677	0.000550822	0.000704963	17.2983
ENSG00000138593	SECISBP2L	0.00014001	0.00013605	0.000203732	7.87505e-05	0.000224943	1.03682	35.5106	4.22507
ENSG00000138670	RASGEF1B	7.76108e-05	0.000300549	0.000199528	12.5189	113.788	0	8.18987	37.3713
ENSG00000138696	BMPR1B	310.122	0.000178478	0.000111995	0.00021685	0.000323633	0	8.46627e-05	0.000103112
ENSG00000139155	SLCO1C1	158.602	0.00636939	0.00199441	0.0334667	0.0163137	0.000687583	0.00179969	0.00231159
ENSG00000139289	PHLDA1	0.000836583	0.275021	0.00154203	28.9851	0.0141837	0.000882373	0.000904543	11.2391
ENSG00000139318	DUSP6	0.000846229	0.00333574	0.000871844	0.000916051	173.12	0.000813573	0.0008263	5.89719
ENSG00000139433	GLTP	0.000905902	2.54057	0.000848616	0.000789376	0.00101921	0.000716438	224.515	25.5481
ENSG00000139679	LPAR6	0.000362342	0.000616038	0.000403942	0.000469729	18.3497	7.8047e-05	0.000379085	0.000513423
ENSG00000139737	SLAIN1	0.000210857	0.000320608	0.00030743	0.000282804	0.00043696	0.00015036	268.885	12.7768
ENSG00000139793	MBNL2	9.98729	35.7272	0.000359424	4.45644	0.000481625	0.546936	62.7661	9.22221
ENSG00000139910	NOVA1	0	0	0	0	0	0.696623	0	21.0474
ENSG00000139921	TMX1	3.73327	0	0	16.2738	50.2101	0	0	0
ENSG00000139970	RTN1	0	0	177.068	30.5891	0	204.054	0	0
ENSG00000140022	STON2	78.3006	0	0	0	0	0	0	0
ENSG00000140262	TCF12	0	0	1.00058	5.57569	7.64737	0.449358	18.3276	26.3454
ENSG00000140264	SERF2	2.08543	49.3522	2.72664	6.74022	7.31098	2.24533	7.21154	0
ENSG00000140379	BCL2A1	0	0	0	0	77.7196	0	0	0
ENSG00000140416	TPM1	0	14.6489	0	0	0	0	0	0
ENSG00000140575	IQGAP1	0	28.0274	0	0	0	0	9.2608	0
ENSG00000140678	ITGAX	0	0	0	0	110.756	0	0	0
ENSG00000140749	IGSF6	0	0	0	0	20.947	0	0	0
ENSG00000141338	ABCA8	0	0	0	0	0	0	7.59686	0
ENSG00000141431	ASXL3	0	0	14.1159	0	0	0	0	0
ENSG00000141682	PMAIP1	0	0	0	0	20.1068	0	0	0
ENSG00000142089	IFITM3	109.472	785.723	0	0	6.7389e-06	0	0	0
ENSG00000142168	SOD1	79.2177	125.731	31.9731	41.7527	0	327.008	176.131	17.4708
ENSG00000142534	RPS11	1.32682	232.917	303.776	329.352	237.159	73.01	8.3134	2.42841
ENSG00000142541	RPL13A	0	33.5066	37.6065	42.2531	31.2447	2.91587	8.82225	2.58302
ENSG00000142583	SLC2A5	0	0	0	0	31.8222	0	0	0
ENSG00000142676	RPL11	0	94.4728	78.8138	36.4309	50.7536	3.46259	8.26472	2.64599
ENSG00000142867	BCL10	0	0	0	23.3154	3.81762	0	0	0
ENSG00000142871	CYR61	0	2.54568	0	2.62684	0	0	0	0
ENSG00000142937	RPS8	0	49.5922	58.9115	36.7192	31.0331	11.5947	9.49445	0.871127
ENSG00000143119	CD53	0.00316751	0.0127864	0.00690391	0.00809561	291.693	0.000764466	0.00621248	0.0152709
ENSG00000143153	ATP1B1	0.184809	6.70518	3.57037	0.0113588	0.0453645	386.12	115.333	20.1261
ENSG00000143190	POU2F1	3.08911	0.0151098	0.0374265	17.2811	0.0342657	0.290896	0.0104473	2.22909
ENSG00000143226	FCGR2A	0.000921726	0.00465932	0.00183654	0.00240727	41.0269	0.000644184	0.00162663	0.00928355
ENSG00000143248	RGS5	0.000923848	33.5074	0.001356	0.00249639	0.0130351	0.000709164	0.00103486	0.00156471
ENSG00000143324	XPR1	0.000881716	0.00146725	5.87081	0.00140743	0.00869297	0.000908279	0.00088457	0.002695
ENSG00000143384	MCL1	0.680929	85.1572	0.000958123	1.51252	54.2194	0.000807899	0.000954589	2.41146
ENSG00000143401	ANP32E	222.371	140.545	0.000875569	376.391	0.0018304	55.1373	14.6965	25.7417
ENSG00000143507	DUSP10	0.000648404	0.000904366	0.000726815	34.5901	0.00106465	0.000817161	110.039	84.6357
ENSG00000143514	TP53BP2	25.9261	0.000898347	0.000781547	0.000962229	0.00113601	0.000496143	0.000871088	0.313866
ENSG00000143621	ILF2	0.00075685	0.000814965	139.268	66.7172	0.000824187	3.08226	11.0267	49.5724
ENSG00000143878	RHOB	17.9726	78.087	0.951342	11.7259	32.3486	0.641217	17.7741	6.8173
ENSG00000144040	SFXN5	25.475	0	0	0	0	0	0	0
ENSG00000144218	AFF3	0	0	5.20833	0	0	0	0	0
ENSG00000144290	SLC4A10	0	0	0.0347274	0	0	33.3792	0	0
ENSG00000144369	FAM171B	1050.7	0.0135142	118.932	366.753	0.0184662	287.345	121.84	444.394
ENSG00000144566	RAB5A	0.0318344	1.06524	0.0308255	0.023934	0.0706094	0.168742	0.0558636	33.9146
ENSG00000144642	RBMS3	2.37777	52.8937	0.00595657	0.00614779	0.0319162	0.108665	0.00506872	0.00577704
ENSG00000144713	RPL32	1.45165	31.8583	42.847	42.0092	17.3621	3.89398	2.10047	0.0150255
ENSG00000144749	LRIG1	26.1789	0.000591019	0.000481984	0.000494147	0.000692644	0.000364268	0.000596454	0.000578662
ENSG00000144802	NFKBIZ	0.000422805	45.9808	0.000361624	0.000476189	20.6421	5.23933e-05	0.000385529	2.81118
ENSG00000144834	TAGLN3	0.000315834	0.000534191	9.28915	0.000462826	0.000611431	123.489	0.000398012	0.000471805
ENSG00000144893	MED12L	0.000528811	0.000419232	0.000338401	0.000372216	41.1302	0.000301943	0.000326225	0.465355
ENSG00000145247	OCIAD2	0	0.000161383	18.4368	9.2944e-05	0.000204249	0	0	6.57721e-05
ENSG00000145284	SCD5	126.346	5.48991e-05	1.74199	0	0.00011664	5.57569	218.178	248.801
ENSG00000145335	SNCA	0.000159591	0.000254924	0.000322614	0.000193966	0.000406754	25.2466	2.69698	0.000325756
ENSG00000145390	USP53	7.23885e-05	6.09447	4.09207e-05	0.000105166	18.4389	0	3.0746e-05	0.000177183
ENSG00000145425	RPS3A	0	13.4721	26.2569	33.5042	36.732	0.716448	2.76189	9.07473
ENSG00000145555	MYO10	29.513	7.10716e-05	0	10.5567	6.79858e-05	0	2.30115e-05	2.38987
ENSG00000145592	RPL37	1.38559e-05	13.9826	18.2934	7.57321	27.7982	1.7163	0.0900693	0
ENSG00000145685	LHFPL2	0.000605327	0.000775117	0.000683577	0.000714649	34.8805	0.000392204	0.000666302	0.000795058
ENSG00000145687	SSBP2	0.00086517	0.000857967	41.7107	0.000770996	0.000959255	0.765661	0.000706363	0.000780257
ENSG00000145721	LIX1	10.5097	0.000631818	0.000549358	0.000659234	0.00078223	0.000282804	0.000554316	0.000553807
ENSG00000145824	CXCL14	64.6655	0.000554753	0.000394217	0.000420811	0.000616222	13.5008	0.000486558	0.000450558
ENSG00000145864	GABRB2	0.000382974	0.000479571	0.000456087	0.000420811	0.000598947	39.0567	0.000401143	0.000436127
ENSG00000146005	PSD2	58.5175	0	0	0	0	0	0	0.434445
ENSG00000146278	PNRC1	2.73293	64.7402	0	0	20.6646	0.108124	0	8.17862
ENSG00000146386	ABRACL	0	0	11.6698	0	0	0	0	0
ENSG00000146409	SLC18B1	37.1357	0	0	0	0	0	0	0
ENSG00000146425	DYNLT1	0	0	39.2918	6.86644	0	0	0	7.50961
ENSG00000146457	WTAP	8.68029	77.0771	58.7879	173.674	43.5994	14.705	50.6869	49.4285
ENSG00000146469	VIP	0.0936559	0	0	0	0	6.33502	0	0
ENSG00000146592	CREB5	0	0	0	54.3762	0	0	59.5349	76.1043
ENSG00000147027	TMEM47	44.3188	0	0	0	0	0	0	0
ENSG00000147065	MSN	0	19.9321	0	0	29.5349	0	0	0
ENSG00000147274	RBMX	2.56564	16.6794	55.2672	47.0074	0	6.77575	0	0.437002
ENSG00000147403	RPL10	9.4547	131.985	155.941	114.838	38.5153	24.8539	17.1631	0.371737
ENSG00000147454	SLC25A37	16.4731	0	0	0	73.1222	0.138315	0	0
ENSG00000147459	DOCK5	14.2037	0	0	0	0	0	139.47	0
ENSG00000147488	ST18	0	0	0	0	0	0	27.0943	0
ENSG00000147526	TACC1	4.71963	139.168	0	0	33.4814	1.05008	4.39568	7.61872
ENSG00000147533	GOLGA7	0	1.46873	0	0	0	0.501746	176.468	0
ENSG00000147588	PMP2	115.247	0	0	0	0	0	8.07257	106.37
ENSG00000147862	NFIB	154.944	2.83937	534.538	450.713	0	67.7272	23.7882	120.025
ENSG00000148053	NTRK2	98.1568	0	0	0	0	5.96281	0	28.1483
ENSG00000148175	STOM	102.913	300.098	7.04387e-05	0.00015929	0.000325738	0	6.05284e-05	3.33333
ENSG00000148482	SLC39A12	48.7489	0	0	0	0	0	0	0
ENSG00000148516	ZEB1	0	11.7544	0	18.5369	0	0.132631	0	8.54102
ENSG00000148672	GLUD1	456.331	0	0	3.57889	0	0.164441	2.68783	10.6276
ENSG00000148700	ADD3	90.0429	5.90438	0	0	0	5.17403	39.4841	19.2529
ENSG00000148737	TCF7L2	27.8417	0	0	0	0	0	0	1.94395
ENSG00000148908	RGS10	0	0	0	0	95.7573	0	0	0
ENSG00000148948	LRRC4C	0.609531	0	0	0	0	1.49909	0	68.396
ENSG00000149131	SERPING1	0.000786479	7.57459	0.000769167	0.000853543	0.00175744	0.000696583	0.000739402	0.000763616
ENSG00000149218	ENDOD1	0.866698	0	0	0	0	0	23.15	0
ENSG00000149273	RPS3	0	61.3924	69.0905	33.568	39.7188	4.16298	8.97595	0.791985
ENSG00000149557	FEZ1	6.58091	0	5.22597	4.92022	0	6.98353	131.771	0
ENSG00000149925	ALDOA	74.1549	16.931	3.45165	17.7941	0	281.023	9.28904	0
ENSG00000150275	PCDH15	0.255933	0.582929	0.370203	0.455833	1.38794	0.0854686	0.372287	29.3358
ENSG00000150594	ADRA2A	1.12009	3.38134	9.29717	2.0558	11.4756	0.324821	1.66013	2.02722
ENSG00000150656	CNDP1	0.0277523	0.108481	0.0370362	0.0426285	0.176936	0.0024577	191.611	0.0834254
ENSG00000150867	PIP4K2A	11.1581	0.40035	6.01631	0.260347	0.674998	0.365615	1681.43	336.096
ENSG00000150938	CRIM1	9.49073	27.172	0.367046	15.1153	0.483364	2.07767	0.192179	3.68563
ENSG00000151012	SLC7A11	76.7395	26.0143	0	0	0	0	0	0
ENSG00000151552	QDPR	1.07247	2.60618	1.10665	1.10418	5.02562	5.33103	476.816	4.38041
ENSG00000151725	CENPU	0.251596	0.572018	0.354049	2.92393	1.28656	0.049301	0.346111	0.484636
ENSG00000151834	GABRA2	63.0876	0.963	1.00669	0.971156	2.51439	0.818811	0.605119	0.806372
ENSG00000151914	DST	126.858	4.32448	5.12608	5.25191	8.63534	10.6914	50.4819	48.9503
ENSG00000151929	BAG3	0.573272	29.9659	0.085537	0.162668	0.348876	0.0129349	0.105879	10.184
ENSG00000152217	SETBP1	0	0	5.57343	4.49884	0	0	0	0
ENSG00000152492	CCDC50	0	0	0	1.04616	0	0	0	23.8734
ENSG00000152518	ZFP36L2	0.0944359	60.9805	0	2.26244	133.734	0	3.58542	73.4486
ENSG00000152520	PAN3	2.37646	0	17.2164	6.98353	3.76572	14.998	11.7603	99.3655
ENSG00000152527	PLEKHH2	0.592642	0	0	0	0	0	0	55.6465
ENSG00000152578	GRIA4	0	0	0	0	0	3.03219	0	54.4248
ENSG00000152583	SPARCL1	3049.12	378.968	0	0	0	74.9365	0	282.437
ENSG00000152620	NADK2	53.9773	0	0	6.99494	0	0.0372358	0	0
ENSG00000152661	GJA1	613.645	0.437002	0	0	0	0	0	0
ENSG00000152932	RAB3C	0.000109818	0.000280306	0.000309259	0.000200746	0.000402515	6.37623	0.000200746	0.000180334
ENSG00000153208	MERTK	24.98	0	0	0	0	0	0	0
ENSG00000153234	NR4A2	0	10.4378	0	0	0	0	3.86096	0
ENSG00000153707	PTPRD	0	0	37.4517	2.1316	0	10.5567	46.1736	30.6075
ENSG00000153904	DDAH1	395.355	0.000129512	5.37534e-05	11.2948	0.000219338	1.28274e-05	0	34.8731
ENSG00000153922	CHD1	1.08341	42.3409	5.23047	15.3241	22.6958	2.08099	2.61914	122.82
ENSG00000154001	PPP2R5E	0	0	25.1004	4.54103	0	2.14123	0.047779	0
ENSG00000154096	THY1	0	0	0	0	0	8.37975	0	0
ENSG00000154277	UCHL1	0	0	109.475	14.1712	0	296.333	0	0
ENSG00000154380	ENAH	2.90074	0	60.6331	34.6566	0	3.03699	10.4395	23.6049
ENSG00000154493	C10orf90	0	0	0	0	0	0	33.1632	0
ENSG00000154639	CXADR	0	0	339.149	10.8053	0	9.32444	114.294	36.4123
ENSG00000154640	BTG3	0	0	0	5.63145	3.83176	0	0	15.8629
ENSG00000154734	ADAMTS1	0	8.07749	0	0	0	0	0.307389	0
ENSG00000154975	CA10	0	0	0	0	0	0	0	1.84301
ENSG00000155090	KLF10	0	31.6668	0	0	6.39349	0	0	0.628221
ENSG00000155307	SAMSN1	0	0	0	0	67.4447	0	0	0
ENSG00000155324	GRAMD3	62.1899	0	0	0	0	0	0	8.66806
ENSG00000155368	DBI	64.0229	35.6185	0	54.0525	92.333	0	60.3532	138.673
ENSG00000155511	GRIA1	0	0	5.40354	0	0	18.2579	0	0
ENSG00000155886	SLC24A2	0	0	0	0	0	3.08226	184.614	1.58398
ENSG00000155926	SLA	0	0	36.3245	0	21.2929	0	0	0
ENSG00000155980	KIF5A	1.64238	0	52.9521	21.8933	6.6353e-05	113.051	0	6.41369e-06
ENSG00000156076	WIF1	88.1695	0.14532	0.0828325	0.0893315	0.311989	0.0753614	0.0940576	0.0868849
ENSG00000156103	MMP16	0.0523929	0.121133	1.68235	0.172063	0.271033	0.203077	0.0691266	71.3886
ENSG00000156298	TSPAN7	311.826	0.0851779	5.44047	0.0844732	0.0962532	683.016	8.19537	161.393
ENSG00000156508	EEF1A1	42.0064	181.237	203.056	145.305	108.827	27.7171	46.3164	29.4221
ENSG00000156642	NPTN	1.17903	0	0	0	0	29.6786	0	0
ENSG00000156735	BAG4	0	0	0.301067	0	0	199.219	0	0
ENSG00000156802	ATAD2	0	0	0	10.0289	0	0	0	0
ENSG00000156966	B3GNT7	0	0	0	0	0	0	0	48.0793
ENSG00000157103	SLC6A1	70.8146	12.4715	0	0	0	83.107	3.19747	4.40289
ENSG00000157514	TSC22D3	0	79.9719	0	0	0	0	0	0
ENSG00000157557	ETS2	0	1.42747	0	0	66.3497	0	0	0
ENSG00000157890	MEGF11	0.424196	0.974266	0.736454	0.759035	2.56561	0.130252	0.614458	18.3873
ENSG00000158164	TMSB15A	0	0	120.305	60.2952	0	0	0	0
ENSG00000158195	WASF2	0	0	0	0	35.0954	0	0	2.60876
ENSG00000158373	HIST1H2BD	0	0	0	1.79219	0	0	0	0
ENSG00000158615	PPP1R15B	0	110.983	0	5.07814	7.39085	0	5.90704	13.497
ENSG00000158710	TAGLN2	0	1.26242	0	6.84379	0	0	0	0
ENSG00000158859	ADAMTS4	0	0	0	0	0	0	10.8973	0
ENSG00000158869	FCER1G	0	0	0	0	215.998	0	0	0
ENSG00000159164	SV2A	0.000110511	0.000241281	0.000292946	0.000142617	0.000324528	15.7727	0.00014654	0.661194
ENSG00000159176	CSRP1	24.9337	0.000277773	0.000110807	0.00015036	0.000349768	0	25.8773	0.000114687
ENSG00000159189	C1QC	1.44265e-05	0.000173338	8.96046e-05	0.000113482	25.6365	0	7.07309e-05	0.000144307
ENSG00000159228	CBR1	36.7612	0	0	0	0	0	114.356	0
ENSG00000159388	BTG2	0.700445	21.6506	0	0	9.64787	0	24.8884	1.89157
ENSG00000160307	S100B	273.98	0.0365315	0.0140971	0.0256164	0.0744166	0.00325345	393.999	244.835
ENSG00000160712	IL6R	0.16655	0.372124	0.214602	0.236955	23.3503	0.0341584	0.203818	0.465357
ENSG00000161888	SPC24	0.111999	0.281352	0.172307	2.12804	0.589583	0.0190696	0.167749	0.323213
ENSG00000162188	GNG3	4.60247e-05	0.00018654	0.000354741	0.000209404	0.000325151	144.426	0.000124216	0.000208911
ENSG00000162231	NXF1	4.97833	26.4907	0.000239643	0.000382522	0.000285789	0.271068	0.000178391	0.000160515
ENSG00000162244	RPL29	0.000300418	29.3868	43.8389	37.0925	0.000312185	7.50584	2.6394	0.00011177
ENSG00000162402	USP24	1.5344	0.40055	0.733578	0	3.11041e-06	0.620272	0	42.7079
ENSG00000162407	PPAP2B	141.922	0	0	0	0	0	0	0.911207
ENSG00000162511	LAPTM5	0	0	0	0	163.491	0	0	0
ENSG00000162545	CAMK2N1	2.59611	9.37909	17.8554	0	0	89.0195	80.6314	0
ENSG00000162599	NFIA	106.981	31.826	68.9424	258.695	0	0	45.9749	55.1897
ENSG00000162645	GBP2	0	0	0	0	19.7736	0	0	0
ENSG00000162711	NLRP3	0	0	0	0	14.7294	0	0	0
ENSG00000162772	ATF3	0	32.7546	0	0	0	0	0	0
ENSG00000162944	RFTN2	51.837	0	0	20.2905	0	0	107.035	71.5147
ENSG00000163032	VSNL1	0.000580574	0.000699897	0.00066018	0.000601911	0.000784048	218.515	0.000616861	0.00065789
ENSG00000163110	PDLIM5	9.20165	0.000788456	0.000606667	0.110128	0.000859414	0.000579907	0.000718684	17.6794
ENSG00000163131	CTSS	0.000626893	0.000806382	0.000699578	0.000725658	21.6235	0.000402261	0.00069165	0.000813141
ENSG00000163132	MSX1	0.00073939	81.4972	0.000699756	0.000739556	0.000953607	0.000353053	0.000700846	0.000831949
ENSG00000163191	S100A11	0.000637256	52.7457	0.000707338	0.000749022	125.204	0.000371774	0.000694058	0.000902505
ENSG00000163219	ARHGAP25	0.000688043	0.000843767	0.000754471	0.000780168	27.5076	0.000429631	0.000737743	0.000874853
ENSG00000163285	GABRG1	18.801	0.000287047	0.000248454	0.000226398	0.000431681	0.00010932	0.000183989	0.00024745
ENSG00000163288	GABRB1	22.8711	0.000290633	0.000281484	0.00025191	0.00043225	3.58422	0.000211884	0.000324528
ENSG00000163406	SLC15A2	46.1781	0.000532274	0.000461104	0.000532298	0.000705744	0.000171301	0.000441101	0.00057469
ENSG00000163536	SERPINI1	0	0	0	0	0	172.4	25.8116	0
ENSG00000163565	IFI16	0	0	0	0	37.9345	0	0	18.207
ENSG00000163630	SYNPR	0	0	0	0	0	165.345	0	0
ENSG00000163659	TIPARP	0	46.1477	0	5.58518	0	0	4.64405	1.38925
ENSG00000163660	CCNL1	7.38639	60.6081	0	38.365	26.1633	0.81984	9.78144	53.9019
ENSG00000164032	H2AFZ	0.00716615	260.19	87.0897	305.75	20.1733	63.1398	8.63667	49.6767
ENSG00000164089	ETNPPL	601.952	0.00182356	0.00091237	0.000935592	0.00928287	0.000600937	0.000903855	0.000922122
ENSG00000164104	HMGB2	0.0110574	0.0201399	0.00450449	42.0092	0.0288499	0.0151281	0.00968195	0.0100675
ENSG00000164109	MAD2L1	0.00197753	0.00851989	0.00402024	0.0232765	0.0266818	0.000744983	0.0035489	0.00666937
ENSG00000164111	ANXA5	2.74864	100.009	0.00463191	0.502366	145.63	0.000898166	11.6164	107.21
ENSG00000164124	TMEM144	0.0212193	0.0151378	0.00390263	0.00443355	0.0314577	0.00231345	570.587	0.0173753
ENSG00000164161	HHIP	0.00256231	0.0120714	0.00422711	0.00402582	0.0254463	0.000857017	35.5062	0.00990058
ENSG00000164176	EDIL3	0.00204624	2.70387	0.0129468	0.00338024	0.0239616	5.1911	328.707	168.214
ENSG00000164188	RANBP3L	133.974	0.0152373	0.00285372	0.00405555	0.0185072	0.000716438	0.00239582	0.00314593
ENSG00000164199	GPR98	104.491	0.00718446	0.00418455	8.54341	0.0199247	0.000736848	0.00321548	0.00342482
ENSG00000164300	SERINC5	6.05132	1.67162	5.6181	0.0395793	0.0686274	0.127264	132.704	91.2921
ENSG00000164398	ACSL6	27.0076	0.000297828	0.000235577	0.000240584	0.000421616	0.736341	0.000206239	0.000291683
ENSG00000164418	GRIK2	0.000536412	0.000465385	0.000493814	0.00033535	0.00054023	43.7155	0.000344185	5.29681
ENSG00000164434	FABP7	0.000551305	0.00042159	80.7194	118.299	0.00056544	0.000241212	0.000340813	9.76832
ENSG00000164600	NEUROD6	0.000511749	0.000676515	335.049	0.000674493	0.000820291	0.000332738	0.000573441	0.000596421
ENSG00000164611	PTTG1	0.000585654	0.000734915	0.000650806	19.2018	0.000896128	0.000593886	0.000649708	0.000659689
ENSG00000164733	CTSB	3.95553	0.00233453	0.00198113	0.000878382	121.839	4.0518	0.00087325	7.18846
ENSG00000164741	DLC1	12.3988	30.7786	0.000814981	0.000807899	0.00298387	0.000723965	0.000993683	0.00129426
ENSG00000164830	OXR1	1.08797	0	0	0	4.83423	103.785	7.06431	12.8865
ENSG00000165029	ABCA1	60.2663	0.767615	0.393395	0.414093	40.3669	0.271402	0.526419	66.0137
ENSG00000165168	CYBB	0.294321	0.677082	0.414587	0.471263	25.7064	0.0612769	0.40131	0.851774
ENSG00000165410	CFL2	0.00084841	2.16141	0.000879414	0.000949423	0.00115431	0.593637	187.228	0.000887884
ENSG00000165443	PHYHIPL	7.98062	0.00046644	0.000468347	0.000433599	0.000511778	45.2325	125.415	24.2226
ENSG00000165476	REEP3	0.000506683	3.67489	0.000362619	13.4757	0.000499976	0.00016582	150.504	17.1766
ENSG00000165478	HEPACAM	16.1305	0.000329805	0.000249599	0.000289416	0.000473539	0	0.000344808	0.000300389
ENSG00000165527	ARF6	0.000417324	4.51275	65.6619	7.45286	7.10065	0.000675061	6.64756	1.47134
ENSG00000165566	AMER2	73.4429	0.00061658	92.6822	6.94796	0.000688232	2.73659	226.503	120.949
ENSG00000165678	GHITM	9.84064	0.0384848	0.236946	0.032351	0.0392905	164.828	24.7854	1.06889
ENSG00000165685	TMEM52B	0.0029121	0.0121133	0.00623048	0.00748071	42.2369	0.000744983	0.00568823	0.0154843
ENSG00000165704	HPRT1	0.00111429	0.0133069	0.00847431	0.00584618	0.0189448	47.4944	0.0037347	0.00278674
ENSG00000165959	CLMN	0.000843189	0.00195422	0.000823758	0.000847274	0.00448151	0.000505072	15.2737	0.000832742
ENSG00000166033	HTRA1	240.436	0.342111	0.13122	0.174058	0.718594	0.903743	67.5126	51.3809
ENSG00000166068	SPRED1	0.921426	0.231071	0.226506	0.230562	75.9068	0.079596	0.173576	24.5747
ENSG00000166086	JAM3	0.172465	0.562815	0.338595	0.381046	0.760424	0.091138	24.3654	0.379075
ENSG00000166448	TMEM130	0.733823	1.91025	1.4923	1.20216	5.58143	14.7329	1.02546	1.99462
ENSG00000166681	NGFRAP1	91.3396	81.3497	170.538	313.972	0.000758999	775.059	156.444	119.884
ENSG00000166710	B2M	5.32226	260.227	0.000383189	4.55559	162.961	0.408801	23.7041	75.3102
ENSG00000166801	FAM111A	0.000533216	0.000719196	0.000527631	0.000872525	0.000769834	0.0001823	0.000518269	0.000644124
ENSG00000166803	KIAA0101	0.000465586	0.000607602	0.00052533	0.938958	0.000754064	0.000181075	0.000505604	0.000537044
ENSG00000166848	TERF2IP	3.21133	3.25484	6.38362	0.000849706	0.000749265	79.098	14.3907	47.5501
ENSG00000166863	TAC3	0.000470075	0.000604906	0.000511574	0.000551299	0.000748098	0.000467886	0.000499643	0.000529586
ENSG00000166927	MS4A7	0.000600938	0.000761338	0.000676138	0.000703818	47.0581	0.000333173	0.000664855	0.000866187
ENSG00000167191	GPRC5B	19.1475	0.0118598	0.00279666	0.00767735	0.0205207	0.00093307	89.9199	0.00931487
ENSG00000167232	ZNF91	0.013824	0.0107461	43.3652	1.65119	0.0167681	1.21828	0.00288162	2.0613
ENSG00000167468	GPX4	0.0014627	2.23052	0.572863	4.26026	0.00182489	38.7423	0.00083218	0.000793799
ENSG00000167552	TUBA1A	66.379	55.9948	5859.74	1868.81	5.32771	372.976	667.183	69.8565
ENSG00000167601	AXL	313.884	0.00070164	0.000494846	0.000667107	170.729	0.000256961	0.000489397	184.815
ENSG00000167755	KLK6	0.000261707	0.000419175	0.000319723	0.000349272	0.00056589	0	30.3469	0.000384955
ENSG00000168003	SLC3A2	28.3555	4.56268	0	0	0	0	0	0
ENSG00000168032	ENTPD3	0	0	0	0	0	1.55305	0	0
ENSG00000168078	PBK	0	0	0	0	0	0	0	0
ENSG00000168175	MAPK1IP1L	0.963545	3.04189	48.6576	98.0083	0	4.26696	4.40719	19.05
ENSG00000168264	IRF2BP2	2.4397	33.3586	0.356553	72.5303	10.1964	0.351998	4.10955	27.1322
ENSG00000168297	PXK	0	0	0	0	0	0.372481	165.444	7.69254
ENSG00000168298	HIST1H1E	0	0	0	77.146	0	0.31156	0	0
ENSG00000168301	KCTD6	0.0104029	0.00863941	0.00501103	16.054	0.0128686	0.333853	0.00220538	0.0059376
ENSG00000168309	FAM107A	92.021	0.0151403	0.00151418	0.0129529	0.0138628	0.154227	0.00117266	0.00288024
ENSG00000168314	MOBP	0.000914828	0.0113653	0.00108584	0.00155912	0.0132122	0.000673124	112.649	0.00438363
ENSG00000168329	CX3CR1	0.000892707	0.0037094	0.0011814	0.0016583	48.3169	0.000605202	0.00098121	0.00454568
ENSG00000168385	2017-09-02	14.1173	19.6355	0.884797	11.9709	0.0190265	0.906996	47.6012	98.1411
ENSG00000168461	RAB31	8.24913	0.00241867	0.000901815	0.00189095	40.2887	0.000744983	0.000865509	103.608
ENSG00000168497	SDPR	0.000753928	16.5043	0.000831928	0.000856203	0.00411192	0.000474573	0.000815927	0.000841481
ENSG00000168653	NDUFS5	24.9695	257.461	128.646	58.3902	0.0482004	413.937	68.3563	0.0165637
ENSG00000168710	AHCYL1	219.948	2.00113	0.000537826	0.000579002	0.000672126	0.432508	0.000636438	2.88744
ENSG00000168899	VAMP5	0.00035059	68.4125	0.000287655	0.000310224	0.000510527	0	0.000283162	0.00034713
ENSG00000168994	PXDC1	0.000724022	7.92145	0.000730282	0.000778331	0.00131597	0.000403605	0.000733627	0.000850698
ENSG00000169045	HNRNPH1	104.627	153.667	232.098	872.326	148.682	76.8136	173.465	243.05
ENSG00000169116	PARM1	0	0.342177	0	0	0	7.63524	0	0
ENSG00000169184	MN1	0	0	13.8832	0	0	0	0	0
ENSG00000169313	P2RY12	1.75659e-05	0.000171607	9.76214e-05	0.0001362	138.153	0	7.87624e-05	1.07381
ENSG00000169429	CXCL8	0	12.7775	0	0	52.7929	0	0	0
ENSG00000169504	CLIC4	0	20.0779	0	0	2.74022e-05	0	56.7182	0
ENSG00000169508	GPR183	0	0	0	0	632.473	0	0	11.2558
ENSG00000169715	MT1E	101.752	6.53532	0.000523461	0.000607765	0.000770215	0.000244772	0.00056696	0.000654213
ENSG00000169756	LIMS1	0.000711711	0.079456	0.000573365	0.000586614	48.7861	0.000380191	0.00058711	1.61775
ENSG00000169902	TPST1	0.000220375	0.000287226	0.000249599	0.000266672	0.000411536	0.000339927	0.00024438	13.5431
ENSG00000169908	TM4SF1	0.00011259	38.9843	0.00018741	0.000214365	0.000417779	0	0.000166429	0.000242264
ENSG00000170075	GPR37L1	111.885	0.222181	0.128206	0.150139	0.498225	0.020004	0.381909	0.753896
ENSG00000170312	CDK1	0.242545	0.548624	0.337928	1.1744	1.22179	0.0467272	0.331584	0.377685
ENSG00000170345	FOS	423.628	900.521	1.75209	525.741	192.599	90.7807	676.966	718.363
ENSG00000170458	CD14	0.749048	1.99073	1.05941	1.25468	27.9377	0.261649	1.03494	1.59259
ENSG00000170542	SERPINB9	5.20855	17.1423	0.992341	1.25468	216.296	2.41202	1.06565	3.39824
ENSG00000170677	SOCS6	0	0	0	0	80.4889	0	0	0
ENSG00000170775	GPR37	0	0	0	0	0	0	68.695	0
ENSG00000170776	AKAP13	0	0	0	6.49775	64.2844	0	0	21.2657
ENSG00000170802	FOXN2	1.52911	0	0	13.9755	0	0	51.3563	13.7492
ENSG00000170961	HAS2	0	0	0	0	0	0	0	9.28922
ENSG00000171033	PKIA	0.00086619	0.00206966	7.48295	0.000961804	0.00511583	0.169667	0.000857526	0.00122313
ENSG00000171051	FPR1	0.000765967	0.000941803	0.000847172	0.000874164	34.2473	0.000496842	0.000831124	0.00090852
ENSG00000171316	CHD7	0.161466	0.096209	0.0594784	9.95614	0.193185	0.0121353	4.67739	8.16518
ENSG00000171659	GPR34	0.54193	1.32582	0.769267	0.886385	124.416	0.126604	0.746044	11.968
ENSG00000171843	MLLT3	1.20893	0.748893	90.3288	31.019	1.04795	3.4849	0.706124	0.623509
ENSG00000171860	C3AR1	0.22161	0.507692	0.309552	0.351536	187.279	0.0420958	0.303297	1.52574
ENSG00000171867	PRNP	47.5824	92.2794	0.696519	0.397307	38.5594	198.443	89.7552	96.0692
ENSG00000171885	AQP4	699.121	0.514513	0.325513	0.398825	1.18412	0.111033	0.326488	0.434783
ENSG00000171951	SCG2	0.811899	0	0	0	0	322.562	0	1.14189
ENSG00000171988	JMJD1C	10.6232	87.2729	11.9222	19.2751	61.5251	4.79178	6.16198	60.9894
ENSG00000172005	MAL	0.0873308	0.0945061	0.0245265	0.0284817	0.108126	0.000958123	26.3773	0.0480492
ENSG00000172020	GAP43	0.0242971	0.06678	101.25	0.0540361	0.128299	8.73221	0.0254182	3.21972
ENSG00000172137	CALB2	0.0408276	0.150717	0.0551786	0.0547712	0.212995	18.2209	0.0625826	0.0524268
ENSG00000172201	ID4	66.4831	0.137832	0.106004	0.299015	0.304693	0.0137044	0.0862918	0.111829
ENSG00000172243	CLEC7A	0.0558102	0.148203	0.0826097	0.0932399	161.241	0.00881268	0.0796025	0.214762
ENSG00000172348	RCAN2	0.1322	0.315944	0.167108	0.162871	0.497643	10.5156	1.40753	0.272024
ENSG00000172508	CARNS1	0.000944131	0.0087719	0.00203583	0.00256915	0.0175925	0.00064468	11.2482	0.00603483
ENSG00000172687	ZNF738	0.00647474	0.0133055	0.056775	8.86154	0.0388409	0.000979653	0.0225812	0.0242195
ENSG00000173334	TRIB1	0.164276	0.243748	0.0890012	0.137383	62.6923	0.0114726	0.0745684	0.201955
ENSG00000173369	C1QB	0.0459962	0.121094	0.0692309	0.0884719	30.4926	0.00666143	0.0666912	0.106946
ENSG00000173372	C1QA	0.0472555	0.124659	0.0711249	0.079596	27.6094	0.00674802	0.0682519	0.148902
ENSG00000173391	OLR1	0.0497555	0.131227	0.0744806	0.0830152	555.397	0.00748071	0.0712133	1.64858
ENSG00000173660	UQCRH	0.193917	7.34304	20.3109	7.98004	0.22977	73.4692	2.18766	12.0795
ENSG00000173786	CNP	8.96794	1.47638	0.0216778	5.84433	20.5346	0.827729	667.916	10.9187
ENSG00000173848	NET1	0.00764046	9.75066	0.0177332	0.023061	0.0631899	0.000923848	0.0122321	0.0198069
ENSG00000173905	GOLIM4	51.0481	4.34148	0.00177103	61.4381	0.00613901	0.000900118	0.257318	49.3517
ENSG00000174021	GNG5	2.43853	61.1755	0	34.3247	38.8022	0	0	13.1055
ENSG00000174444	RPL4	0.316232	29.3605	81.5389	38.7423	27.7477	7.54473	4.75702	3.4763
ENSG00000174485	DENND4A	0.568685	0.316455	0.247135	0.201923	0.438872	0.369776	0.283655	37.9877
ENSG00000174607	UGT8	0.218199	0.730134	0.306914	0.37293	1.11852	0.0438585	309.73	0.659923
ENSG00000174684	B3GNT1	0.77349	0.613732	0.419421	0.617065	1.38529	24.2748	0.46617	5.53335
ENSG00000175063	UBE2C	0	0	0	0	0	0	0	0
ENSG00000175130	MARCKSL1	0	0	65.3295	7.07432	0	0.392512	95.6079	49.951
ENSG00000175183	CSRP2	0	0	32.8225	14.0624	0	0	0	0
ENSG00000175197	DDIT3	7.93719	231.117	0	0	8.70484	1.14544	10.9877	0
ENSG00000175352	NRIP3	0	0	0	0	0	63.2759	0	0
ENSG00000175899	A2M	0.0650717	115.537	0.0639047	0.0756093	292.599	0.0106803	0.0592885	5.53227
ENSG00000176165	FOXG1	11.4561	0	122.518	87.539	0	10.5969	0	10.4639
ENSG00000176485	PLA2G16	0.517763	1.27005	0	0	0	0	52.4065	0
ENSG00000176597	B3GNT5	0	0	0	0	77.4153	0	0	0
ENSG00000176749	CDK5R1	0	0	35.6508	0	0	2.63083	0	0
ENSG00000176788	BASP1	0	0	51.2054	18.2579	5.64742	11.1315	0	2.6827
ENSG00000176887	SOX11	0	0	683.285	1201.29	0	0	0	5.12147
ENSG00000176907	C8orf4	0	0	0	0	0	0	0	0
ENSG00000177432	NAP1L5	0.567815	0.694617	0.358672	0.451965	0.962227	35.4099	0.467084	0.520197
ENSG00000177469	PTRF	0.186368	27.8939	0.265263	0.301162	0.916604	0.0349274	0.52316	0.293271
ENSG00000177606	JUN	2.26285	40.0158	0.803593	12.5655	2.54149	0.543783	1.42423	43.6724
ENSG00000177733	HNRNPA0	0.287856	0.259523	23.1451	47.0074	0.443892	1.7115	0.426088	0.950407
ENSG00000177807	KCNJ10	20.8394	0.368214	0.205024	0.258744	0.761552	0.025995	2.57983	0.423946
ENSG00000177954	RPS27	3.14373	82.3442	34.5558	26.9807	49.1958	3.95599	10.3358	1.34461
ENSG00000178381	ZFAND2A	0.000584164	27.0208	0.00075381	0.000822822	0.000846869	0.0039243	0.00075828	0.000650643
ENSG00000178568	ERBB4	7.79805	0.613592	0.376775	0.277508	0.839916	43.1037	0.811249	4.9435
ENSG00000178695	KCTD12	0.418554	1.56697	1.12419	0.511092	67.5898	0.368335	0.433912	0.924198
ENSG00000178878	APOLD1	0.784429	349.611	1.1776	1.32386	6.33783	0.181545	1.12775	1.44026
ENSG00000178999	AURKB	0.0135717	0.040654	0.0228282	0.0610901	0.101346	0.000942022	0.0217349	0.0249545
ENSG00000179456	ZBTB18	0.797646	0.014678	71.5914	5.33925	0.0211389	0.0547712	0.00858994	0.00982167
ENSG00000179820	MYADM	0.12857	16.1987	0.228906	24.2283	14.4166	0.161563	6.58924	6.23901
ENSG00000180353	HCLS1	0.173277	0.394665	0.251766	0.276404	16.6834	0.0354315	0.240634	0.43309
ENSG00000181467	RAP2B	0.489694	1.00867	70.8919	105.115	122.527	0.462388	0.446339	0.659424
ENSG00000182013	PNMAL1	0	0	0	0	0	9.32444	0	0
ENSG00000182220	ATP6AP2	29.0546	7.32202	0	0	0	159.902	20.5903	13.1173
ENSG00000182287	AP1S2	0	0	0	0	0	31.9475	0	0
ENSG00000182481	KPNA2	0	1.98788	3.14998	18.6156	0	0	0	8.82677
ENSG00000182492	BGN	0	6.92051	0	0	0	0	0	0
ENSG00000182578	CSF1R	0	0	0	0	44.8988	0	0	0
ENSG00000182628	SKA2	1.37229	1.064	50.3274	197.671	1.04535	4.54103	0.663279	0.606874
ENSG00000182667	NTM	98.9742	0.464988	6.36672	0.5368	1.04806	2.03412	1.91586	13.5792
ENSG00000182718	ANXA2	0.323097	19.0935	0.454904	0.835489	1.94499	0.085571	0.446811	0.759065
ENSG00000182902	SLC25A18	84.2158	1.99701	1.05645	1.44489	5.85212	0.190057	1.06387	2.08431
ENSG00000182916	TCEAL7	1.24658	4.33606	3.38754	2.97362	6.04889	148.489	102.525	3.21739
ENSG00000183722	LHFP	0	117.383	0	0	0	0	0	0
ENSG00000184144	CNTN2	0	0	0	0	0	0	18.0546	0
ENSG00000184205	TSPYL2	0.00030066	8.05207	9.01535e-05	0.000121501	0.00032016	29.0419	0.000237447	4.13857
ENSG00000184221	OLIG1	1.91928e-05	0.000192121	8.53702e-06	8.6268e-05	0.000271458	0	20.8735	34.625
ENSG00000184226	PCDH9	76.0419	0.000235898	4.83683	1.87431	0.0002581	9.49658	133.864	97.5492
ENSG00000184368	MAP7D2	0	0	0	0	9.43801e-05	11.9479	0	0
ENSG00000184486	POU3F2	0	0	3.93484	16.2452	0	0	0	0
ENSG00000184515	BEX5	0	0	0	0	0	44.5791	0	0.546238
ENSG00000184613	NELL2	0	0	33.2775	0	0	0.658732	0	0
ENSG00000184905	TCEAL2	0	0	0.798385	0	0	84.8329	0	1.40593
ENSG00000185201	IFITM2	0	92.0721	0	0	0	0	0	0
ENSG00000185432	METTL7A	57.2195	0.000120076	0	3.33332e-05	10.208	0	8.92128e-05	0.000111926
ENSG00000185565	LSAMP	94.3452	0	0	0	0	24.0368	7.88007	7.12758
ENSG00000185630	PBX1	1.18265	0	17.7435	8.52615	0	0.0148352	0.181861	0
ENSG00000185650	ZFP36L1	21.6089	71.9476	0	4.92851	39.9399	0	0	8.46534
ENSG00000185862	EVI2B	0	0	0	0	65.687	0	0	0
ENSG00000185885	IFITM1	0	551.754	0	0	0	0	0	0
ENSG00000185942	NKAIN3	0	0	0	4.22528	0	0	0	0
ENSG00000185985	SLITRK2	83.9683	0	0	2.67942	0	1.75374	17.0148	43.5959
ENSG00000186310	NAP1L3	0	0	0	0	0	210.19	0	0
ENSG00000186417	GLDN	0	0	0	0	103.295	0	92.4365	0
ENSG00000186462	NAP1L2	0	0	0	0	0	15.1153	0	0
ENSG00000186469	GNG2	0	0	21.7265	0	0	1.56431	0	0
ENSG00000186487	MYT1L	0	0	24.1351	0	0	33.568	0	0
ENSG00000187068	C3orf70	21.812	0.100874	0.28347	56.5734	0.227783	0.0694548	0.0527522	110.853
ENSG00000187094	CCK	0.0711841	0.186546	0.0603786	0.0651028	0.237646	125.514	0.0829009	0.0627511
ENSG00000187164	KIAA1598	0.0363492	0.115563	37.2755	0.0516437	44.3053	3.50671	91.2309	0.0731205
ENSG00000187398	LUZP2	0.161251	0.20815	0.237146	0.159309	0.438058	0.14437	0.159571	161.665
ENSG00000187416	LHFPL3	0.04606	0.12132	0.0754822	0.0886306	0.276333	0.00784327	0.0761939	4.3122
ENSG00000187607	ZNF286A	0	0	55.6891	56.2125	0	0	0	0
ENSG00000187837	HIST1H1C	1.28828	0	0	17.3141	0	0	0	0
ENSG00000188042	ARL4C	0.851473	2.18964	4.06537	1.55039	4.38519	34.39	1.03285	0.939517
ENSG00000188153	COL4A5	0.639043	1.63289	0.529367	0.909072	2.32297	0.0824264	33.7041	0.730056
ENSG00000188580	NKAIN2	0.0393874	0.0927255	10.2715	0.069675	0.233812	0.0834675	8.99996	0.0583579
ENSG00000188674	C2orf80	0.0220602	0.0888359	0.0658056	0.0409233	0.131748	6.32409	0.0305481	0.0704402
ENSG00000188706	ZDHHC9	0.024957	0.123686	0.0824574	0.0457364	0.118761	0.0161468	37.2273	0.0500456
ENSG00000188783	PRELP	0	7.90094	0	0	0	0	0	0
ENSG00000188906	LRRK2	0	0	0	0	0	0	0	45.8771
ENSG00000189058	APOD	0.00803118	60.748	0.0131547	0.0158931	0.0673898	0.00329133	407.811	417.788
ENSG00000189079	ARID2	8.95745	0.0306878	6.18121	57.6575	0.0538305	0.110128	3.44925	17.1883
ENSG00000189159	HN1	0.00300004	0.014512	122.333	13.7644	0.0299653	0.520375	0.00535342	0.0113636
ENSG00000196083	IL1RAP	0	0	0	0	32.5213	0	0	23.2843
ENSG00000196104	SPOCK3	0	0	0	0	0	30.1	168.236	57.5242
ENSG00000196376	SLC35F1	0	0	0.310936	52.2678	0	21.6026	0	269.689
ENSG00000196428	TSC22D2	8.78058	69.1238	4.24851	52.7264	18.02	3.16281	2.71846	3.81774
ENSG00000196562	SULF2	0	0	0	0	0	0	0	11.0332
ENSG00000196591	HDAC2	0	0	16.5865	12.2284	0	0.000738472	1.47875	0
ENSG00000196792	STRN3	8.74867	0.4084	43.8801	116.983	0.000102404	32.4525	22.0921	18.9943
ENSG00000196935	SRGAP1	0	0	12.9189	0	0	0	0	0
ENSG00000197019	SERTAD1	0	53.1355	0	0	0	0	0	0
ENSG00000197299	BLM	0	0	0	0	0	0	0	5.72548
ENSG00000197329	PELI1	0	0	0	0	0	0	2.16653	48.5662
ENSG00000197430	OPALIN	0	0	0	0	0	0	383.181	0
ENSG00000197747	S100A10	0	14.2421	9.38924e-06	2.85441e-05	0.000240904	0	2.84503e-06	0.00011452
ENSG00000197756	RPL37A	1.75499	15.3781	25.4915	14.4207	26.8883	2.10553	2.93331	0.000120634
ENSG00000197956	S100A6	0	112.381	0	0	0	0	0	0
ENSG00000197971	MBP	0	0.630829	0	0	3.60434	0	146.815	0
ENSG00000198034	RPS4X	0.166962	40.7473	98.0133	14.9049	19.667	6.05148	11.2806	5.02353
ENSG00000198121	LPAR1	0	0	0	0	0	0	50.805	0
ENSG00000198157	HMGN5	0	0	0	2.55966	0	0	0	0
ENSG00000198300	PEG3	0	0	0	7.55699	0	101.239	34.1461	38.2703
ENSG00000198363	ASPH	28.2299	0	0	0	0	0.140967	0	0
ENSG00000198492	YTHDF2	0	0	4.01937	37.7567	19.4737	0.25045	0	15.2936
ENSG00000198822	GRM3	68.1672	0	0	0	0	0	19.095	0
ENSG00000198830	HMGN2	15.2516	9.99795	21.3293	179.925	0	9.16935	26.7416	0.558241
ENSG00000198838	RYR3	63.4734	0	0	0	0	0	0	0
ENSG00000198856	OSTC	0	0	0	4.0651	0	0	0	0
ENSG00000198901	PRC1	0	0	0	7.08585	0	0	0	0
ENSG00000198914	POU3F3	0.750392	0	8.22547	31.6979	0	0	0.718889	1.6742
ENSG00000198932	GPRASP1	0	0	0	0	0	29.9802	0	0.590426
ENSG00000198934	MAGEE1	0	0	0	0	0	34.2508	0	0
ENSG00000203747	FCGR3A	0	0	0	0	43.1101	0	0	0
ENSG00000203880	PCMTD2	0.00034959	0.000260631	2.2199	3.78654	0.00036229	0.561532	2.96403	62.2988
ENSG00000204065	TCEAL5	0.000454391	0.000649602	0.000670679	0.000585888	0.000752706	10.2519	0.000535262	0.000559619
ENSG00000204628	GNB2L1	0.000184205	88.4083	107.63	67.2713	19.2049	6.53313	2.56626	8.98657e-05
ENSG00000205246	RPSAP58	0.0107177	0.863065	22.5998	10.1566	0.0451515	1.09527	0.0380545	0.0212559
ENSG00000205364	MT1M	16.6998	0.000438885	0.000234315	0.000277273	0.000472613	0	0.000235465	0.000243112
ENSG00000211448	DIO2	112.907	0.0804604	0.0545635	0.0873862	0.201499	0.00593695	0.0490686	0.111184
ENSG00000211584	SLC48A1	106.103	0.0975449	0.0484209	0.0561298	0.144746	0.218275	66.2301	0.0635047
ENSG00000213186	TRIM59	1.12152	3.40195	2.01465	10.9696	13.2226	0.271402	27.2182	2.03028
ENSG00000213190	MLLT11	0.442962	0.522563	416.161	20.4882	0.888283	83.674	0.422936	0.502303
ENSG00000213639	PPP1CB	213.424	316.055	775.059	1279.01	152.765	445.891	446.514	241.881
ENSG00000221866	PLXNA4	0.000664231	0.000801069	6.40937	0.000795975	0.00112128	0.0244545	0.00070077	0.000773174
ENSG00000221869	CEBPD	0.00089279	41.7114	0.00071874	0.00074321	0.0012938	0.000416864	0.000711113	0.000837033
ENSG00000233276	GPX1	0	1.34984	0	0	79.4878	0.72678	0	0
ENSG00000237289	CKMT1B	0	0	0	0	0	3.40503	0	0
ENSG00000240694	PNMA2	0	0	0	0	0	67.5755	0	0
ENSG00000244274	DBNDD2	0	0	0	0	0	0	31.3136	0
ENSG00000244405	ETV5	1.96442	0	0	3.98041	0	0.14314	0	35.1701
ENSG00000254087	LYN	0	0	0	0	17.4085	0	0	0
ENSG00000254726	MEX3A	0.000353254	0.000496842	5.35397	6.27994	0.000643697	6.79079e-05	0.000414394	0.000470501
ENSG00000255690	TRIL	9.06277	0.000541601	0.000473049	0.000492418	0.000683508	0.000129402	0.000463057	0.000558479
ENSG00000272398	CD24	0.187494	0.429536	216.438	4.33498	0.922698	0.145808	0.261569	0.295108
ENSG00000276043	UHRF1	0.00060391	0.000763814	0.000692215	1.41751	0.000919794	0.00032232	0.000675203	0.00078144
ENSG00000277443	MARCKS	235.003	35.239	942.374	3505.23	305.538	163.242	6.46046	1432.3

## Sheet: FC10
EnsemblID	geneSymbol	enrichedCellType	fpkm_astrocytes	fpkm_endothelial	fpkm_fetal_quiescent	fpkm_fetal_replicating	fpkm_microglia	fpkm_neurons	fpkm_oligodendrocytes	fpkm_OPC
ENSG00000001460	STPG1	astrocytes	11.7847	0.0746517	0.208404	0	0.0287664	0.549702	0.530175	0.100329
ENSG00000004779	NDUFAB1	astrocytes	1080.62	16.104	63.7558	35.6201	0.879637	51.8849	28.785	0.79772
ENSG00000008394	MGST1	astrocytes	102.361	1.95407	1.27167	1.49128	0	0.56769	0.0470252	0
ENSG00000014216	CAPN1	astrocytes	123.348	0.688177	0.292997	0	0.0121518	0.688599	0	0.0235609
ENSG00000025423	HSD17B6	astrocytes	260.456	0.13315	0.00353336	0	0.213709	2.86569	1.88473	0
ENSG00000033011	ALG1	astrocytes	21.521	0.238867	0.534576	0	0.0104993	1.47669	0.129572	0
ENSG00000038358	EDC4	astrocytes	190.924	2.84388	1.04593	0.0345883	0	0.312624	0.0145682	0
ENSG00000046889	PREX2	astrocytes	152.221	8.43613	0.902592	1.09615	0.853238	4.51748	9.68428	10.6506
ENSG00000050730	TNIP3	astrocytes	1.14085	0.00835099	0.00214905	0	0	0.0390008	0	0.101011
ENSG00000054179	ENTPD2	astrocytes	2.62563	0	0.00428609	0	0	0.0405299	0.00487927	0
ENSG00000064687	ABCA7	astrocytes	1.59994	0.0645811	0.113856	0.0247713	0	0.15614	0.00820419	0.094776
ENSG00000067177	PHKA1	astrocytes	127.084	0.297544	0.0053807	2.55126	0	0.857419	0.00447224	0.0656977
ENSG00000068078	FGFR3	astrocytes	76.9189	0.21951	0	2.94647	0	1.22669	0.0767062	1.03649
ENSG00000073350	LLGL2	astrocytes	25.0094	0.0296248	0.00233162	0	0.214111	0.114862	0	0.00998152
ENSG00000075643	MOCOS	astrocytes	2.89212	0	0.00171032	0.00596677	0	0.0644513	0.00650907	0
ENSG00000076770	MBNL3	astrocytes	40.1624	0.589859	0.00574579	0.0231194	0	0.1115	2.31475	0
ENSG00000080189	SLC35C2	astrocytes	71.8263	0.6374	2.57655	4.19336	0.0780472	2.19088	1.96905	0.863163
ENSG00000080493	SLC4A4	astrocytes	121.35	3.53535	2.90023	7.7305	0	3.2309	4.38706	0.071191
ENSG00000080573	COL5A3	astrocytes	70.4135	0.00588222	0.0264062	0.0314146	0	0.0934628	1.16181	0.0129439
ENSG00000088826	SMOX	astrocytes	59.6537	0	0.80946	0.115771	0.505552	2.13743	1.06458	2.21034
ENSG00000089356	FXYD3	astrocytes	1.58983	0	0	0	0	0.114266	0.0188663	0
ENSG00000100033	PRODH	astrocytes	1.4054	0	0	0	0	0.00144703	0	0
ENSG00000100767	PAPLN	astrocytes	107.238	0.0131885	5.87652	0	0	0.262388	0.0244942	0
ENSG00000101542	CDH20	astrocytes	21.6734	0.0149436	0.156169	0.210884	0	1.66	0.765372	1.43051
ENSG00000101624	CEP76	astrocytes	36.6787	0.0688306	1.96634	0	0.0488689	2.98862	0.367633	0.857892
ENSG00000101695	RNF125	astrocytes	136.111	0.031929	3.08151	2.13462	0	0.354542	11.5464	0
ENSG00000101850	GPR143	astrocytes	901.975	0	0.118464	0	0	0.759936	0	0
ENSG00000101883	RHOXF1	astrocytes	1.35691	0	0	0	0	0.0409048	0	0
ENSG00000102738	MRPS31	astrocytes	301.729	15.8297	26.8901	15.7803	4.7185	20.4038	9.26727	7.77635
ENSG00000102878	HSF4	astrocytes	88.2548	0.134192	0.0947116	0	0	3.99469	0.121249	0
ENSG00000103202	NME4	astrocytes	101.29	7.00175	7.84888	6.97246	0	6.72437	0.3105	0
ENSG00000103335	PIEZO1	astrocytes	2.79866	0.257313	0.111417	0	0	0.220808	0.0120141	0.229697
ENSG00000103740	ACSBG1	astrocytes	51.3219	0.00559704	0.392014	0.158094	0	0.113712	0.0697465	0
ENSG00000104760	FGL1	astrocytes	5.46991	0	0	0	0	0.0247405	0.00865629	0
ENSG00000105443	CYTH2	astrocytes	50.4014	0	0.10216	0.0154685	0	0.2527	0.117526	0.0648565
ENSG00000105479	CCDC114	astrocytes	3.57809	0	0.00533882	0	0	0.00658081	0.00641238	0
ENSG00000105559	PLEKHA4	astrocytes	1.95579	0.138934	0.0124386	0	0.0163695	0.027344	0.00937775	0.0988989
ENSG00000105852	PON3	astrocytes	8.49044	0	0	0	0	0.0163794	0	0.235269
ENSG00000106003	LFNG	astrocytes	11.0648	0.102824	0	0.0088375	0.121639	0.0678756	0	0
ENSG00000106714	CNTNAP3	astrocytes	82.4282	1.22959	2.31601	0.431981	0	0.76696	0.0565072	0
ENSG00000107249	GLIS3	astrocytes	19.9138	0.0866621	0.282095	0	0	0.275055	0.00895273	0.00382427
ENSG00000108375	RNF43	astrocytes	12.9027	1.05652	0	0	0	0.0826816	0.0560302	0
ENSG00000108786	HSD17B1	astrocytes	2.42007	0.0880712	0.184649	0	0	0.206402	0.0218408	0
ENSG00000109501	WFS1	astrocytes	117.981	0.862872	0.384233	1.35481	0	5.84737	0.0471574	0.0176879
ENSG00000110436	SLC1A2	astrocytes	2566.8	11.7609	33.4944	67.6304	9.63798	25.5281	20.1239	82.5735
ENSG00000110871	COQ5	astrocytes	641.486	0.484751	13.2192	49.9343	0	9.46564	13.4909	11.2821
ENSG00000111087	GLI1	astrocytes	8.41601	0	0.00758419	0	0	0.0145145	0.00306175	0
ENSG00000111907	TPD52L1	astrocytes	105.594	0.853042	0.257165	0.411535	0	5.36361	0.111076	0.165612
ENSG00000113924	HGD	astrocytes	1.55514	0	0	0	0	0.0585533	0	0
ENSG00000114204	SERPINI2	astrocytes	3.39332	0	0	0	0.0309807	0.141471	0	0
ENSG00000114544	SLC41A3	astrocytes	388.324	4.73777	10.9675	1.30741	0.0466409	10.346	0.856938	0.405482
ENSG00000114790	ARHGEF26	astrocytes	1.43743	0	0.0276593	0.0586428	0	0.0290592	0	0.0423108
ENSG00000115380	EFEMP1	astrocytes	177.266	12.1177	0	0.00992002	0.136418	3.45616	1.05	0
ENSG00000115649	CNPPD1	astrocytes	570.155	2.89831	15.667	15.3432	1.45227	9.11809	16.4058	0.886976
ENSG00000116039	ATP6V1B1	astrocytes	1.55206	0	0.141136	0	0	0.131386	0	0
ENSG00000116745	RPE65	astrocytes	1.89926	0	0.0165683	0	0	0.000676465	0	0
ENSG00000118997	DNAH7	astrocytes	19.7584	0.328354	0.784365	0.014657	0.723088	1.32078	0.0283118	0.0251142
ENSG00000119650	IFT43	astrocytes	450.476	2.91311	10.5924	11.202	13.4505	5.98214	2.85814	0.172195
ENSG00000119703	ZC2HC1C	astrocytes	62.0012	0.535197	0.0692287	0.15536	0	1.20856	1.04132	1.55332
ENSG00000120057	SFRP5	astrocytes	1.91353	0	0.0929321	0	0	0.0148648	0	0
ENSG00000120329	SLC25A2	astrocytes	2.05261	0	0	0	0	0.020755	0.0517441	0
ENSG00000120885	CLU	astrocytes	2425.39	141.022	2.2758	148.311	33.866	160.039	36.9614	7.74756
ENSG00000121742	GJB6	astrocytes	387.112	0.534669	0	0	0.055583	5.82475	0.00406841	0
ENSG00000124003	MOGAT1	astrocytes	4.49491	0	0	0	0	0.0319837	0.410969	0.143442
ENSG00000124116	WFDC3	astrocytes	2.41463	0	0.0172186	0	0	0.0806212	0	0
ENSG00000125931	CITED1	astrocytes	17.3132	0	0.560806	0	0	0.813912	0.0170966	0
ENSG00000127362	TAS2R3	astrocytes	1.6294	0	0	0	0	0.00160361	0	0
ENSG00000127415	IDUA	astrocytes	2.66114	0	0.19131	0	0.115663	0.0462923	0	0
ENSG00000127418	FGFRL1	astrocytes	3.07266	0.0967848	0.00618681	0.0916426	0	0.0200447	0.0551759	0.0122746
ENSG00000127472	PLA2G5	astrocytes	46.0843	0	0.0145199	0	0	0.0158074	0	0.0265458
ENSG00000128610	FEZF1	astrocytes	2.87751	0	0.00921579	0	0	0.0305774	0	0
ENSG00000129244	ATP1B2	astrocytes	1931.02	38.6886	32.0187	117.383	133.406	116.791	18.6131	38.8957
ENSG00000130203	APOE	astrocytes	57.8256	0.0100914	0.0127247	0.562339	0.500282	0.201069	0.0529902	0.0582893
ENSG00000130653	PNPLA7	astrocytes	17.7742	0.03378	0.5552	0	0	1.34244	0.00599288	0.00510006
ENSG00000130876	SLC7A10	astrocytes	20.2662	0	0	0	0	0.188517	0.0180751	0.0655073
ENSG00000131068	DEFB118	astrocytes	1.80393	0	0	0	0	0	0	0
ENSG00000131095	GFAP	astrocytes	82.1041	0.138551	0.0926317	2.54058	0.00779678	0.234112	0.0405814	0.094948
ENSG00000131771	PPP1R1B	astrocytes	49.1168	1.2059	4.02438	0	0	1.07144	0.0248365	0
ENSG00000131914	LIN28A	astrocytes	2.33295	0	0.0111856	0	0	0.0250273	0	0
ENSG00000132470	ITGB4	astrocytes	14.4156	0	0	0.0108719	0	0.0612113	0.00604695	0
ENSG00000132600	PRMT7	astrocytes	135.754	1.52646	7.69664	1.35165	0	2.88014	0.117486	1.0447
ENSG00000132819	RBM38	astrocytes	5.6275	0	0.243817	0.0900874	0.128052	0.0236209	0.0575386	0
ENSG00000133048	CHI3L1	astrocytes	112.302	0	0.0342816	0	0	0.157515	0	0
ENSG00000133247	SUV420H2	astrocytes	127.434	0	0.056212	0	0	0.0476837	0.0147907	0
ENSG00000133466	C1QTNF6	astrocytes	3.58091	0	0.0234603	0	0	0.28554	0.0817278	0
ENSG00000134020	PEBP4	astrocytes	11.3961	0	0	0	0	0.755134	0.444236	0
ENSG00000134765	DSC1	astrocytes	3.97963	0	0.00299582	0.0195129	0	0.277831	0.0148831	0.0420532
ENSG00000134817	APLNR	astrocytes	11.131	0.299048	0	0	0	0.0856974	0.0048847	0
ENSG00000134864	GGACT	astrocytes	3.26425	0	0	0	0	0.0394907	0.0216155	0
ENSG00000134873	CLDN10	astrocytes	662.822	0.127682	5.41406	1.52914	1.77988	17.9872	0.602142	34.6539
ENSG00000135063	FAM189A2	astrocytes	725.016	0.117583	0.016085	0.728693	0.0345656	0.917775	0.00512388	0
ENSG00000135094	SDS	astrocytes	266.294	0	0.657774	0	0.0770859	0.413433	0	0
ENSG00000135272	MDFIC	astrocytes	4.35777	0.257031	0.06124	0.00923359	0	0.0116939	0.00904992	0
ENSG00000135424	ITGA7	astrocytes	152.514	0.351601	0	0.126259	0	0.795121	0.165638	0
ENSG00000135744	AGT	astrocytes	806.885	42.9553	0.0037928	0.150405	0.530253	8.1054	9.95109	1.64466
ENSG00000135914	HTR2B	astrocytes	164.543	0	1.3932	6.07847	12.5711	2.2509	0	8.48607
ENSG00000136010	ALDH1L2	astrocytes	107.073	0.0110559	3.48166	0	0	2.45598	0.00857975	0.128648
ENSG00000136100	VPS36	astrocytes	401.198	11.8022	23.2161	33.1502	9.3483	19.8596	5.19903	10.4193
ENSG00000136160	EDNRB	astrocytes	297.925	0.714521	0.870434	1.53733	1.56732	8.52791	5.53628	5.20455
ENSG00000136939	OR1L4	astrocytes	9.99788	0	0	0	0	0.0762228	0	0
ENSG00000137103	TMEM8B	astrocytes	136.346	0.129781	3.36694	1.20328	0	1.58648	0.516094	0.0578874
ENSG00000137558	PI15	astrocytes	105.683	5.41651	0.460702	0.00549233	0	1.18234	0.00645201	0.00710986
ENSG00000137561	TTPA	astrocytes	40.7095	0	0.449719	0	0	1.08401	0.00382147	0
ENSG00000138271	GPR87	astrocytes	6.94743	0	0	0.318108	0	0.0110715	0.0645665	0
ENSG00000138834	MAPK8IP3	astrocytes	88.9584	0.0631996	0.67599	1.70233	0.239785	1.08093	0.326741	0.0140921
ENSG00000139351	SYCP3	astrocytes	183.209	0	9.36594	2.52029	3.09241	5.48835	0.877632	0
ENSG00000140398	NEIL1	astrocytes	111.654	0.755715	2.40792	0.947357	0	6.04523	0.980241	0.478812
ENSG00000140470	ADAMTS17	astrocytes	5.30739	0.0394429	0.0115716	0	0.0360369	0.399879	0	0.521246
ENSG00000140511	HAPLN3	astrocytes	2.36366	0.0262342	0.00618419	0	0	0.0107454	0	0
ENSG00000140522	RLBP1	astrocytes	49.1769	0	0	0	0	0.336156	0.154943	3.5616
ENSG00000140932	CMTM2	astrocytes	1.84445	0	0	0	0	0.0428277	0	0
ENSG00000140986	RPL3L	astrocytes	217.846	0	0	0	0	0.00580871	0.00931625	0
ENSG00000141255	SPATA22	astrocytes	1.26935	0	0	0	0	0.0572072	0.0267101	0
ENSG00000141469	SLC14A1	astrocytes	49.1062	0.591471	0.0161273	0	0	0.247898	0.100372	0
ENSG00000141485	SLC13A5	astrocytes	263.849	1.97884	0.0214344	22.2016	0	0.733727	0.0151968	0
ENSG00000141503	MINK1	astrocytes	6.33489	0.0240847	0.302115	0.323627	0.235166	0.531014	0.0767109	0
ENSG00000141564	RPTOR	astrocytes	31.198	0.266778	0.0590963	1.58859	0	0.149677	0.594324	0.589854
ENSG00000141580	WDR45B	astrocytes	146.274	1.87601	7.12909	9.58536	0.70946	4.72431	5.48411	4.94473
ENSG00000141736	ERBB2	astrocytes	2.86151	0	0.0413305	0.0532562	0	0.0320893	0	0
ENSG00000143028	SYPL2	astrocytes	1.08027	0	0	0	0	0.0282975	0.00660493	0
ENSG00000143416	SELENBP1	astrocytes	71.9086	2.10787	0.0089603	5.88407	1.46027	0.317382	0.0213769	0.0225296
ENSG00000143819	EPHX1	astrocytes	221.867	0.0148201	0.010821	6.71478	0.0502937	0.496407	2.33345	0
ENSG00000144648	ACKR2	astrocytes	26.4515	0	0.0538223	0	0.531086	0.0710606	0	0.912646
ENSG00000144908	ALDH1L1	astrocytes	15.9825	0	0.00416021	0	0.0314755	0.167529	0.251261	0.0578406
ENSG00000145103	ILDR1	astrocytes	5.07693	0	0	0	0	0.0687917	0.00886398	0
ENSG00000145832	SLC25A48	astrocytes	18.7771	0	0.0122284	0	0	1.07483	1.12773	0
ENSG00000146250	PRSS35	astrocytes	61.8829	0	0	0	0	0.701806	0.0215345	0.213117
ENSG00000146857	STRA8	astrocytes	1.84091	0	0	0	0	0.0161334	0	0
ENSG00000147576	ADHFE1	astrocytes	67.2816	0.065364	0	1.76372	0.324979	5.40923	0.765467	4.83625
ENSG00000147606	SLC26A7	astrocytes	45.0952	0	0.021891	0.0112209	0	0.0911618	0.00465002	0.0217421
ENSG00000147873	IFNA5	astrocytes	1.16888	0	0	0	0	0	0	0
ENSG00000148482	SLC39A12	astrocytes	197.255	0.0128706	0	0	4.42738	1.6813	0.0182258	0.0429971
ENSG00000148604	RGR	astrocytes	14.0171	0	0.00237806	0.160643	0.0235485	0.439703	0	0.0372214
ENSG00000149182	ARFGAP2	astrocytes	256.872	15.7517	16.801	21.9167	0	17.8278	15.3491	1.85316
ENSG00000149292	TTC12	astrocytes	11.648	0.144537	0.146054	0.0135515	0	0.64423	0.0187872	0
ENSG00000149451	ADAM33	astrocytes	179.503	9.61697	0	0.0123716	0	3.39743	0.0121622	0.26649
ENSG00000149782	PLCB3	astrocytes	20.5695	0.0659448	0.0255957	1.13764	0.0378034	0.395619	0.0349222	0
ENSG00000149922	TBX6	astrocytes	1.25073	0.0904593	0	0	0	0.0997572	0.0365717	0
ENSG00000150712	MTMR12	astrocytes	157.84	8.24273	10.836	8.37319	0	6.44496	8.46046	1.35805
ENSG00000150893	FREM2	astrocytes	11.881	0	0.0216803	0.00830635	0	0.170328	0.0378629	0.652286
ENSG00000152661	GJA1	astrocytes	1106.46	30.4796	0.0183478	0.0204657	0.0466903	6.81865	3.32586	0
ENSG00000152936	LMNTD1	astrocytes	2.87388	0	0.00725751	0	0	0.00847426	0	0
ENSG00000153107	ANAPC1	astrocytes	206.844	0.058621	2.70098	13.9365	0.00473016	1.26512	3.32432	0.00598976
ENSG00000153902	LGI4	astrocytes	20.6886	0.311443	0.0447848	0	0	0.82972	1.67088	0
ENSG00000156006	NAT2	astrocytes	5.38595	0	0	0	0	0.000642245	0	0
ENSG00000156049	GNA14	astrocytes	52.7242	5.25264	0.0786121	0	0	0.692142	0.0140546	0
ENSG00000156076	WIF1	astrocytes	247.058	0.153153	0.032811	0	0	10.6655	6.15051	0
ENSG00000156510	HKDC1	astrocytes	3.81185	0	0	0.334594	0	0.0690648	0.026387	0
ENSG00000158113	LRRC43	astrocytes	7.76257	0	0.0196499	0	0	0.359671	0.0521556	0.560254
ENSG00000159714	ZDHHC1	astrocytes	1.42336	0	0.0365822	0	0	0.0314332	0.0278798	0
ENSG00000160183	TMPRSS3	astrocytes	11.4971	0	0	0	0	0.0228585	0	0
ENSG00000160808	MYL3	astrocytes	1.66995	0	0	0	0	0.0235595	0	0
ENSG00000161013	MGAT4B	astrocytes	78.4695	0.0464422	0.0981926	1.37648	0.187194	0.24337	0.255011	0.0161215
ENSG00000161509	GRIN2C	astrocytes	3.61625	0.0102256	0.010057	0	0	0.0572841	0.0502079	0
ENSG00000162004	CCDC78	astrocytes	1.35615	0	0	0.0175696	0	0.0946858	0	0
ENSG00000162366	PDZK1IP1	astrocytes	1.54548	0.0418382	0	0	0	0.00621672	0	0
ENSG00000162390	ACOT11	astrocytes	25.65	0	0.00348545	0	0	0.657541	0.0355239	0.222912
ENSG00000162391	FAM151A	astrocytes	18.8292	0.126372	0.776406	0	0	0.258409	0.0153585	0
ENSG00000162482	AKR7A3	astrocytes	6.44873	0	0	0	0	0.284657	0	0
ENSG00000162542	TMCO4	astrocytes	1.27856	0.00831797	0	0	0.00824409	0.121	0	0
ENSG00000162598	C1orf87	astrocytes	1.21732	0	0	0	0	0.0211961	0	0
ENSG00000162909	CAPN2	astrocytes	189.358	13.4655	10.3813	0.633084	3.17344	15.916	16.2127	7.63326
ENSG00000163285	GABRG1	astrocytes	134.319	0.0915722	2.37726	0.0106376	0	8.28854	0.0283862	0.399194
ENSG00000163440	PDCL2	astrocytes	1.34771	0	0	0	0	0.125803	0.130231	0
ENSG00000163576	EFHB	astrocytes	5.33534	0	0.0665937	0	0	0.141999	0.130765	0.434087
ENSG00000163666	HESX1	astrocytes	9.108	0.145299	0	0	0	0.329012	0.0205883	0
ENSG00000163735	CXCL5	astrocytes	6.45477	0	0	0.0401037	0	0.171336	0.0456035	0.545915
ENSG00000163737	PF4	astrocytes	13.1155	0	0	0	0	0.950353	0	0
ENSG00000164089	ETNPPL	astrocytes	1163.55	5.34461	0	0.0239012	2.2845	3.67971	0.293315	0.014728
ENSG00000164344	KLKB1	astrocytes	25.4902	0	0.00518377	0	0	1.20791	0.17675	0
ENSG00000164823	OSGIN2	astrocytes	23.0944	1.67196	0.369098	0.0160125	0.879307	1.82269	1.07743	0.170535
ENSG00000165091	TMC1	astrocytes	1.83945	0	0.0922289	0.0156395	0	0.0563594	0.00981509	0
ENSG00000165474	GJB2	astrocytes	1.51889	0.0622794	0	0	0	0.0774407	0	0.0328913
ENSG00000165555	NOXRED1	astrocytes	2.67973	0	0	0	0	0.0802345	0.017558	0.053079
ENSG00000165695	AK8	astrocytes	10.2386	0	0.0777538	0	0	0.782803	0	0
ENSG00000165730	STOX1	astrocytes	116.277	0.207286	1.60341	7.4304	0	6.37097	0.0625087	0
ENSG00000165802	NSMF	astrocytes	29.6714	0.0373575	1.96618	1.92971	0	0.275699	0.0511794	0
ENSG00000165923	AGBL2	astrocytes	22.6041	0.0226	0.470547	0	0.2278	0.458287	0.00870091	0.0291175
ENSG00000166689	PLEKHA7	astrocytes	11.5127	0	0.168835	0.795702	0	0.0603018	0.0165976	0.166621
ENSG00000166813	KIF7	astrocytes	2.28641	0	0.0285265	0.0917904	0	0.110956	0.0119094	0
ENSG00000166819	PLIN1	astrocytes	35.2354	0.521803	0	2.47113	0	0.253024	0.583764	0
ENSG00000166839	ANKDD1A	astrocytes	75.2419	4.0357	2.77455	1.62908	2.48529	3.04268	7.46277	2.49512
ENSG00000167333	TRIM68	astrocytes	251.739	2.4397	4.05006	8.74388	0	9.30965	0.0161788	1.78021
ENSG00000167646	DNAAF3	astrocytes	1.13807	0.0800943	0	0	0	0.0350844	0	0
ENSG00000167676	PLIN4	astrocytes	4.48618	0	0.00365925	0.0152814	0	0.0451271	0	0
ENSG00000167701	GPT	astrocytes	10.6513	0	0	0	0	0.00489448	0.0111411	0
ENSG00000168077	SCARA3	astrocytes	59.9284	0.272289	0.336928	5.26796	0	2.38319	0.0242887	0
ENSG00000168502	MTCL1	astrocytes	147.411	0.956362	4.17569	7.66789	0	2.78524	0.874349	1.29683
ENSG00000168710	AHCYL1	astrocytes	436.134	37.0098	28.8608	31.4658	4.12243	20.2115	16.0623	8.31215
ENSG00000168811	IL12A	astrocytes	6.9397	0	0	0.0799546	0	0.03242	0.0125551	0
ENSG00000169006	NTSR2	astrocytes	59.3592	0	0	0	0	1.20974	0.017456	0
ENSG00000169231	THBS3	astrocytes	62.8399	0.0106533	2.18056	3.64919	0	0.875692	0.0910446	2.39574
ENSG00000169777	TAS2R1	astrocytes	1.03487	0	0	0	0	0	0	0
ENSG00000169906	S100G	astrocytes	1.02155	0	0	0	0	0	0	0
ENSG00000170075	GPR37L1	astrocytes	159.227	0.299946	0	11.2193	2.45635	2.39575	5.54395	1.94676
ENSG00000170439	METTL7B	astrocytes	5.1293	0	0	0	0	0.0109579	0	0
ENSG00000171017	LRRC8E	astrocytes	1.78105	0.0554615	0	0	0	0.0144198	0	0
ENSG00000171798	KNDC1	astrocytes	56.4493	0.0270965	0.0715509	0.00865213	0	0.494105	0.744685	0
ENSG00000171813	PWWP2B	astrocytes	7.67071	0.439364	0.00942986	0	0.0517495	0.133381	0	0
ENSG00000171885	AQP4	astrocytes	1512.62	0.0418101	0.722439	0.24678	2.47965	8.94909	2.76128	0.269575
ENSG00000171903	CYP4F11	astrocytes	7.88557	0	0	0	0	0.0771842	0.00577766	0
ENSG00000172738	TMEM217	astrocytes	18.5116	0	0	0	0	0.0281047	0	0
ENSG00000174177	CTU2	astrocytes	86.8835	0.00985176	0.0842909	1.20118	0	0.253699	1.14957	0
ENSG00000174776	WDR49	astrocytes	2.51085	0.123596	0.150802	0.180097	0	0.248171	0.0112003	0
ENSG00000174844	DNAH12	astrocytes	3.31516	0.0693084	0.0842475	0.0280367	0.00698215	0.323287	0.04647	0.00977977
ENSG00000175164	ABO	astrocytes	80.3017	0	0	0	0	0.0269025	0	0
ENSG00000175600	SUGCT	astrocytes	4.33696	0	0.113966	0	0	0.362442	0	0
ENSG00000175662	TOM1L2	astrocytes	98.7895	0.523968	7.5722	1.90386	0.00872364	3.05902	2.05357	0.359376
ENSG00000177283	FZD8	astrocytes	8.67461	0.00555039	0.0868672	0.557922	0	0.164649	0	0
ENSG00000177535	OR2B11	astrocytes	2.29689	0	0	0	0	0.0249032	0	0
ENSG00000178075	GRAMD1C	astrocytes	323.077	0.0041165	2.6949	1.65032	0	1.53912	0.0906417	16.5531
ENSG00000178093	TSSK6	astrocytes	3.52497	0	0	0	0.115444	0.0302234	0	0
ENSG00000179256	SMCO3	astrocytes	3.28664	0.235513	0	0	0	0.262018	0	0
ENSG00000179399	GPC5	astrocytes	53.0672	0.159579	0.857756	1.90222	0	1.46014	0.0194618	0.454654
ENSG00000179715	PCED1B	astrocytes	7.51832	0	0.0358084	0	0	0.0831024	0.0248073	0.38424
ENSG00000180257	ZNF816	astrocytes	13.1888	0.204596	0	0.0131098	0	0.100601	0.0122725	0.0925886
ENSG00000180481	GLIPR1L2	astrocytes	32.0214	1.14546	1.51819	0.0361581	0	2.93343	2.25713	0.19274
ENSG00000180801	ARSJ	astrocytes	4.7624	0	0.00763852	0	0	0.401884	0	0
ENSG00000181322	NME9	astrocytes	15.597	0	0.0210496	0	0	1.09064	0.540241	0.327657
ENSG00000181350	LRRC75A	astrocytes	31.1755	0.0855221	0.465879	0	0	0.930131	0.00864058	0
ENSG00000181856	SLC2A4	astrocytes	27.7161	0.00971624	0	0	0	0.355219	0.00524404	0
ENSG00000182446	NPLOC4	astrocytes	35.7098	1.65199	3.21497	0.346353	1.16745	3.3906	0.981231	0.399455
ENSG00000182600	C2orf82	astrocytes	2.05949	0	0.11597	0	0	0.10504	0.00666856	0
ENSG00000182782	HCAR2	astrocytes	3.04232	0	0	0	0	0.0982728	0	0
ENSG00000182902	SLC25A18	astrocytes	243.075	0.174188	0.0168024	15.7	0	1.56008	2.59684	1.59892
ENSG00000183066	WBP2NL	astrocytes	8.79953	0	0.797316	0.00662143	0.0165774	0.48498	0.0148523	0.303146
ENSG00000183248	FLJ22184	astrocytes	16.3117	0.0345291	0.474565	0.232751	0	0.25866	0	0
ENSG00000183690	EFHC2	astrocytes	49.0834	0	0	0	0	0.580636	1.15505	0
ENSG00000183773	AIFM3	astrocytes	18.8156	0.031449	0	0	0	0.394805	0.0142266	0
ENSG00000184154	LRTOMT	astrocytes	155.345	0.523644	2.21399	3.95451	0.0120795	0.29557	1.32573	1.25765
ENSG00000184232	OAF	astrocytes	37.1653	1.00222	0	0.980304	0	0.185801	0.031304	0
ENSG00000184313	MROH7	astrocytes	3.29776	0	0.0876526	0	0	0.106488	0	0.0325125
ENSG00000184925	LCN12	astrocytes	1.04089	0	0	0	0	0.00568302	0.00323856	0
ENSG00000184985	SORCS2	astrocytes	5.74738	0.0104093	0.117627	0.0285842	0	0.428096	0.133511	0
ENSG00000185010	F8	astrocytes	4.46392	0	0	0	0.191302	0.232555	0.00637757	0.11541
ENSG00000185340	GAS2L1	astrocytes	23.9626	0.209648	0.22508	0	0	0.432495	0.116828	0.0113542
ENSG00000185386	MAPK11	astrocytes	56.7881	0	0.220251	4.87755	0	0.361724	0.124623	0
ENSG00000185437	SH3BGR	astrocytes	70.2038	0.20397	3.02635	0.663116	0	3.8811	6.03372	3.5353
ENSG00000185467	KPNA7	astrocytes	1.94981	0	0.0382641	0	0	0.0299085	0.0304605	0
ENSG00000185504	C17orf70	astrocytes	23.2697	0.0511361	0.818135	0	0.368021	1.71939	0.0190446	0.0362314
ENSG00000185818	NAT8L	astrocytes	63.8493	0	0.00210771	0	1.27483	0.529236	0	0
ENSG00000185860	C1orf110	astrocytes	10.4778	0.00764865	0	0	0	0.0508564	0.00419447	0.110802
ENSG00000185988	PLK5	astrocytes	1.97663	0	0.120376	0.0299653	0	0.0536993	0	0
ENSG00000186174	BCL9L	astrocytes	19.5663	0.231434	0.436589	0.031966	0	0.192256	0.177703	0
ENSG00000186439	TRDN	astrocytes	3.23307	0	0	0	0.0122599	0.281837	0.081873	0.0130583
ENSG00000186453	FAM228A	astrocytes	8.21291	0	0.104077	0	0	0.243885	0.153627	0
ENSG00000186654	PRR5	astrocytes	1.35691	0.0557842	0.00485986	0	0	0.0749598	0	0
ENSG00000186815	TPCN1	astrocytes	30.8814	0.968629	0.0695636	1.63733	0.687722	1.89685	1.64556	0.055685
ENSG00000187258	NPSR1	astrocytes	2.70168	0	0	0	0	0.0150064	0	0
ENSG00000187634	SAMD11	astrocytes	133.672	0.746167	0.0147551	0	0	0.0187493	0.0174337	0
ENSG00000187783	TMEM72	astrocytes	3.36276	0	0	0	0	0.294729	0	0
ENSG00000188039	NWD1	astrocytes	11.9641	0.0435205	0.00741019	0.0035558	0	0.33608	0.0316365	0
ENSG00000188991	SLC15A5	astrocytes	10.4939	0	0.352118	0	0	0.134164	0.0237009	0
ENSG00000196800	SPINK14	astrocytes	78.4084	0	0	0	0	0	0	0
ENSG00000197077	KIAA1671	astrocytes	12.7056	0.451296	0.245942	0.0253972	0	1.14598	0.180884	0.00455956
ENSG00000197360	ZNF98	astrocytes	17.2007	0	0.11231	0.0223352	0.0140821	1.03646	0.630942	0
ENSG00000197530	MIB2	astrocytes	1.74665	0.0108153	0	0.114782	0	0.127734	0.0368818	0
ENSG00000197889	MEIG1	astrocytes	2.49422	0	0.11955	0	0	0.181586	0	0
ENSG00000198246	SLC29A3	astrocytes	14.8891	0	0	0	0	0.854928	0.0477561	1.3818
ENSG00000198535	C2CD4A	astrocytes	1.4449	0	0	0	0	0.0823408	0	0.0374391
ENSG00000198838	RYR3	astrocytes	112.566	0.376966	7.88249	0.0564358	0.226182	9.64239	0.034396	0
ENSG00000198933	TBKBP1	astrocytes	69.1781	0	0.324892	0.01979	0	0.833209	0.873557	0
ENSG00000203711	C6orf99	astrocytes	14.1427	0	0.127097	0.522749	0	0.350368	0	0
ENSG00000203910	C1orf146	astrocytes	68.2934	0	5.13088	0	0	1.11792	0	0.0790544
ENSG00000204583	LRCOL1	astrocytes	1.16192	0	0	0	0	0.0264509	0.0144058	0
ENSG00000204659	CBY3	astrocytes	4.48509	0	0	0	0	0.41175	0	0
ENSG00000205106	AC044839.1	astrocytes	28.5352	0	0	0	0.778258	0.0172458	0.0865192	0
ENSG00000205358	MT1H	astrocytes	26.8049	0	0	0	0	0.0185376	0	0
ENSG00000213139	CRYGS	astrocytes	234.825	0	1.92105	5.47638	0	2.02487	0.607496	1.04237
ENSG00000213213	CCDC183	astrocytes	6.4965	0	0.101133	0	0	0.048397	0	0
ENSG00000213397	HAUS7	astrocytes	18.9699	0.0620374	0.00723189	0	0	0.129161	0.0285825	0
ENSG00000214022	REPIN1	astrocytes	360.249	0.282077	0.783848	10.2817	0.0151951	2.70437	6.43828	0.372471
ENSG00000214274	ANG	astrocytes	1.19711	0	0.0795511	0	0	0.0195506	0	0
ENSG00000214290	COLCA2	astrocytes	34.3805	3.36321	1.8929	0	0	0.631949	2.9601	1.38304
ENSG00000214402	LCNL1	astrocytes	13.3475	0.0316882	0.00305255	0.0195229	0	0.143377	0.187682	0
ENSG00000214456	PLIN5	astrocytes	22.9483	0	0.0148109	0.0650979	0	0.478541	0.00798916	0
ENSG00000225828	FAM229A	astrocytes	22.1318	0	0.0495138	0.0992118	0	0.197207	0.537793	0
ENSG00000234224	TMEM229A	astrocytes	13.1793	0	0	0	0	0.734398	0.921836	0
ENSG00000234719	RP11-166B2.1	astrocytes	6.4562	0.35076	0.290395	0.014455	0.0116529	0.570108	0.0147979	0.0350184
ENSG00000236027	PATE3	astrocytes	1.0025	0	0	0	0	0.0246182	0	0
ENSG00000242950	ERVW-1	astrocytes	9.61834	0	0	0	0	0.226172	0.0245805	0
ENSG00000243364	EFNA4	astrocytes	1.26416	0	0	0	0	0.0836541	0	0
ENSG00000249240	AC069368.3	astrocytes	4.04096	0	0	0	0	0.00694579	0	0
ENSG00000250254	PTTG2	astrocytes	15.8794	0.0891718	0	1.53706	0.0458526	0.36239	0	0.368683
ENSG00000253767	PCDHGA8	astrocytes	118.112	1.88313	0.975686	0.265277	0	0.185644	0	0
ENSG00000254245	PCDHGA3	astrocytes	13.8625	0.0136378	0.00823709	0.0267815	0	0.276113	0.051412	0
ENSG00000257594	GALNT4	astrocytes	1.15979	0	0	0	0	0	0	0
ENSG00000258644	SYNJ2BP-COX16	astrocytes	36.2585	0	0	0	0	2.41294	0	0
ENSG00000259075	POC1B-GALNT4	astrocytes	1.40178	0	0	0	0	0.112685	0	0
ENSG00000261236	BOP1	astrocytes	4.44627	0.00861861	0.367828	0	0	0.423528	0.0696791	0
ENSG00000261603	PRSS46	astrocytes	1.01381	0	0	0	0	0.0347515	0	0
ENSG00000261934	PCDHGA9	astrocytes	161.271	0	0.574328	0.0823696	0	0.719286	0.00959234	0
ENSG00000262621	LA16c-306E5.2	astrocytes	28.2025	0	0.315045	0	0	2.41956	0	0
ENSG00000264343	NOTCH2NL	astrocytes	14.6956	0	0	0	0	0.0495053	0.0333169	0.401694
ENSG00000266076	CTD-2535L24.2	astrocytes	1.73125	0	0	0	0	0	0	0
ENSG00000267385	CTB-50L17.14	astrocytes	13.496	0.0548563	0.0550913	0	0	0.0385942	0	0
ENSG00000269881	AC004754.3	astrocytes	599.495	0	0	0	0	0.186638	0	0
ENSG00000270024	C8orf44-SGK3	astrocytes	58.2919	0	0	0	0	0.0418375	0	0
ENSG00000270276	HIST2H4B	astrocytes	10.5377	0.224514	0.208663	0.568525	0.107697	0.378849	0.34331	0
ENSG00000270299	RP5-850E9.3	astrocytes	1.99316	0	0	0	0	0	0	0
ENSG00000270898	GPR75-ASB3	astrocytes	5.09379	0	0	0	0	0.0724246	0	0
ENSG00000271425	NBPF10	astrocytes	12.7957	0.299443	0.0485411	0.520251	0.465055	0.0891386	0.26877	0.252163
ENSG00000271723	MROH7-TTC4	astrocytes	5.23542	0	0	0	0	0.190837	0	0
ENSG00000275465	RP11-569G13.3	astrocytes	122.74	0	0	0	0	3.76102	0.107375	0.0595095
ENSG00000276430	FAM25HP	astrocytes	1.82911	0	0	0	0	0	0	0
ENSG00000278637	HIST1H4A	astrocytes	67.9237	0.574336	0	0	0	2.52672	0	0
ENSG00000278899	AL358852.1	astrocytes	9.48764	0.107499	0	0	0	0.0675508	0	0
ENSG00000278938	AC104981.1	astrocytes	8.06942	0	0	0	0	0.0373744	0	0
ENSG00000278939	AC242988.1	astrocytes	28.2484	0	0	0	0	0	0	0
ENSG00000279054	AL445183.1	astrocytes	7.65902	0	0	0	0	0.0869686	0	0
ENSG00000279131	AC069063.1	astrocytes	5.19645	0	0	0	0	0	0	0
ENSG00000279448	FKSG54	astrocytes	4.00956	0	0.398008	0.175353	0.11087	0.0894525	0.0509901	0
ENSG00000279510	AC243945.1	astrocytes	3.94908	0	0.144223	0	0	0.0356418	0.138724	0
ENSG00000279646	AC016577.1	astrocytes	3.35308	0	0	0	0	0.00973874	0	0
ENSG00000279735	AC124312.1	astrocytes	10.2139	0	0	0	0	0.694678	0.165736	0
ENSG00000279968	RP3-509I19.11	astrocytes	121.544	0.052943	3.79084	6.85321	0	0.161741	1.57352	0
ENSG00000280116	AC231657.1	astrocytes	1.77845	0	0	0	0	0	0	0
ENSG00000280363	CU104787.1	astrocytes	4.22919	0	0	0	0	0.231038	0	0
ENSG00000280403	FKSG62	astrocytes	3.99272	0.238924	0	0	0	0.0469379	0	0
ENSG00000000971	CFH	endothelial	0.00205077	113.923	0.0121827	0.00886249	0.216582	0.0205657	0.00585794	0.00849767
ENSG00000007312	CD79B	endothelial	0.0212767	12.1162	0	0	0	0.0373027	0	0
ENSG00000007314	SCN4A	endothelial	0	2.69785	0.00574649	0.00875074	0	0.0172071	0	0
ENSG00000007908	SELE	endothelial	0.211524	124.375	0.0127796	0	0	0.0275395	0.0121658	0
ENSG00000008323	PLEKHG6	endothelial	0	3.48343	0	0	0	0.0216999	0	0
ENSG00000008517	IL32	endothelial	0.0271882	14.0698	0.0291115	0	0	0	0	0
ENSG00000009765	IYD	endothelial	0.0220398	2.02848	0.0542821	0.0087592	0	0.00894718	0.0147225	0
ENSG00000010319	SEMA3G	endothelial	0.00425158	26.1404	0	0	0	0.0063941	0.0148199	0
ENSG00000010379	SLC6A13	endothelial	0.0271133	19.1889	0.785969	0	0	1.4259	0	0
ENSG00000011465	DCN	endothelial	10.018	287.126	2.88435	0.00428797	7.92881	11.7255	1.31021	0
ENSG00000013563	DNASE1L1	endothelial	0.0206943	5.29175	0	0	0	0.475329	0.022474	0.0337655
ENSG00000013588	GPRC5A	endothelial	0.0032547	35.7209	0.486742	0.00508053	0	0.204851	0.305212	0.343841
ENSG00000017483	SLC38A5	endothelial	0.0050125	8.17199	0	0	0	0.0756137	0	0
ENSG00000019169	MARCO	endothelial	0	1.485	0.023627	0	0	0.0310362	0	0
ENSG00000026508	CD44	endothelial	0.0361506	59.7078	0.584966	0.968386	1.47875	0.0257281	0.0204809	0.711584
ENSG00000054598	FOXC1	endothelial	0	26.2821	0	0	0	0.151689	0.00723349	0
ENSG00000066056	TIE1	endothelial	0	1.53448	0	0	0	0.0334019	0.0219857	0
ENSG00000069122	GPR116	endothelial	0.0019485	70.5356	0.00625622	0	0	0.930629	0	0
ENSG00000069399	BCL3	endothelial	0.0856489	2.77986	0	0	0	0.102325	0	0
ENSG00000070526	ST6GALNAC1	endothelial	0	6.01015	0	0	0	0.027675	0	0
ENSG00000070540	WIPI1	endothelial	3.3963	41.1459	1.01633	3.91142	0	0.57516	1.24579	0.160957
ENSG00000082438	COBLL1	endothelial	0.330594	28.2455	0.0213124	2.13724	0	0.8976	0.00472393	0
ENSG00000082929	C4orf6	endothelial	0.186628	5.61438	0	0.0829844	0	0.0525759	0	0
ENSG00000085276	MECOM	endothelial	0	17.84	0	0	0	0.0131654	0.00314514	0.00614293
ENSG00000085563	ABCB1	endothelial	0.00819874	57.7465	0.367179	0.0124313	0	2.07722	0.00780169	0
ENSG00000085741	WNT11	endothelial	0	6.60046	0.0087995	0	0	0.0145839	0	0
ENSG00000087237	CETP	endothelial	0	11.1574	0	0	0	0.0291617	0	0.188903
ENSG00000089159	PXN	endothelial	1.98416	23.9029	0.974991	1.4253	0.37226	0.759999	1.72868	0.178627
ENSG00000089327	FXYD5	endothelial	0	9.41463	0.0520434	0	0.232262	0.87356	0.0274774	0.0571033
ENSG00000090339	ICAM1	endothelial	2.25064	63.9918	0	0	0.108762	0.0743306	0.00726939	0.22457
ENSG00000090659	CD209	endothelial	0.0201818	1.18552	0.0187425	0.0902969	0	0.0383501	0	0
ENSG00000092607	TBX15	endothelial	0.0313433	15.5489	0	0	0	0.471924	0	0
ENSG00000094963	FMO2	endothelial	0.0211679	9.14399	0	0	0	0.0040611	0.0058232	0
ENSG00000096696	DSP	endothelial	0	10.0044	0.00867854	0	0	0.875897	0.00774763	0
ENSG00000099337	KCNK6	endothelial	0.00219082	9.32859	0	0	0.521054	0.129864	0.270022	0
ENSG00000099994	SUSD2	endothelial	0.0175693	7.42898	0	0	0	0.0188657	0	0
ENSG00000099998	GGT5	endothelial	0	5.14293	0.0169543	0	0	0.0139278	0.00285035	0
ENSG00000100031	GGT1	endothelial	0.0164256	11.7857	0.0117752	0.0367575	0	0.604891	0.017902	0
ENSG00000101276	SLC52A3	endothelial	0	6.43321	0	0.020951	0	0.0215628	0.0188346	0
ENSG00000101335	MYL9	endothelial	0	18.9953	0.0123136	0	0	0.0445693	0.0184408	0
ENSG00000101945	SUV39H1	endothelial	1.76595	27.5689	0.00731183	0.133628	0	1.53174	0.500233	0
ENSG00000102802	MEDAG	endothelial	0.00779557	12.075	0	0	0	0.184258	0	0
ENSG00000102970	CCL17	endothelial	0	1.46812	0	0	0.0511035	0	0	0
ENSG00000103241	FOXF1	endothelial	0	26.9113	0	0	0	0.0709467	0	0
ENSG00000103257	SLC7A5	endothelial	0.35851	13.0603	1.25928	0.614249	0.231102	0.315273	0.0201005	0.0354077
ENSG00000103710	RASL12	endothelial	0.0330269	39.5846	0.303954	0	0	0.00827196	0	0
ENSG00000105137	SYDE1	endothelial	0.0494209	1.92068	0.00995774	0	0	0.0150206	0.0131368	0.0167011
ENSG00000105227	PRX	endothelial	0.00908692	1.97962	0	0	0	0.0377159	0.013756	0
ENSG00000105650	PDE4C	endothelial	0.0136207	12.0106	0.0016246	0	0.206798	0.314229	0.761821	0.0847412
ENSG00000105825	TFPI2	endothelial	0.0329684	10.2535	0	0	0	0	0	0
ENSG00000105971	CAV2	endothelial	0.888164	21.4074	0.426468	1.47253	0	0.625855	1.1958	1.73215
ENSG00000106333	PCOLCE	endothelial	0.00243793	34.2879	0	0	0	0.45724	0	0
ENSG00000106809	OGN	endothelial	0	182.057	4.08308	0.0893396	0	1.78584	0.40392	14.947
ENSG00000106819	ASPN	endothelial	13.8293	142.297	3.27329	7.81475	0	0.419754	0.0567235	0.120172
ENSG00000107796	ACTA2	endothelial	0.0123685	135.697	1.35852	0	0	2.72916	0	0
ENSG00000107816	LZTS2	endothelial	0.389892	7.12422	0.0147116	0.373	0	0.238882	0.676969	0.0247793
ENSG00000108106	UBE2S	endothelial	0.509934	25.8252	0.925618	0.0780195	0	2.55873	0.305254	0.589768
ENSG00000108342	CSF3	endothelial	0	8.96526	0.00613335	0	0	0	0	0
ENSG00000108622	ICAM2	endothelial	0	24.8872	0	0	0.829986	0.00674828	0	0
ENSG00000108700	CCL8	endothelial	0.0293524	273.826	0	0	0	0.00764877	0	0
ENSG00000108821	COL1A1	endothelial	0.349921	10.8632	0.0471657	0	0	0.342216	0.0190103	0
ENSG00000108823	SGCA	endothelial	0	1.79935	0	0	0	0.0204603	0	0.159226
ENSG00000110799	VWF	endothelial	0.00368515	38.0013	0.00481131	0.00694602	1.78789	0.540905	2.87279	0.119122
ENSG00000111181	SLC6A12	endothelial	0.00275523	76.0293	0	0	0	0.056509	1.69745	0.137604
ENSG00000112214	FHL5	endothelial	0	26.2952	0	0	0	0.192632	0	0
ENSG00000112499	SLC22A2	endothelial	0	9.04276	0.0124378	0	0.0070103	0.532258	0	0
ENSG00000112562	SMOC2	endothelial	0.00237428	30.6952	0	0	0	0.11258	0.00710074	0
ENSG00000112782	CLIC5	endothelial	0.00303637	3.15825	0.00581962	0	0	0.0635681	0	0
ENSG00000112837	TBX18	endothelial	0	23.155	0.00231641	0	0	0.00945828	0	0
ENSG00000112936	C7	endothelial	0.00708661	131.884	0.010319	0	2.17762	0.99434	0	0
ENSG00000114349	GNAT1	endothelial	0	1.97531	0.0556739	0	0	0.00280739	0	0
ENSG00000115594	IL1R1	endothelial	0.143503	12.4551	0.232075	0	0.284147	0.288048	0.0107912	0.0224002
ENSG00000115602	IL1RL1	endothelial	0.00394497	17.3594	0	0	0	0.0230945	0.0239424	0
ENSG00000116016	EPAS1	endothelial	5.76705	58.4977	0.00660311	0	0.00433911	0.490677	0.0641759	1.14722
ENSG00000116690	PRG4	endothelial	0.637426	7.41361	0.004216	0	0	0.294618	0.0848107	0
ENSG00000117318	ID3	endothelial	0.787839	39.0793	0.160094	0.0168094	0	0.0240491	2.37335	0
ENSG00000118523	CTGF	endothelial	0.0677379	305.333	0	4.63108	0	24.6912	3.04034	9.91103
ENSG00000118729	CASQ2	endothelial	0.00216205	19.2193	0	0	0	0.0617488	0	0
ENSG00000118777	ABCG2	endothelial	0	396.324	0	0.0148878	1.17111	0.0440568	0.00845571	0
ENSG00000119630	PGF	endothelial	0.11507	11.3326	0	0	0	0.509058	0.1021	0
ENSG00000120279	MYCT1	endothelial	0	26.6171	0	0	0	0.0219469	0	0
ENSG00000121858	TNFSF10	endothelial	0	16.3857	0.0667982	0	0	0.00666294	0.579893	0
ENSG00000122176	FMOD	endothelial	0.00631838	6.33301	0	0	0	0.108353	0.0209298	0
ENSG00000122691	TWIST1	endothelial	0	18.0649	0	0	0	0	0	0
ENSG00000122971	ACADS	endothelial	0.0839584	3.33778	0	0	0	0.0106861	0.00930255	0
ENSG00000123243	ITIH5	endothelial	0.00135003	17.8981	0.00161717	0.011461	0	0.0302935	0.020875	0
ENSG00000123342	MMP19	endothelial	0.00401081	95.8662	0	0	6.82977	0.337956	0.0204043	1.87227
ENSG00000124019	FAM124B	endothelial	0.0579115	5.54215	0	0	0	0.24026	0.0195644	0
ENSG00000124107	SLPI	endothelial	0	10.2212	0.155552	0	0	0.0347399	0	0
ENSG00000124205	EDN3	endothelial	0	63.3897	0.0033136	0.0244032	0	0.187258	0	0
ENSG00000125378	BMP4	endothelial	0	6.70577	0.0159379	0	0	0.406607	0	0
ENSG00000125810	CD93	endothelial	0	17.6302	0	0	0.151875	0.217907	0.00257246	0.225072
ENSG00000126458	RRAS	endothelial	0.0134791	14.2349	0	0	0	0.300516	0	0.679074
ENSG00000126778	SIX1	endothelial	0.00132312	1.07924	0	0	0	0.0705243	0	0
ENSG00000127329	PTPRB	endothelial	0.0347718	43.9533	1.27777	0	0	1.80542	0.885301	0.196418
ENSG00000128284	APOL3	endothelial	0.378426	5.46053	0	0	0	0.0297195	0.00154711	0
ENSG00000128918	ALDH1A2	endothelial	0.00519018	9.81157	0.00763817	0	0.0349279	0.44107	0	0
ENSG00000129467	ADCY4	endothelial	0.00447396	35.2103	0.00461825	0	0	0.0147198	0	0
ENSG00000129910	CDH15	endothelial	0	1.12865	0	0	0	0	0.0149692	0
ENSG00000131055	COX4I2	endothelial	0	19.5003	0	0	0	0.62179	0	0.914368
ENSG00000131097	HIGD1B	endothelial	0	341.88	0.0467011	0	0	5.88879	0	0
ENSG00000131634	TMEM204	endothelial	0	34.8322	0	0	0	0.0156526	0	0
ENSG00000131759	RARA	endothelial	0	1.00424	0.00315853	0.0733857	0	0.0261677	0.0174174	0.073544
ENSG00000132031	MATN3	endothelial	0.536419	10.7622	0.315953	0	0	0.093873	0.0253595	0
ENSG00000132357	CARD6	endothelial	0.192498	2.28426	0	0	0	0.0663707	0	0
ENSG00000133106	EPSTI1	endothelial	0.0463802	27.8587	0	0	0.67643	0.0206749	0	0
ENSG00000133561	GIMAP6	endothelial	0	31.2098	0	0	0	0.0240541	0	0
ENSG00000134470	IL15RA	endothelial	0	3.88217	0.0339123	0	0	0.165541	0.0069136	0
ENSG00000135046	ANXA1	endothelial	0	167.873	0.106888	0.685305	0	1.09708	0.0917552	0
ENSG00000135111	TBX3	endothelial	0	14.3966	0	0	0	0.0351308	0	0
ENSG00000135842	FAM129A	endothelial	0.0848511	9.84341	0.270706	0	0	0.551598	0.0105924	0
ENSG00000135960	EDAR	endothelial	0	7.00171	0	0	0	0.310029	0.00611144	0
ENSG00000136244	IL6	endothelial	0.681184	180.759	0	0	0	1.39553	0	2.88885
ENSG00000136275	C7orf69	endothelial	0	2.86044	0	0	0	0.0198273	0	0
ENSG00000137273	FOXF2	endothelial	0	30.2855	0.0182427	0	0	0.0710495	0	0
ENSG00000137507	LRRC32	endothelial	0	31.7226	0.00540585	0	0	0.00305711	0.0120184	0
ENSG00000137819	PAQR5	endothelial	0.0011787	2.50953	0	0	0	0.0386941	0.00747383	0
ENSG00000138061	CYP1B1	endothelial	0.00237607	67.4018	0	0	0	0.440966	0	0
ENSG00000138772	ANXA3	endothelial	0	56.3568	0	0	0	0.64058	0.00336835	0
ENSG00000139329	LUM	endothelial	5.39783	121.079	0	0	0	5.41063	0.0316633	0
ENSG00000139567	ACVRL1	endothelial	0	2.79177	0	0	0	0.0465894	0	0
ENSG00000139656	SMIM2	endothelial	0	27.0302	0	0	0	0.443176	0	0
ENSG00000139899	CBLN3	endothelial	0	12.9878	0	0	0	0.0259295	0	0
ENSG00000139926	FRMD6	endothelial	2.33254	45.2545	0.0026488	0.145539	0	2.22161	0.266104	1.54407
ENSG00000140092	FBLN5	endothelial	0	74.368	0.130248	5.81277	0	1.54073	0.504691	0
ENSG00000141293	SKAP1	endothelial	0	11.0067	0	0.0208035	0	0.0320939	0.0863687	0
ENSG00000141574	SECTM1	endothelial	0	10.3576	0	0	0	0.00365785	0	0
ENSG00000141579	ZNF750	endothelial	0	6.9796	0	0	0	0.0420037	0	0
ENSG00000142178	SIK1	endothelial	0.407695	9.74633	0.388612	0.214979	0.135733	0.0258976	0.182705	0
ENSG00000142910	TINAGL1	endothelial	0.00422136	8.06436	0	0.00571986	0	0.0371695	0.00994969	0
ENSG00000143184	XCL1	endothelial	0	1.00381	0	0	0	0.0707068	0.0180199	0.0506255
ENSG00000143248	RGS5	endothelial	1.75775	324.462	0.876819	0.832683	0	29.164	1.5814	0.0251971
ENSG00000143369	ECM1	endothelial	0.769276	51.9376	0.197607	0.368449	0	4.82484	0.00852089	0
ENSG00000143479	DYRK3	endothelial	2.06577	43.2578	0.880187	0	0	0.781009	0.0125255	0
ENSG00000145384	FABP2	endothelial	0.113787	10.1034	0.269169	0	0.0127862	0.349465	0.0109158	0
ENSG00000145623	OSMR	endothelial	0.311002	33.7781	0.00929896	0.187943	0	0.280281	0.0226973	1.0252
ENSG00000145649	GZMA	endothelial	0	30.4224	0.02047	0	0	0	0	0
ENSG00000146166	LGSN	endothelial	0	4.81061	0	0	0	0.0647187	0	0
ENSG00000147257	GPC3	endothelial	0	8.25153	0.191165	0	0	0.280115	0.0193819	0
ENSG00000148926	ADM	endothelial	4.51968	45.3557	0	3.3042	0	3.18634	0	0.116179
ENSG00000149564	ESAM	endothelial	0	15.9524	0.0264554	0.0335575	0	0.051964	0.0155232	0
ENSG00000150048	CLEC1A	endothelial	0.00396457	10.8202	0	0	0	0.0109989	0	0
ENSG00000150051	MKX	endothelial	0	2.6034	0	0	0	0.185747	0.205596	0
ENSG00000151617	EDNRA	endothelial	0.938441	47.7826	0	0	0	0.440421	0.00407174	3.36137
ENSG00000151655	ITIH2	endothelial	0	81.7269	0	0	0.505621	0.457956	0.136935	0.0468959
ENSG00000151702	FLI1	endothelial	0.00580814	12.4336	0	0	0.513151	0.00729374	0.0248165	0.903931
ENSG00000152207	CYSLTR2	endothelial	0	80.13	0	0.0268712	0	0.0136314	0.0104364	0.0417335
ENSG00000152977	ZIC1	endothelial	0.00303472	2.27006	0.00930022	0	0.00504096	0.0226107	0	0.121002
ENSG00000153064	BANK1	endothelial	0.0793491	9.13613	0.050367	0	0	0.00528271	0	0
ENSG00000154133	ROBO4	endothelial	0.0357564	4.07079	0.00273361	0.011828	0	0.0361292	0	0
ENSG00000154258	ABCA9	endothelial	0.147362	31.5876	0.00678674	0	0	1.68432	0.0978318	0.0175276
ENSG00000156127	BATF	endothelial	0	1.55405	0	0	0	0	0	0
ENSG00000156218	ADAMTSL3	endothelial	0.360661	9.45914	0.852249	0	0	0.58209	0.121063	0.00445433
ENSG00000156574	NODAL	endothelial	0.179124	11.8859	0.0985811	0	0	0.0599476	0.0281622	0
ENSG00000156925	ZIC3	endothelial	0	2.45328	0	0	0	0.00261417	0	0
ENSG00000157554	ERG	endothelial	0.0150662	11.9098	0	0	0	0.0939531	0.041239	0.0169976
ENSG00000157992	KRTCAP3	endothelial	1.11249	38.1963	2.79194	0	0	0.347764	0	0
ENSG00000158825	CDA	endothelial	0.0459559	34.8493	0	0	0	1.08007	0	0
ENSG00000159403	C1R	endothelial	3.78413	95.0088	0.00793311	0.330183	0	1.19597	0.103968	0.019043
ENSG00000160180	TFF3	endothelial	0	6.36368	0	0	0	0.0268337	0	0.118718
ENSG00000160593	AMICA1	endothelial	0	4.60882	0.005282	0	0	0.0108643	0.00222677	0
ENSG00000160683	CXCR5	endothelial	0	21.6286	0	0	0	0	0	0
ENSG00000161270	NPHS1	endothelial	0	1.13141	0.0434167	0	0.0183258	0.0816031	0.00373463	0.0311819
ENSG00000163017	ACTG2	endothelial	0	2.44796	0	0	0	0.0200886	0.00751251	0
ENSG00000163072	NOSTRIN	endothelial	0	14.6531	0.0383189	0.223442	0	0.0434724	0	0
ENSG00000163082	SGPP2	endothelial	0	11.874	0.784742	0	0	0.588112	0	0.0474863
ENSG00000163739	CXCL1	endothelial	5.51576	230.624	0	0.212426	0	0.0123614	0	0.122233
ENSG00000163762	TM4SF18	endothelial	0	71.9637	0	0	0	0.0143523	0.0311676	0
ENSG00000163817	SLC6A20	endothelial	0	25.6169	0.00113688	0	0	0.891684	0	0.397753
ENSG00000164035	EMCN	endothelial	0.0307003	19.0901	0	0.0106588	0	0.0290372	0.0133131	0.0131995
ENSG00000164283	ESM1	endothelial	0	17.2881	0	0	0	0.01382	0.0102034	0
ENSG00000164318	EGFLAM	endothelial	0.864091	20.0917	0.0118495	0	0	0.0391162	0.00446495	0
ENSG00000164379	FOXQ1	endothelial	0	10.7864	0	0	0	0.0119871	0	0
ENSG00000164440	TXLNB	endothelial	0	1.72563	0	0	0.123635	0.0254782	0.00693497	0
ENSG00000164707	SLC13A4	endothelial	1.04429	29.8313	0.625849	0	0	0.395439	0.00308863	0.960507
ENSG00000164736	SOX17	endothelial	0	1.28905	0	0	0	0.0121676	0	0
ENSG00000164867	NOS3	endothelial	0.0105769	2.42762	0	0	0	0.0118734	0.00784259	0
ENSG00000164900	GBX1	endothelial	0	2.92001	0	0	0	0.0650842	0	0
ENSG00000165757	KIAA1462	endothelial	0.23147	21.1561	0.197493	0	0	1.03107	0.487205	0
ENSG00000165810	BTNL9	endothelial	0	6.90874	0.209241	0	0	0.487501	0	0
ENSG00000165915	SLC39A13	endothelial	2.65041	52.9978	1.20686	2.91111	3.02935	2.25286	3.51985	0.105532
ENSG00000166578	IQCD	endothelial	0.293679	35.203	0.0203192	1.59884	0	0.199765	0	0
ENSG00000166831	RBPMS2	endothelial	0	23.3414	0.46928	0.0403147	0	0.132453	0	0
ENSG00000167244	IGF2	endothelial	0	16.561	0	0	0	0.00316922	0	0
ENSG00000167261	DPEP2	endothelial	0.186321	2.04519	0	0	0	0.055503	0	0
ENSG00000167434	CA4	endothelial	0	50.6	0	0	0	3.41027	0	0
ENSG00000168229	PTGDR	endothelial	0	2.24027	0.124437	0	0	0.0286263	0	0
ENSG00000168497	SDPR	endothelial	0	358.094	0	0	0.0403267	0.100538	0	0
ENSG00000168542	COL3A1	endothelial	0	12.598	0	0	0	0.0239884	0	0.0232586
ENSG00000169245	CXCL10	endothelial	0	17.9606	0	0	0	0.0755978	0	0
ENSG00000169291	SHE	endothelial	0.951582	10.0282	0.0759639	0	0	0.123542	0.00222372	0
ENSG00000169908	TM4SF1	endothelial	0	319.49	0	0	0	0.190648	0	7.35822
ENSG00000170927	PKHD1	endothelial	0	1.48428	0.00070897	0	0.00361171	0.0250758	0.0115563	0.00738957
ENSG00000170955	PRKCDBP	endothelial	0	2.63412	0	0	0	0.126112	0	0
ENSG00000171056	SOX7	endothelial	0	34.527	0	0	0	1.02145	0.0885175	0
ENSG00000172123	SLFN12	endothelial	0.000233567	9.48599	0	0	0	0.0180005	0.00691942	0
ENSG00000172247	C1QTNF4	endothelial	0	1.63506	0.0231379	0	0	0.129396	0	0.0479731
ENSG00000172724	CCL19	endothelial	0	51.4042	0	0	0	0.0120753	0	0
ENSG00000172794	RAB37	endothelial	0.112064	4.02063	0	0	0	0.391457	0.0184035	0
ENSG00000172828	CES3	endothelial	0.0755185	1.01012	0.0337127	0	0	0.0951773	0.0258065	0
ENSG00000172935	MRGPRF	endothelial	0.0408616	4.91295	0	0.0585071	0	0.0327965	0	0
ENSG00000173156	RHOD	endothelial	0.215653	13.6555	0	0	0	0.0126644	0	0
ENSG00000173269	MMRN2	endothelial	0	3.65603	0.244037	0.00803088	0	0.306205	0.0114558	0
ENSG00000173585	CCR9	endothelial	0	1.32151	0	0	0	0.0371743	0	0
ENSG00000173597	SULT1B1	endothelial	0	4.31057	0.00975129	0.0186296	0.005652	0.0095409	0.0139048	0.00940797
ENSG00000174059	CD34	endothelial	0	42.2713	0.00427732	2.18431	0.0108713	0.0139123	0.00187179	0
ENSG00000174327	SLC16A13	endothelial	0.0815374	30.1079	0	0.0337846	0	0.0459291	0	0
ENSG00000174963	ZIC4	endothelial	0	20.8668	0.0260135	0	0.0179487	0.0182834	0.767142	0
ENSG00000175213	ZNF408	endothelial	0.0117807	60.5514	1.67509	0.283584	0	0.419211	0.446474	0.030934
ENSG00000175707	KDF1	endothelial	0	4.66384	0	0	0	0.0265627	0	0
ENSG00000176692	FOXC2	endothelial	0	5.7519	0	0	0	0.0342295	0.0225222	0
ENSG00000177294	FBXO39	endothelial	0	1.0201	0.0416457	0	0	0.00671383	0.00797348	0
ENSG00000177469	PTRF	endothelial	0.00582367	58.2045	0.00294808	0	0.0538727	0.766644	4.60713	0.0244267
ENSG00000178033	FAM26E	endothelial	0	1.97065	0.00189613	0.00403482	0	0.0434666	0.00252881	0
ENSG00000178175	ZNF366	endothelial	0.142437	6.40935	0.00617243	0.0421766	0	0.0316621	0	0
ENSG00000178202	KDELC2	endothelial	0.412632	45.9611	0.0119637	1.28904	2.01073	1.51476	0.0200964	0.709274
ENSG00000178878	APOLD1	endothelial	0.248071	650.767	0.754354	0.32935	0.00857905	1.78177	0.599368	0.158633
ENSG00000179348	GATA2	endothelial	0	12.9852	0	0.0550099	0	0.206936	1.21333	0
ENSG00000179772	FOXS1	endothelial	0	1.81822	0	0	0	0.103062	0	0
ENSG00000179930	ZNF648	endothelial	0	1.61764	0	0.0561617	0	0.00878072	0.0169134	0
ENSG00000180383	DEFB124	endothelial	0	1.25221	0	0	0	0.05358	0	0
ENSG00000181458	TMEM45A	endothelial	0.150561	5.00659	0.0462564	0.011505	0	0.156122	0.0237651	0
ENSG00000182472	CAPN12	endothelial	0	4.5215	0.0124474	0	0	0.0256749	0.00708231	0.0172125
ENSG00000182492	BGN	endothelial	3.69982	147.166	0	3.55914	0	0.380909	1.52438	0.593374
ENSG00000183508	FAM46C	endothelial	0.25505	103.169	0	0	4.30888	1.05739	9.41545	0
ENSG00000183549	ACSM5	endothelial	0.295139	8.70905	0.00310205	0	0.177697	0.170786	0	0.144762
ENSG00000183682	BMP8A	endothelial	0	1.17875	0	0	0	0.0893529	0.0233606	0
ENSG00000183888	C1orf64	endothelial	0.00516136	22.2244	0	0	0	0.0251971	0	0.0268966
ENSG00000184113	CLDN5	endothelial	0	13.282	0.170969	0	0	0.0120803	0	0
ENSG00000184584	TMEM173	endothelial	0	6.48992	0	0	0	0.509772	0	0.143534
ENSG00000184898	RBM43	endothelial	2.26736	29.5441	0.00171669	0.410101	0.6875	0.348777	1.91237	2.58597
ENSG00000185339	TCN2	endothelial	7.43196	97.9996	1.16675	0	0	5.82317	0.0133676	0.166535
ENSG00000185453	C19orf68	endothelial	0.0425189	3.16463	0.0325748	0	0	0.114347	0.00265547	0
ENSG00000185585	OLFML2A	endothelial	0.0116214	6.17319	0	0	0.240856	0.0454831	0.0278125	0
ENSG00000185633	NDUFA4L2	endothelial	0	12.4051	0	0	0	0.765316	0	0
ENSG00000185885	IFITM1	endothelial	0.028944	1143.2	0	0	0	2.07536	0	0
ENSG00000186105	LRRC70	endothelial	0	26.5449	1.80251	0	0	0.34847	0.027285	0
ENSG00000186150	UBL4B	endothelial	0	1.21849	0	0	0	0.0936143	0	0
ENSG00000187266	EPOR	endothelial	1.60537	41.8296	1.86932	1.7903	0.327756	1.61228	0.0148351	0.605984
ENSG00000187608	ISG15	endothelial	6.30827	79.8951	0.590381	0	1.41324	5.01222	1.6427	0.0881096
ENSG00000187908	DMBT1	endothelial	0.00184709	6.33156	0	0.0210782	0	0.0156679	0.00919889	0
ENSG00000188993	LRRC66	endothelial	0	10.1059	0.410871	0.519141	0	0.360451	0.79478	0.647818
ENSG00000196565	HBG2	endothelial	0.0116885	6.83796	0	0	0	0.0693328	0	0.243231
ENSG00000196569	LAMA2	endothelial	0.027371	22.8517	0.750934	0.00395165	0.0760867	1.32789	1.60058	0.0228326
ENSG00000196616	ADH1B	endothelial	0.00283671	7.32911	0.0022906	0	0	0.00941918	0	0
ENSG00000196924	FLNA	endothelial	0.422524	7.79788	0.229067	0.198964	0.00724441	0.100123	0.0566954	0.00403661
ENSG00000196990	FAM163B	endothelial	0	6.91355	0	0	0	0.0506029	0	0
ENSG00000197134	ZNF257	endothelial	0.0888541	21.6987	0.95737	0.0140204	0.388587	1.47966	1.39824	0
ENSG00000197429	IPP	endothelial	6.16846	63.3817	1.56792	4.11499	0	1.92465	2.8157	0
ENSG00000197747	S100A10	endothelial	7.31025	90.3075	3.47195	0.0467765	0.05389	2.76011	6.04276	4.00418
ENSG00000198113	TOR4A	endothelial	0	5.1386	0	0	0.0334573	0.012405	0.216325	0.0478325
ENSG00000198203	SULT1C2	endothelial	0.00411389	6.51793	0	0	0	0.0312226	0	0
ENSG00000198771	RCSD1	endothelial	0	20.2231	0	0	0.200914	0.0268137	0.0148878	0.552499
ENSG00000198930	CSAG1	endothelial	0	16.1381	0	0	0	0	0	0
ENSG00000198959	TGM2	endothelial	0.00905981	24.9988	0	0.0184851	0	0.0104818	0.0099203	0
ENSG00000203864	C1orf137	endothelial	0	15.7739	0	0	0	0.0415037	0	0
ENSG00000203867	RBM20	endothelial	0.000861725	6.98506	0.0714022	0.00863862	0	0.0479086	0	0.0340089
ENSG00000203883	SOX18	endothelial	0	2.35887	0	0	0	0.0139027	0	0
ENSG00000204525	HLA-C	endothelial	0.0547653	6.18644	0	0	0.016584	0.0826787	0.0830283	0.0314894
ENSG00000205221	VIT	endothelial	0	1.89341	0.0197101	0	0	0.00198978	0.0452984	0.0426993
ENSG00000205362	MT1A	endothelial	5.08317	54.1969	0	0	0	2.27904	1.64142	0
ENSG00000205403	CFI	endothelial	0.242102	62.2519	0	2.37113	0	0.0177693	0.005309	0
ENSG00000205502	C2CD4B	endothelial	0	4.32567	0	0	0	0	0.0181318	0
ENSG00000206102	KRTAP19-8	endothelial	0	2.32577	0	0	0	0	0	0
ENSG00000206190	ATP10A	endothelial	0.0548195	18.6462	0.00435553	0.0085832	0	0.1418	0.00804487	0
ENSG00000206538	VGLL3	endothelial	0.00193973	2.3526	0.00344728	0.0666411	0.0080083	0.00807108	0.00350118	0
ENSG00000213203	GIMAP1	endothelial	0	3.46494	0	0.0172423	0	0	0	0.015215
ENSG00000213949	ITGA1	endothelial	0.000449314	20.5458	0.00877915	0.00415283	0.0024891	0.0836191	0.00711817	0.0320795
ENSG00000214511	HIGD1C	endothelial	0	2.31982	0	0	0	0.0874498	0	0
ENSG00000214688	C10orf105	endothelial	0.00597557	9.78099	0	0	0	0	0.0143963	0
ENSG00000221818	EBF2	endothelial	0	5.71785	0.00258765	0	0.229591	0.0404521	0.438267	0
ENSG00000233608	TWIST2	endothelial	0	1.63712	0	0	0	0.143261	0	0
ENSG00000237693	IRGM	endothelial	0	2.95129	0.0051763	0	0	0.00705435	0	0
ENSG00000241186	TDGF1	endothelial	0.00146534	7.05618	0.0134581	0	0	0.0200406	0.00351949	0
ENSG00000241644	INMT	endothelial	0.527288	387.157	1.40553	0.0261212	0	0.336417	0	0.0458342
ENSG00000241978	AKAP2	endothelial	0	42.3362	0	0	0	0.0187165	0.492145	0
ENSG00000243811	APOBEC3D	endothelial	0.129421	10.9723	0	0	0	0.00528705	0.02676	0
ENSG00000249751	ECSCR	endothelial	0	18.9989	0	0	0	0	0	0
ENSG00000254959	INMT-FAM188B	endothelial	0	2.11017	0	0	0	0.0738269	0	0
ENSG00000255150	EID3	endothelial	1.19205	51.9715	0.146901	0.0255992	0	3.76594	0.0906429	0
ENSG00000255508	MIR3654	endothelial	0.00982708	15.531	0.315871	0	0	0.10375	0.222914	0
ENSG00000259040	BLOC1S5-TXNDC5	endothelial	0	1.67941	0	0	0	0	0	0
ENSG00000261594	TPBGL	endothelial	0	5.42066	0	0	0	0.33281	0.0213579	0
ENSG00000267952	CTD-2207O23.12	endothelial	0	12.8655	0	0	0	0	0	0
ENSG00000272442	RP11-444E17.6	endothelial	0.455859	12.8639	0	0	0	0.0192746	0	0
ENSG00000273045	C2orf15	endothelial	4.19747	47.993	0	0	0	2.34287	0.355128	0
ENSG00000276231	PIK3R6	endothelial	0	1.45227	0	0.00847547	0	0.00546672	0	0
ENSG00000280113	AL357140.1	endothelial	0.0248639	2.2513	0	0	0	0.121991	0	0
ENSG00000010030	ETV7	fetal_quiescent	0.0485525	0	1.66675	0	0	0.0229454	0	0
ENSG00000099822	HCN2	fetal_quiescent	0	0	1.68816	0	0	0.0366955	0.140224	0
ENSG00000107831	FGF8	fetal_quiescent	0.0143408	0	9.79251	0	0	0.0300332	0	0
ENSG00000109255	NMU	fetal_quiescent	0	0	5.1632	0	0	0.388799	0.0176985	0
ENSG00000111249	CUX2	fetal_quiescent	0.583651	0	16.0202	1.38892	0	0.431798	0	1.49428
ENSG00000111863	ADTRP	fetal_quiescent	0	0	4.18165	0	0	0.181088	0	0
ENSG00000121764	HCRTR1	fetal_quiescent	0	0	1.94539	0	0	0.12973	0	0
ENSG00000124257	NEURL2	fetal_quiescent	0.371389	0	21.5124	0	0	0.340922	0	0
ENSG00000124490	CRISP2	fetal_quiescent	0	0	2.6825	0	0	0.02257	0	0
ENSG00000127084	FGD3	fetal_quiescent	0	0	4.92331	0	0.0955803	0.439535	0.00254345	0.0938212
ENSG00000129951	LPPR3	fetal_quiescent	0	0.0674342	7.37057	0.400265	0	0.125877	0	0
ENSG00000130167	TSPAN16	fetal_quiescent	0.00917773	0	1.29281	0	0	0.0958742	0	0
ENSG00000130368	MAS1	fetal_quiescent	0	0	4.95206	0	0	0.132155	0.0158481	0
ENSG00000131019	ULBP3	fetal_quiescent	0.00727183	0	4.44659	0	0	0	0	0
ENSG00000132436	FIGNL1	fetal_quiescent	0.389489	3.46706	37.8616	1.60597	0	3.20933	1.22779	0.0131851
ENSG00000132631	SCP2D1	fetal_quiescent	0	0	7.53593	0	0	0	0	0
ENSG00000136834	OR1J1	fetal_quiescent	0	0	4.52678	0	0	0.0669708	0	0
ENSG00000137252	HCRTR2	fetal_quiescent	0	0.611936	32.2486	0	0	0.0563654	0	0
ENSG00000138308	PLA2G12B	fetal_quiescent	0	0	4.06337	0	0	0.0343287	0	0
ENSG00000139797	RNF113B	fetal_quiescent	1.08018	0	12.0334	0	0	0.134769	0	0
ENSG00000143067	ZNF697	fetal_quiescent	0	0.586864	6.73085	0.0686763	0	0.333411	0.1421	0
ENSG00000143324	XPR1	fetal_quiescent	1.73844	0.778713	99.6324	9.49747	3.61424	6.00551	5.79658	3.32866
ENSG00000143494	VASH2	fetal_quiescent	0.515889	0	46.5073	0	0	3.39357	0.0687934	0.00878575
ENSG00000144191	CNGA3	fetal_quiescent	0	0	2.18677	0.113245	0	0.0449666	0.012806	0
ENSG00000146374	RSPO3	fetal_quiescent	0	0	29.5325	0	0	2.05597	0.0918491	0
ENSG00000148680	HTR7	fetal_quiescent	0.00797811	0	9.30027	0	0	0.329541	0	0
ENSG00000149488	TMC2	fetal_quiescent	0	0	7.21762	0	0	0.0885352	0.0248532	0.697868
ENSG00000150594	ADRA2A	fetal_quiescent	0.112636	0.83701	70.7793	1.11924	0	3.81687	0.0171523	0
ENSG00000152785	BMP3	fetal_quiescent	0	0	40.2917	0	0	2.90459	0	0
ENSG00000155640	C10orf12	fetal_quiescent	0.432836	0.00638396	35.2026	0.53881	0.00642811	1.83963	0.311211	0
ENSG00000156222	SLC28A1	fetal_quiescent	0.0990546	0	3.28624	0	0.185834	0.0256053	0	0
ENSG00000157765	SLC34A2	fetal_quiescent	0	0	1.02156	0.0153599	0	0.0366276	0.00609282	0
ENSG00000158077	NLRP14	fetal_quiescent	0	0	1.08981	0.0479491	0	0.0261491	0	0
ENSG00000159307	SCUBE1	fetal_quiescent	0.0212828	0.0052316	13.9875	0.858113	0	0.298377	0.00810435	0
ENSG00000162398	C1orf177	fetal_quiescent	0	0	1.68829	0	0	0.0817028	0	0.0389449
ENSG00000162490	DRAXIN	fetal_quiescent	0.00130317	0.00890489	15.5549	0.79874	0	0.192435	0	0
ENSG00000163449	TMEM169	fetal_quiescent	0.05131	0	39.6624	1.38406	0	1.77502	2.77141	0
ENSG00000163673	DCLK3	fetal_quiescent	0	0	3.49408	0.00784729	0	0.0450792	0.0137371	0
ENSG00000163873	GRIK3	fetal_quiescent	0.027758	0	8.62331	0.12973	0	0.720779	0.15829	0.282194
ENSG00000164326	CARTPT	fetal_quiescent	0	0	5.10683	0	0	0.0160593	0	0
ENSG00000170236	USP50	fetal_quiescent	0.00702871	0	2.2739	0	0	0.170235	0.073743	0
ENSG00000170290	SLN	fetal_quiescent	0.0375292	0	60.8995	0	0	0.199454	0	0
ENSG00000171502	COL24A1	fetal_quiescent	0.00448134	0	2.02233	0	0.00452138	0.123592	0.0278169	0
ENSG00000172179	PRL	fetal_quiescent	0	0	1.06399	0	0.0339766	0.0145428	0	0
ENSG00000172901	AQPEP	fetal_quiescent	0	0	4.08849	0.0284242	0	0.0548027	0.00694935	0
ENSG00000174417	TRHR	fetal_quiescent	0	0	7.42239	0	0	0.557556	0	0
ENSG00000175206	NPPA	fetal_quiescent	0.0625021	0	31.5259	0	0.320397	1.34049	0	0.100572
ENSG00000176927	EFCAB5	fetal_quiescent	0.12091	0	13.3506	0.634285	0.00656396	0.508881	0.0292784	0.0147625
ENSG00000177599	ZNF491	fetal_quiescent	0.423595	0.0119156	18.7378	1.27541	0	0.289217	1.4927	0
ENSG00000178217	SH2D4B	fetal_quiescent	0	0.134255	6.73259	0	0	0.0164857	0	0
ENSG00000184032	KRTAP20-2	fetal_quiescent	0	0	2.66992	0	0	0	0	0
ENSG00000185013	NT5C1B	fetal_quiescent	0	0	4.80114	0	0.0220581	0.0082366	0	0
ENSG00000185155	MIXL1	fetal_quiescent	0	0	2.05808	0	0	0.0446453	0.0258966	0
ENSG00000185666	SYN3	fetal_quiescent	0.144053	0.0874292	37.7303	0	0	2.86075	0.881663	0
ENSG00000186907	RTN4RL2	fetal_quiescent	0.0199656	0	2.12017	0	0	0.0990508	0	0
ENSG00000187808	SOWAHD	fetal_quiescent	0	0	2.04593	0	0	0.0103224	0	0
ENSG00000196666	FAM180B	fetal_quiescent	0	0	7.87946	0	0	0	0	0
ENSG00000197385	ZNF860	fetal_quiescent	0.00377558	0	7.80304	0	0.0446874	0.15751	0.0486664	0
ENSG00000197635	DPP4	fetal_quiescent	0.163106	0	10.9189	0.368548	0	1.08067	0.00509265	0
ENSG00000197653	DNAH10	fetal_quiescent	0.0180085	0	2.57755	0	0	0.0513296	0	0
ENSG00000197705	KLHL14	fetal_quiescent	0.154694	0	21.5569	0.791402	0	1.44117	0.00546104	0
ENSG00000198429	ZNF69	fetal_quiescent	3.55251	0.0315419	37.0349	1.90955	1.84188	0.62005	0	0.0544699
ENSG00000198573	SPANXC	fetal_quiescent	0	0	1.37746	0	0	0	0	0
ENSG00000198590	C3orf35	fetal_quiescent	0.0161409	0.0116027	4.5819	0	0	0.373671	0.0549813	0.061856
ENSG00000198765	SYCP1	fetal_quiescent	0.00463813	0	1.0495	0	0	0.0053025	0	0
ENSG00000203727	SAMD5	fetal_quiescent	0	0.0107522	7.94885	0	0	0.551181	0.0168981	0.0211821
ENSG00000204947	ZNF425	fetal_quiescent	0.573488	0	41.2952	0.3233	0	2.80168	0	0.128897
ENSG00000205883	DEFB135	fetal_quiescent	0	0	3.21898	0	0	0	0	0
ENSG00000213077	FAM106A	fetal_quiescent	0	0	1.82178	0	0	0.108224	0.0116158	0
ENSG00000214510	SPINK13	fetal_quiescent	2.92415	0	29.6237	0	0	0.737693	1.10978	0.322097
ENSG00000215274	GAGE10	fetal_quiescent	0	0	7.23174	0	0	0.0893332	0	0
ENSG00000215397	SCRT2	fetal_quiescent	0	0	1.45053	0.0415546	0	0.0680451	0	0
ENSG00000227234	SPANXB2	fetal_quiescent	0	0	1.48256	0	0	0	0	0
ENSG00000243543	WFDC6	fetal_quiescent	0	0	2.9693	0.104519	0	0	0	0
ENSG00000244476	ERVFRD-1	fetal_quiescent	0.00380003	0	6.28009	0	0	0.0386453	0.0160461	0
ENSG00000250506	CDK3	fetal_quiescent	0	0	7.61468	0.616277	0	0.220744	0	0
ENSG00000253159	PCDHGA12	fetal_quiescent	0.306992	0	6.26126	0	0	0.444611	0.0531917	0.0303065
ENSG00000256407	RP11-446E24.4	fetal_quiescent	0	0	1.53369	0	0	0	0.0257697	0
ENSG00000256713	PGA5	fetal_quiescent	0	0	1.01253	0	0	0.0158019	0	0
ENSG00000256950	RP11-87C12.2	fetal_quiescent	0	0	1.1048	0	0	0	0.0700214	0
ENSG00000258555	SPECC1L-ADORA2A	fetal_quiescent	0	0	2.10162	0	0	0.158082	0	0
ENSG00000258881	AC007040.11	fetal_quiescent	0.482498	0	7.10527	0	0	0	0	0
ENSG00000259207	ITGB3	fetal_quiescent	0	0	1.41451	0	0	0.0209788	0	0
ENSG00000259316	CTD-2116N17.1	fetal_quiescent	0	0	12.2518	0	0	0.153679	0	0
ENSG00000262209	PCDHGB3	fetal_quiescent	0.0395061	0	3.75555	0	0	0.337992	0.00708812	0
ENSG00000263809	KRBA2	fetal_quiescent	4.38486	0	83.8056	0	0	1.10211	1.62844	0.310087
ENSG00000265107	GJA5	fetal_quiescent	0	0	2.16626	0	0	0.0244214	0	0
ENSG00000268744	CTD-3105H18.14	fetal_quiescent	0.0446062	0	1.7248	0	0	0.0604307	0	0
ENSG00000269545	CTD-3138B18.4	fetal_quiescent	0	0	1.86149	0	0	0.0184567	0	0
ENSG00000269755	CTD-3105H18.18	fetal_quiescent	0	0	4.02178	0	0	0.283315	0	0
ENSG00000279342	AP000866.2	fetal_quiescent	0.160204	0	74.1473	5.5739	0	5.08992	1.65392	4.31759
ENSG00000280170	FKSG68	fetal_quiescent	0.0840913	0	3.93514	0	0	0.00796214	0.205402	0
ENSG00000006062	MAP3K14	fetal_replicating	0.390531	0.0117026	0.388456	8.57093	0	0.830103	0	0.025088
ENSG00000007350	TKTL1	fetal_replicating	0	0.104459	0.0033341	107.851	0	0.226277	0	0
ENSG00000007968	E2F2	fetal_replicating	0	0	0	15.4219	0	0.015417	0	0
ENSG00000008197	TFAP2D	fetal_replicating	0	0	0	4.17738	0	0.0488211	0	0
ENSG00000011451	WIZ	fetal_replicating	0.118865	0.0324404	0.441443	4.9145	0	0.0902366	0.0782034	0.0636716
ENSG00000014138	POLA2	fetal_replicating	0.258336	0.0322911	0.270966	8.51229	0	0.0920415	0.428593	0
ENSG00000014257	ACPP	fetal_replicating	0	0	0	47.9303	0.350715	0.0138102	0.0158651	0.0103619
ENSG00000020922	MRE11A	fetal_replicating	7.38977	3.09645	7.28375	228.804	0.0371867	3.50555	2.99356	11.2172
ENSG00000024526	DEPDC1	fetal_replicating	0.00279301	0	0	82.3846	0.21049	0.0539332	0.0102838	0
ENSG00000025770	NCAPH2	fetal_replicating	1.18307	1.11652	1.29114	56.1724	0.0439319	2.98678	3.44931	0.193441
ENSG00000035499	DEPDC1B	fetal_replicating	0.67544	4.59047	1.13549	55.2698	0	0.238668	3.53375	0
ENSG00000041982	TNC	fetal_replicating	2.56874	0.33971	0.00610896	53.4209	0	0.189572	0.0848811	0.0301668
ENSG00000063245	EPN1	fetal_replicating	0.505421	0.0131115	2.49496	40.9194	0.420874	0.238178	0.0787414	0.095997
ENSG00000065268	WDR18	fetal_replicating	0.306486	0	0.713929	41.8092	0	0.733545	2.78663	0
ENSG00000066279	ASPM	fetal_replicating	0.028015	0.0083772	0.52167	100.071	0.00576329	0.369611	0.052641	0.0144829
ENSG00000073111	MCM2	fetal_replicating	0	1.40391	0.158265	32.4539	0	1.91491	0	0.0178319
ENSG00000074219	TEAD2	fetal_replicating	0.0279059	0.0143242	0	8.21991	0	0.0285791	0	0
ENSG00000075218	GTSE1	fetal_replicating	0.0151969	0	0.0522082	11.7982	0	0.643496	0.0163314	0.171233
ENSG00000075275	CELSR1	fetal_replicating	0.00805939	0.043987	0.573919	12.8389	0.0227729	0.175387	0.0964835	0
ENSG00000077713	SLC25A43	fetal_replicating	4.76905	0.0420002	0.0117497	91.8985	0	0.21327	0	0
ENSG00000080986	NDC80	fetal_replicating	0.00431986	0.385288	0	153.045	0.0230978	0.0649097	0.0311469	0
ENSG00000081842	PCDHA6	fetal_replicating	0.580741	0	0.422442	8.99711	0	0.0292217	0	0
ENSG00000085840	ORC1	fetal_replicating	0.0164267	0.0120737	0.0675868	51.5957	0	1.34863	0	0.663227
ENSG00000087510	TFAP2C	fetal_replicating	13.0368	4.50209	1.95014	219.793	0	0.331645	0.0519514	0
ENSG00000087586	AURKA	fetal_replicating	0	1.30371	0	18.3022	0.0320451	1.11399	0.172329	0
ENSG00000088325	TPX2	fetal_replicating	0.00341739	0	1.84241	45.4596	0	0.173061	0.00726084	0
ENSG00000089685	BIRC5	fetal_replicating	0.00156926	0.0440434	0.0105831	89.1586	0	0.0419036	0.159982	0
ENSG00000090316	MAEA	fetal_replicating	3.22878	0.353386	1.52929	53.3244	0.0600285	3.49302	4.20861	2.36241
ENSG00000090889	KIF4A	fetal_replicating	0.494069	0.103736	1.73683	53.228	0	0.0772583	0.00917492	0
ENSG00000095777	MYO3A	fetal_replicating	0.000101551	0.0575448	0	6.02369	0	0.162297	0.0154426	0
ENSG00000100445	SDR39U1	fetal_replicating	1.41465	2.32686	8.0912	274.76	0.137302	3.0779	2.01777	0
ENSG00000101057	MYBL2	fetal_replicating	0.00802773	0	0	34.7381	0	0.131093	0.0201889	0
ENSG00000101162	TUBB1	fetal_replicating	0.104996	0	0.00541563	1.28308	0	0.0178932	0	0
ENSG00000102034	ELF4	fetal_replicating	0	0	0	1.47195	0	0.00309677	0	0
ENSG00000102683	SGCG	fetal_replicating	0.192003	0	0.174836	14.5449	0	0.267807	0	0.0975457
ENSG00000103021	CCDC113	fetal_replicating	6.67443	1.02939	2.97969	125.407	0	9.10127	0.266799	0.0154524
ENSG00000103653	CSK	fetal_replicating	1.08313	0	2.34794	33.9214	0.0410626	0.258347	0.0851367	0
ENSG00000105717	PBX4	fetal_replicating	1.03515	0.442942	0.960119	21.0631	0	0.830791	0.00291346	0
ENSG00000106125	FAM188B	fetal_replicating	0.72657	0.649499	0.137027	7.75524	0	0.391092	0.0959512	0
ENSG00000106341	PPP1R17	fetal_replicating	0.0200778	0	3.22906	121.527	0	6.23628	0	0
ENSG00000108784	NAGLU	fetal_replicating	1.92467	0.089258	0.221362	40.1082	0	0.22377	0.0213579	0.0162772
ENSG00000109674	NEIL3	fetal_replicating	0	0	0	21.0891	0	0.0156426	0.0127002	0
ENSG00000109805	NCAPG	fetal_replicating	0.062376	0	6.12269	173.036	0	0.295242	0.00707192	0.119715
ENSG00000109927	TECTA	fetal_replicating	0.118145	0.0941034	1.01498	19.7699	0	1.48373	0.19031	0.0411679
ENSG00000111206	FOXM1	fetal_replicating	0.00289754	0.0899909	0.0592466	5.62523	0	0.0231909	0	0.232446
ENSG00000111602	TIMELESS	fetal_replicating	1.98788	1.38314	0.412018	29.1428	0.279274	1.15653	0.80174	0.0096114
ENSG00000111707	SUDS3	fetal_replicating	18.0345	1.63239	21.9758	257.163	7.25294	18.7222	2.16552	6.5667
ENSG00000111796	KLRB1	fetal_replicating	0	0	0.948511	27.2362	0	0.344947	0.0119172	0.244222
ENSG00000112539	C6orf118	fetal_replicating	0	0	0.56013	15.6162	0	0.384335	0	0.0850133
ENSG00000112742	TTK	fetal_replicating	0.063995	0	0.00666933	31.591	0.0318443	0.010496	0	0
ENSG00000112984	KIF20A	fetal_replicating	0	0	0	29.18	0.0123321	0.0279548	0.00761846	0
ENSG00000114124	GRK7	fetal_replicating	0.0541223	0	0	5.91023	0	0.436012	0	0
ENSG00000114346	ECT2	fetal_replicating	2.20844	2.06924	0.767539	57.9181	0	0.295236	3.83571	1.76907
ENSG00000114547	ROPN1B	fetal_replicating	0.767151	0	0.00572561	8.58279	0	0.164399	0	0
ENSG00000115163	CENPA	fetal_replicating	0	0	0	8.65875	0	0.482389	0	0
ENSG00000115266	APC2	fetal_replicating	2.05235	0.0125357	3.15909	59.7996	0	0.477093	0.101324	0.0156552
ENSG00000117122	MFAP2	fetal_replicating	0.015182	3.35512	0.27119	42.6453	0	0.239525	0	0
ENSG00000117399	CDC20	fetal_replicating	0	0.0107549	0	69.5457	0	0.0157217	3.92399	0
ENSG00000117602	RCAN3	fetal_replicating	0	0.64693	4.67961	82.9209	1.19164	6.44958	2.46285	0
ENSG00000117650	NEK2	fetal_replicating	0.0663039	1.57655	0.0897917	53.6265	0	0.330209	0	0.0511839
ENSG00000117724	CENPF	fetal_replicating	0.102479	0.17914	9.4147	171.554	0.0164525	0.0568213	0.196711	0
ENSG00000118271	TTR	fetal_replicating	0.00268052	0	0.0108764	3.0179	0	0.164464	0.0131754	0
ENSG00000118620	ZNF430	fetal_replicating	9.84722	1.4218	14.7792	270.895	9.11791	11.2896	8.77288	0.870215
ENSG00000118707	TGIF2	fetal_replicating	5.16047	1.21988	2.24911	345.761	1.39629	0.378927	0	1.52927
ENSG00000119599	DCAF4	fetal_replicating	0.0376305	0	3.45546	58.19	0.654862	2.45046	5.01323	0.015362
ENSG00000119969	HELLS	fetal_replicating	1.39159	0.380984	9.85234	137.409	0.00968097	4.02153	0.118633	12.3252
ENSG00000121152	NCAPH	fetal_replicating	0	0	0	21.6828	0	0.013213	1.568	0.0751522
ENSG00000122952	ZWINT	fetal_replicating	0.0105044	0	1.93366	134.862	0	0.895612	2.4656	0.164606
ENSG00000123307	NEUROD4	fetal_replicating	0	0	1.179	24.8736	0	0.138749	0	0
ENSG00000123485	HJURP	fetal_replicating	0	0	0.0196306	51.046	0	0.00820852	0	0
ENSG00000124217	MOCS3	fetal_replicating	0.148115	0.0355138	1.17912	22.9983	0	1.45691	0.155426	0
ENSG00000124575	HIST1H1D	fetal_replicating	0	0	0	23.1992	0	0.906437	0	0
ENSG00000126787	DLGAP5	fetal_replicating	0.00607936	0	0.00702206	66.9589	0	0.0468639	0.014329	0
ENSG00000127586	CHTF18	fetal_replicating	0.130015	0.276847	0.0777137	3.06502	0	0.259705	0.0569249	0
ENSG00000128408	RIBC2	fetal_replicating	0.0466758	0	0.0101764	10.3791	0	0.831	0	0
ENSG00000129173	E2F8	fetal_replicating	0	0	0	22.7555	0.0112132	0.016351	0	0
ENSG00000129195	FAM64A	fetal_replicating	0	0	0	70.9951	0	0.121526	0.0200781	0
ENSG00000131165	CHMP1A	fetal_replicating	2.60231	0.404186	9.29223	222.801	0.0410182	3.10402	7.59137	0.324358
ENSG00000131747	TOP2A	fetal_replicating	0.00241595	0.0144083	0.0933982	262.172	0.00979321	0.0483954	0.0038268	0.0107511
ENSG00000131944	C19orf40	fetal_replicating	0.11831	0	0	1.28664	0	0.115867	0	0
ENSG00000133794	ARNTL	fetal_replicating	2.2552	3.57948	5.04762	73.2197	0	2.73578	0.557737	0.31494
ENSG00000133818	RRAS2	fetal_replicating	7.04927	0.840734	9.30456	191.728	0	6.74632	0.488219	6.77882
ENSG00000134690	CDCA8	fetal_replicating	0	0.413208	0.347723	40.8811	0	0.709745	0.334343	0
ENSG00000135144	DTX1	fetal_replicating	7.56831	0	6.88917	123.064	0	5.39968	1.62592	0.0805531
ENSG00000135451	TROAP	fetal_replicating	0	0	0.00340924	10.1291	0	0.0197737	0	0
ENSG00000135476	ESPL1	fetal_replicating	0	0.00353954	0.00913069	3.40201	0	0.0270205	0.0107371	0
ENSG00000135686	KLHL36	fetal_replicating	0.699431	0.725832	6.00726	76.8948	5.1196	1.82124	2.8248	0.627383
ENSG00000135747	ZNF670	fetal_replicating	0	0	0.0292646	1.76494	0	0.0519054	0	0
ENSG00000136492	BRIP1	fetal_replicating	0.0109835	0	0.0415066	20.2151	0	0.0364884	0	0
ENSG00000136824	SMC2	fetal_replicating	7.26441	3.11557	9.72611	116.368	3.45488	9.58659	10.58	8.76493
ENSG00000136937	NCBP1	fetal_replicating	21.6686	8.58041	23.4959	747.513	4.09258	12.9142	12.2941	19.4163
ENSG00000137804	NUSAP1	fetal_replicating	3.68681	0.313105	8.09018	610.287	0.0677119	1.82055	0.0682756	0
ENSG00000137807	KIF23	fetal_replicating	0.0457962	1.29363	0.00377112	107.205	0	0.180666	0.0166997	0
ENSG00000137812	CASC5	fetal_replicating	0.00242053	0.00586959	0.0147403	62.3743	0	0.0235495	0.0154024	4.76191
ENSG00000138160	KIF11	fetal_replicating	0.00553509	0	0.0489326	51.0022	0.0193062	0.5349	0.0142547	0
ENSG00000138829	FBN2	fetal_replicating	0.00326736	0	0.361493	7.43346	0	0.322703	0.0837738	0.00526674
ENSG00000139350	NEDD1	fetal_replicating	1.63994	0.0147335	2.01428	77.3406	0.0731429	2.11551	2.80065	0
ENSG00000139445	FOXN4	fetal_replicating	0.305278	0	0.951552	17.9123	0	0.00461551	0.0149515	0.395768
ENSG00000139734	DIAPH3	fetal_replicating	0.532716	0	0.647365	9.25872	0	0.343037	0.0463202	0.0117163
ENSG00000139826	ABHD13	fetal_replicating	1.00831	0.0173191	5.68385	109.716	1.34745	6.6832	4.75391	3.32405
ENSG00000139835	GRTP1	fetal_replicating	0.769464	0	0.947276	13.5448	0	0.0451706	0.00843911	0
ENSG00000140265	ZSCAN29	fetal_replicating	0.609756	0	4.95327	86.5991	0	0.990006	4.47137	0
ENSG00000140285	FGF7	fetal_replicating	0.0729586	0	0	4.85697	0	0.0362005	0.400957	0
ENSG00000140682	TGFB1I1	fetal_replicating	0.00362702	0.232121	0	5.04309	0	0.0676828	0.0354304	0
ENSG00000141084	RANBP10	fetal_replicating	1.638	0.128955	5.99963	79.7676	0.0563083	2.7803	1.67087	0.17474
ENSG00000141562	NARF	fetal_replicating	10.3384	1.21501	19.7885	260.078	0	8.44378	5.38309	0.0950205
ENSG00000142606	MMEL1	fetal_replicating	0	0	0	1.48641	0	0	0	0
ENSG00000142892	PIGK	fetal_replicating	13.9461	4.8628	17.95	261.148	17.5844	12.1297	15.4165	3.64704
ENSG00000143228	NUF2	fetal_replicating	0.0158707	0	0.214637	51.9514	0	0.472155	1.9996	0.0237788
ENSG00000143476	DTL	fetal_replicating	0.0181392	1.99342	2.83923	46.5098	0.190862	0.0221652	0.00501081	0
ENSG00000144554	FANCD2	fetal_replicating	2.01179	0.0198751	1.24617	53.2541	0.269093	1.01217	0.892986	3.21692
ENSG00000145423	SFRP2	fetal_replicating	0.252378	0	0	95.3758	0	0.499571	0.137401	0
ENSG00000146670	CDCA5	fetal_replicating	0.00389239	0.0194226	0.026329	26.3109	0	0.357618	0.034214	0
ENSG00000146966	DENND2A	fetal_replicating	1.4821	0	0.346949	26.3851	0	2.46182	0.26962	0.407909
ENSG00000147145	LPAR4	fetal_replicating	0.0755616	0	0.0168515	5.95654	0	0.00238235	0.0288628	0.026944
ENSG00000147896	IFNK	fetal_replicating	0.427027	0	0	13.5237	0	0.0724042	0	0
ENSG00000148773	MKI67	fetal_replicating	0	0	0.00597286	30.5869	0	0.00830413	0	0
ENSG00000149016	TUT1	fetal_replicating	2.618	0.0740003	0.0224273	84.5916	1.21181	1.14861	0.121596	0
ENSG00000149308	NPAT	fetal_replicating	13.1786	8.17733	15.4622	265.302	2.37957	12.3144	8.10511	14
ENSG00000149548	CCDC15	fetal_replicating	0.487429	0	0.808444	22.4056	0	0.523444	0.22121	0.823192
ENSG00000151414	NEK7	fetal_replicating	6.32565	6.15776	1.05945	426.198	0.0265843	4.87842	26.3357	12.2149
ENSG00000151725	CENPU	fetal_replicating	0.0621341	0	0.059837	210.184	0	0.0668441	0	6.48359
ENSG00000151838	CCDC175	fetal_replicating	0.339856	1.91619	0.707165	30.2213	0	1.72155	0.345029	0.13919
ENSG00000153044	CENPH	fetal_replicating	2.28568	0	0.353147	42.1173	0	0.141717	0.0366709	0
ENSG00000154447	SH3RF1	fetal_replicating	18.187	9.88047	10.0689	235.215	1.37247	7.90103	19.977	5.17156
ENSG00000156802	ATAD2	fetal_replicating	2.0864	5.67203	0.749131	90.3516	0	4.21036	3.25733	1.23174
ENSG00000156970	BUB1B	fetal_replicating	0.00238196	0	0.23653	29.6551	0	0.615738	0	0
ENSG00000157456	CCNB2	fetal_replicating	0.279385	1.15127	0.303066	107.41	0.0686648	1.00244	0.0734465	4.47521
ENSG00000158402	CDC25C	fetal_replicating	0.0311909	0.290861	0.458637	22.8138	0	0.129375	1.22695	0
ENSG00000158816	VWA5B1	fetal_replicating	0.0519604	0	0.00176968	2.13118	0	0.0291791	0.00879167	0
ENSG00000159346	ADIPOR1	fetal_replicating	8.85842	15.2924	18.7849	779.691	15.0798	20.837	29.4829	29.6139
ENSG00000160207	HSF2BP	fetal_replicating	0.445553	0	0.113817	12.7097	0	0.0555499	0.378911	0
ENSG00000160298	C21orf58	fetal_replicating	0.29615	0	0.13471	8.92853	0	0.0595049	0.0049248	0.0298051
ENSG00000160392	C19orf47	fetal_replicating	0.365393	0.246321	0.0831405	14.6251	0.0976764	0.254554	0.0187071	0.134268
ENSG00000162236	STX5	fetal_replicating	1.05693	0.474848	0.971588	88.9879	0.28537	1.78902	0.345453	0.326994
ENSG00000163009	C2orf48	fetal_replicating	0	0	0	2.36739	0	0.0508735	0	0
ENSG00000163362	C1orf106	fetal_replicating	0	0	0.0025641	8.68926	0	0.0149368	0	0.287596
ENSG00000163508	EOMES	fetal_replicating	0.00572042	0.0253683	0.0533704	76.2373	0	1.32603	0	0
ENSG00000163512	AZI2	fetal_replicating	7.01767	3.83185	13.8769	215.756	5.51535	11.5966	16.5552	19.7171
ENSG00000163808	KIF15	fetal_replicating	1.01874	0	0.482644	92.1996	0.0249069	2.45951	0.025926	0
ENSG00000163923	RPL39L	fetal_replicating	0.23721	1.71069	1.42442	50.8662	0	3.72609	3.92421	0.748404
ENSG00000163930	BAP1	fetal_replicating	3.45036	1.03443	8.91974	687.267	16.0229	2.45865	0.464691	1.04107
ENSG00000164045	CDC25A	fetal_replicating	0.486149	0	0.865243	38.1377	0	0.244013	0	0.802735
ENSG00000164087	POC1A	fetal_replicating	0	0	0.475982	26.417	0.0855942	0.192362	0.0308312	0
ENSG00000164109	MAD2L1	fetal_replicating	2.099	0	5.95765	69.9839	6.91756	1.92366	0.436568	0.464917
ENSG00000164611	PTTG1	fetal_replicating	0.111108	13.558	0.158641	151.121	3.96893	10.5934	4.52353	0
ENSG00000165182	CXorf58	fetal_replicating	0	0.187308	0	4.93756	0	0.0577094	0.0643973	0
ENSG00000165304	MELK	fetal_replicating	0.029862	0	0.0487139	72.3722	0	0.0796948	0	0.0533561
ENSG00000165480	SKA3	fetal_replicating	0.0261421	0	0	38.6539	0	0.0930623	0	0
ENSG00000165891	E2F7	fetal_replicating	0.0382868	0	0.0531122	28.9192	0.0610281	0.303744	0	0
ENSG00000166016	ABTB2	fetal_replicating	1.03002	0.210821	0.0552684	47.8074	0	0.510867	0.771358	0.422779
ENSG00000166200	COPS2	fetal_replicating	12.9271	7.50551	29.607	298.57	8.75708	17.3389	26.7679	19.303
ENSG00000166220	TBATA	fetal_replicating	0	0	0	1.41801	0	0.012823	0	0
ENSG00000166359	WDR88	fetal_replicating	0.148549	0.100434	0.166763	9.39925	0	0.0680723	0.0372593	0
ENSG00000166803	KIAA0101	fetal_replicating	0.562509	0.0307514	0.225495	109.785	0	0.141081	0	0
ENSG00000167384	ZNF180	fetal_replicating	0.735723	1.47137	8.40344	205.944	0.124113	6.1235	0.00689232	0
ENSG00000167770	OTUB1	fetal_replicating	10.0329	9.02629	20.45	252.834	0.12199	9.63231	4.86878	0.237267
ENSG00000168078	PBK	fetal_replicating	0.133518	0	0.00818835	78.1351	0	0.0687019	0.0967204	0
ENSG00000169607	CKAP2L	fetal_replicating	0.00351981	0	3.02357	72.9228	0	0.0508603	2.82043	0
ENSG00000169679	BUB1	fetal_replicating	0.00328301	0.0052166	0.0078834	41.2771	0	0.362301	0	0
ENSG00000169684	CHRNA5	fetal_replicating	0	0.0721966	0.0182732	3.80075	0	0.00949943	0	0
ENSG00000169918	OTUD7A	fetal_replicating	0.0685163	0	0.00780925	7.98874	0	0.167564	0.3215	0.00902392
ENSG00000169962	TAS1R3	fetal_replicating	0	0	0	2.45479	0	0.00941824	0.0154451	0
ENSG00000169991	IFFO2	fetal_replicating	0.0146369	0.234247	0.00242982	6.15612	0	0.238796	0.277704	0.363456
ENSG00000170260	ZNF212	fetal_replicating	2.81417	0.0566049	0.014976	299.577	0	1.6532	0.0693771	1.19619
ENSG00000170312	CDK1	fetal_replicating	0.0112581	0	0	148.793	0	0.078772	0	0
ENSG00000170684	ZNF296	fetal_replicating	0	0	0.29957	3.60674	0	0.0808691	0	0
ENSG00000170855	TRIAP1	fetal_replicating	9.13909	57.4575	48.6339	627.612	3.662	16.5678	50.6535	51.1488
ENSG00000171320	ESCO2	fetal_replicating	0.0129256	1.91305	0.380233	21.4352	0.00581262	0.0709668	0.0125973	0
ENSG00000171848	RRM2	fetal_replicating	0	0	0	49.0895	0	0.00446827	0.0106043	0.0130496
ENSG00000172197	MBOAT1	fetal_replicating	0.00778541	0.124813	0	8.36941	0.0832278	0.0403902	0	0
ENSG00000173040	EVC2	fetal_replicating	0.459147	0.456655	0	7.03182	0	0.00339512	0.00994836	0
ENSG00000173404	INSM1	fetal_replicating	0	0	0.811193	10.0696	0	0.0754316	0	0
ENSG00000174371	EXO1	fetal_replicating	0	0.223308	0	26.0112	0	2.34469	0.00653364	0.0202601
ENSG00000175063	UBE2C	fetal_replicating	0.0162627	0.0244685	0	165.455	0	0.138276	1.7799	0
ENSG00000175548	ALG10B	fetal_replicating	2.96541	0.745019	2.74655	214.569	0.37989	0.744597	0.0543122	3.43248
ENSG00000175643	RMI2	fetal_replicating	0	0	0	2.91409	0	0.153159	0	0
ENSG00000175832	ETV4	fetal_replicating	0.0694728	0	0.0172445	17.3532	0	0.034862	0	0
ENSG00000176619	LMNB2	fetal_replicating	0.133354	0.0893527	1.0313	15.8149	0	0.4084	0.17031	0.602006
ENSG00000178222	RNF212	fetal_replicating	0	0	0.233135	17.0945	0	0.236055	0.588414	0
ENSG00000178602	OTOS	fetal_replicating	0	0	0	1.44545	0	0.103006	0	0
ENSG00000178882	FAM101A	fetal_replicating	0.0528265	0.436577	0.134636	6.63388	0	0.430023	0.0100671	0
ENSG00000178999	AURKB	fetal_replicating	0	0	0	84.9689	0	0.0375787	0	0
ENSG00000179832	MROH1	fetal_replicating	0.893309	0	0.317337	48.9775	3.50098	1.13967	0.0532457	0.22047
ENSG00000180340	FZD2	fetal_replicating	0.0189546	0	0	2.31979	0	0.00360182	0	0
ENSG00000181690	PLAG1	fetal_replicating	0	0.167334	1.79347	55.1198	0	0.436421	0.0111006	0.0201567
ENSG00000183671	GPR1	fetal_replicating	0.0119977	0	0	7.40873	0	0.0292811	0.008692	0.0979466
ENSG00000183856	IQGAP3	fetal_replicating	0.0467701	0	0.116794	9.30541	0	0.102288	0.0775247	0
ENSG00000184357	HIST1H1B	fetal_replicating	0	0	0.173106	180.894	0	0.00847793	0	0
ENSG00000184389	A3GALT2	fetal_replicating	0	0	0	1.80213	0	0.0263895	0	0
ENSG00000184445	KNTC1	fetal_replicating	1.5669	0.232958	0.755151	71.5853	0.0204609	1.94908	0	0.474231
ENSG00000185130	HIST1H2BL	fetal_replicating	0	0.402143	0.468896	19.2699	0	0.0322233	0	0
ENSG00000185480	PARPBP	fetal_replicating	0.0036141	0	1.4521	109.428	0.01465	0.515795	0.0252402	0
ENSG00000186185	KIF18B	fetal_replicating	0.00358786	0.0444141	0.00534125	4.70304	0	0.00555103	0.0169862	0
ENSG00000186603	HPDL	fetal_replicating	0.555299	0.0193165	0	15.6174	0	0.631884	0	0
ENSG00000186638	KIF24	fetal_replicating	1.23585	0.0385175	1.91415	41.1502	0.0103631	0.297117	0.0259137	0
ENSG00000188051	TMEM221	fetal_replicating	0.00606001	0	0.283821	48.4451	0	3.1063	0	0
ENSG00000188060	RAB42	fetal_replicating	0.0713258	0	0	6.82803	0	0.0880156	0	0
ENSG00000188710	QRFP	fetal_replicating	0	0	0	7.04166	0	0.0096625	0	0
ENSG00000189007	ADAT2	fetal_replicating	3.84629	0.280221	8.20166	85.0267	0.0139683	3.20228	1.85335	3.97212
ENSG00000189431	RASSF10	fetal_replicating	0.0209963	0	0	1.52026	0	0.0208482	0	0
ENSG00000196312	HIATL2	fetal_replicating	5.13718	0.325864	19.7752	249.9	0.0717204	4.54355	6.05947	0.120921
ENSG00000197114	ZGPAT	fetal_replicating	0.0463947	0	0.0771884	25.1686	0	0.116888	0	0
ENSG00000197302	ZNF720	fetal_replicating	3.2948	0.00669881	3.01218	55.3926	0.0300954	1.63736	0.113204	3.11227
ENSG00000197415	VEPH1	fetal_replicating	0.0338741	0	0.681223	21.6877	0	1.12587	0.00386523	0.00877438
ENSG00000197565	COL4A6	fetal_replicating	0.353837	0.938448	0.187812	24.2126	0	0.0176168	0	0
ENSG00000197599	CCDC154	fetal_replicating	0.0150055	0.0288692	0	27.6096	0	1.14696	0.125601	0
ENSG00000198060	2016-03-05	fetal_replicating	8.22345	2.72918	5.53364	103.155	0.923668	6.02513	2.49795	0.0278449
ENSG00000198746	GPATCH3	fetal_replicating	0.887477	0.502375	1.18494	64.2596	0.332658	3.14538	1.0115	0.572818
ENSG00000198858	R3HDM4	fetal_replicating	4.59992	0.481485	4.11675	86.3032	2.41646	2.12779	2.13437	0.204951
ENSG00000198901	PRC1	fetal_replicating	0.542865	1.0924	2.90666	86.431	0	2.81838	2.21064	7.32497
ENSG00000203943	SAMD13	fetal_replicating	0.0920843	0	1.42881	14.6347	0	0.277486	0.0673018	0.238865
ENSG00000213214	ARHGEF35	fetal_replicating	0.0224207	0	0	1.15548	0	0.0115581	0	0
ENSG00000213638	ADAT3	fetal_replicating	0	0	0.269463	2.69603	0	0.0283547	0.0653516	0
ENSG00000218336	TENM3	fetal_replicating	0.116369	0.092627	2.37548	41.1665	0	3.33425	0.0564406	0.0134809
ENSG00000229676	ZNF492	fetal_replicating	1.81818	0.400786	0.239207	31.4219	0	0.0999829	0.0444279	0
ENSG00000229809	ZNF688	fetal_replicating	0.121299	1.38503	0.172097	160.452	0	1.31073	12.0948	0.714072
ENSG00000240654	C1QTNF9	fetal_replicating	0	0	0	3.41217	0	0.0665101	0	0
ENSG00000240747	KRBOX1	fetal_replicating	0.485761	0.183784	0.565495	7.89877	0.0161145	0.365031	0.520498	0
ENSG00000244005	NFS1	fetal_replicating	9.29739	5.08304	0.965592	242.419	0.133407	4.42027	5.53819	4.13381
ENSG00000244165	P2RY11	fetal_replicating	0.190408	0	0.514943	13.0137	0	0.291035	0.0159882	0
ENSG00000250571	GLI4	fetal_replicating	0.322683	0.239948	0.0517918	6.96403	0	0.276282	0.00524158	0
ENSG00000251537	RP11-385D13.1	fetal_replicating	0	0	0	2.52633	0	0.0481726	0	0.204152
ENSG00000253250	C8orf88	fetal_replicating	10.2002	0	0.109877	156.283	0	1.37564	0.563742	0
ENSG00000256229	ZNF486	fetal_replicating	0.79875	0.0141195	0.935231	14.2809	0.0108763	0.149867	0.49237	0
ENSG00000261857	MIA	fetal_replicating	0	0	0	2.19533	0	0.0151599	0	0
ENSG00000273983	HIST1H3G	fetal_replicating	0	0	0.00455332	1.0911	0	0.0132894	0.0169571	0
ENSG00000274267	HIST1H3B	fetal_replicating	1.75782	0	4.52115	51.3866	0	3.17096	0	0
ENSG00000276043	UHRF1	fetal_replicating	0.0444011	0.251349	1.97561	30.8132	0	0.0136141	0.344571	0.721129
ENSG00000276368	HIST1H2AJ	fetal_replicating	0	0	0	5.8765	0	0	0	0
ENSG00000276644	DACH1	fetal_replicating	1.062	1.23528	0.56187	43.6195	0.0202974	0.981502	0.00531271	0
ENSG00000278588	HIST1H2BI	fetal_replicating	0	0	0	4.82316	0	0.0420484	0	0
ENSG00000000419	DPM1	microglia	62.9402	64.9728	47.1913	89.3297	1000.95	34.2147	4.00607	5.73676
ENSG00000000938	FGR	microglia	0	0.17044	0	0	18.865	0.0316195	0	0.863378
ENSG00000005020	SKAP2	microglia	3.00581	1.74004	0.00408886	1.10634	116.141	9.08243	2.43638	2.65974
ENSG00000007255	TRAPPC6A	microglia	2.93562	0	4.38183	24.1232	962.791	2.0105	18.6341	0
ENSG00000009790	TRAF3IP3	microglia	0.675927	0	0	0	17.5382	0.275538	0.925173	0
ENSG00000011600	TYROBP	microglia	0	0	0	0	429.463	1.13483	0.016517	3.65926
ENSG00000015285	WAS	microglia	0	0	0	0.0296129	25.7244	0.00881182	0	0.0358904
ENSG00000016402	IL20RA	microglia	1.76337	0.0324196	0.00414749	0.0207163	63.5359	2.4236	0.0485109	0.098843
ENSG00000019582	CD74	microglia	2.31579	47.8534	0.0141239	0.201232	2365.64	7.69717	0.0893963	33.2952
ENSG00000051523	CYBA	microglia	0	0	0.0190655	0.0909592	1.52191	0.0351217	0	0
ENSG00000060558	GNA15	microglia	0	0	0	0	1.81761	0.0119797	0.0275782	0
ENSG00000064933	PMS1	microglia	41.7778	4.10791	22.9998	21.9137	793.224	10.8352	20.3942	58.6337
ENSG00000065970	FOXJ2	microglia	0.924641	0.0394883	7.97011	1.76236	91.8932	5.96572	0.0192596	0.497409
ENSG00000066455	GOLGA5	microglia	10.861	1.96126	13.223	1.88028	624.777	5.1524	8.04774	0.220687
ENSG00000067445	TRO	microglia	7.49367	1.82001	37.7324	2.10248	541.933	20.2582	8.42206	3.47049
ENSG00000070190	DAPP1	microglia	0.00490172	0	0.00627341	0.00932771	4.98201	0.0629171	0.0059475	0.02074
ENSG00000073737	DHRS9	microglia	0.0138291	0	2.71711	0.0184233	396.805	0.047498	0	16.3259
ENSG00000076944	STXBP2	microglia	0.00423271	0	0.00359419	0.0142701	15.0988	0.0226572	0.00309512	0.0140063
ENSG00000077238	IL4R	microglia	0.634592	5.2671	0	0	59.9407	0.0250568	0.0031064	0
ENSG00000082269	FAM135A	microglia	3.4348	0.907074	8.12112	8.47262	109.504	6.7631	0.94782	4.74847
ENSG00000082701	GSK3B	microglia	4.31626	5.93826	19.3046	8.21853	303.682	9.34368	2.27136	28.5018
ENSG00000085514	PILRA	microglia	0.508991	7.17621	1.94044	0.106848	472.54	1.65955	1.92147	1.11388
ENSG00000086730	LAT2	microglia	0	2.57532	0.00503633	0.0941058	52.9599	0.372924	0	0.752797
ENSG00000089234	BRAP	microglia	7.93241	1.58966	6.26835	3.07284	125.137	5.74875	4.70375	1.75052
ENSG00000090382	LYZ	microglia	0.0214416	0.0289451	0	0	59.3632	0.0301289	0	0
ENSG00000095585	BLNK	microglia	0.0220071	0	0.266893	0	683.301	0.319725	0.290539	21.9129
ENSG00000095970	TREM2	microglia	0	0	0	0.0630934	467.919	0.656228	0	0.432569
ENSG00000100122	CRYBB1	microglia	0	0.0397795	0	0	4.53774	0.00669881	0	0
ENSG00000100242	2016-06-02	microglia	1.20031	1.45248	0.0106968	0.0520772	57.111	0.113599	0.390256	0.0955307
ENSG00000100311	PDGFB	microglia	0	0.768147	0	0.0183694	80.0577	2.03112	0	0.77325
ENSG00000101463	SYNDIG1	microglia	0.0423538	0	3.02442	0	151.405	13.2764	3.46698	0.110915
ENSG00000102401	ARMCX3	microglia	32.9019	20.9776	22.7312	30.5058	415.423	35.0258	40.9122	39.7061
ENSG00000102879	CORO1A	microglia	0.00427406	1.15295	5.5455	0	69.6494	1.62274	0.264093	0.0182318
ENSG00000103490	PYCARD	microglia	0	0	0	0	470.285	1.31145	0	0
ENSG00000103569	AQP9	microglia	0.0855238	0.0213876	0	0	1.66979	0.100026	0.00918654	0
ENSG00000104043	ATP8B4	microglia	0.000761266	0.00613502	0.00403691	0	22.0766	0.698546	0.0016822	0.101142
ENSG00000104299	INTS9	microglia	2.54763	5.7177	10.6139	2.9433	203.439	2.31149	1.00388	7.91672
ENSG00000104870	FCGRT	microglia	6.21484	3.7866	0	0.671176	84.2561	0.845872	0.00940155	0.299826
ENSG00000104894	CD37	microglia	0	0	0.0549073	0.41316	26.8014	0.0274827	0	0.659638
ENSG00000104951	IL4I1	microglia	0	0	0	0	4.53417	0.0594482	0	0.250911
ENSG00000105122	RASAL3	microglia	0.00526371	0	0.0176931	0	7.36254	0.00342244	0	0
ENSG00000105246	EBI3	microglia	0	0	0.0184511	0	7.7609	0.536506	0	0.0614827
ENSG00000105383	CD33	microglia	0	0	0.00364738	0.0410526	1.04582	0.00261571	0.0113221	0
ENSG00000105697	HAMP	microglia	0	0	0.26809	0	9.70981	0.0426738	0.00951169	0
ENSG00000105851	PIK3CG	microglia	0	0	0.0529211	0	14.4002	0.0390523	0	0.566387
ENSG00000105929	ATP6V0A4	microglia	0.211069	0	1.50729	0	19.9451	0.130757	0.0135389	1.02006
ENSG00000106366	SERPINE1	microglia	0.704768	83.1635	0.00922663	0.0703826	926.49	1.22147	0.0200477	57.0598
ENSG00000106560	GIMAP2	microglia	0.0472204	0	0.0173004	0	11.2487	0.247797	0	0.0615057
ENSG00000106733	NMRK1	microglia	5.17227	0.532222	6.58093	0	151.761	9.28758	2.39695	0.183164
ENSG00000106948	AKNA	microglia	0.123045	0.0232541	0.265052	1.31017	109.264	0.560354	0.706287	0.0775566
ENSG00000107099	DOCK8	microglia	0.0715284	2.03659	0.00339444	1.10228	93.0902	0.11914	0.203392	1.35834
ENSG00000109794	FAM149A	microglia	6.49041	15.0705	14.6543	3.67401	169.75	9.63703	0.11836	1.35143
ENSG00000110876	SELPLG	microglia	0	0	0.0518678	0	235.627	0.185804	0	1.28834
ENSG00000111348	ARHGDIB	microglia	0	17.9479	1.3764	0.13968	1434.39	0.0718044	0.178175	54.5677
ENSG00000111679	PTPN6	microglia	0	1.47748	0.00214464	0	75.5254	0.479483	0	0.455921
ENSG00000112242	E2F3	microglia	3.15731	2.29718	0.469347	1.40881	445.382	4.77037	0.010818	0.965074
ENSG00000112357	PEX7	microglia	0.984415	0.100762	1.67851	0	384.354	0.795811	0	2.74853
ENSG00000115165	CYTIP	microglia	0	0	0	0	4.94469	0.00596887	0	0.184847
ENSG00000115598	IL1RL2	microglia	0.034915	0	0	0	1.35983	0.0430667	0.0171319	0
ENSG00000116544	DLGAP3	microglia	0.0052587	0	0	0	7.39917	0.0319871	0	0
ENSG00000116863	ADPRHL2	microglia	23.9774	0.0131406	95.3205	172.711	1754.41	20.0647	12.731	0.0478581
ENSG00000117245	KIF17	microglia	0.0461548	0	0.0341375	0.0147108	44.1642	0.87158	0.00520506	0
ENSG00000117676	RPS6KA1	microglia	0	0	0.257321	0	34.5604	0.19683	0.902305	0.0378115
ENSG00000118508	RAB32	microglia	2.02188	0	0	0.0510717	28.5333	0.0102515	0.304456	0
ENSG00000118640	VAMP8	microglia	0.213326	5.13388	0	0	66.6615	0.334151	0.0302645	4.29309
ENSG00000118873	RAB3GAP2	microglia	7.98728	11.3245	20.6599	15.941	303.912	8.17724	13.679	2.53451
ENSG00000120280	CXorf21	microglia	0	0	0	0	37.8605	0	0	0
ENSG00000120337	TNFSF18	microglia	0.098165	0	0	0	91.1325	0.134497	0	0.0788915
ENSG00000122034	GTF3A	microglia	12.011	0.042669	8.03242	5.03849	560.042	11.6981	25.2322	0.883958
ENSG00000123685	BATF3	microglia	1.43061	0	2.02434	0.0334548	754.351	0.272615	0	0.281448
ENSG00000123689	G0S2	microglia	0.495546	0	0	0	119.552	6.32012	9.2481	0
ENSG00000124201	ZNFX1	microglia	7.24847	31.0529	6.25291	0.375609	328.144	9.17602	4.3235	3.14836
ENSG00000125363	AMELX	microglia	0	0	0	0	4.16211	0	0	0.189718
ENSG00000125551	PLGLB2	microglia	0.537989	0	0.234419	0	9.86529	0.381097	0.0827168	0
ENSG00000125730	C3	microglia	0.0310728	0	0.00299043	0.0683659	679.942	0.185682	0.0802367	23.0445
ENSG00000125735	TNFSF14	microglia	0.00437711	0	0	0.00961453	10.7455	0.0147809	0.0108912	0
ENSG00000125952	MAX	microglia	3.94746	2.38874	2.19201	2.12943	163.747	5.34592	1.13542	1.04138
ENSG00000126264	HCST	microglia	0.84547	0	0	0	29.4797	0.138912	0	0
ENSG00000127530	OR7C1	microglia	0	0	0	0	1.27017	0.0230929	0	0
ENSG00000128944	KNSTRN	microglia	2.63895	0	10.8165	10.3339	160.458	13.9815	9.10926	2.37213
ENSG00000129187	DCTD	microglia	1.51333	1.21746	0.17039	22.5414	911.321	4.54354	0.638253	2.22008
ENSG00000129450	SIGLEC9	microglia	0	0	0.00588574	0	2.91942	0.047436	0.010424	0
ENSG00000129667	RHBDF2	microglia	0.0945411	0.00985273	0.00277123	0	9.94871	0.426163	0.00740728	0.322656
ENSG00000130300	PLVAP	microglia	0.0108371	0	0	0	3.89576	0.162842	0	0.0342489
ENSG00000130775	THEMIS2	microglia	0.260382	0.912668	0	0	34.555	0.505313	2.23887	0.448823
ENSG00000132386	SERPINF1	microglia	0	0.106029	0.310025	1.56449	116.771	7.08531	6.48514	0.180923
ENSG00000133105	RXFP2	microglia	0	0	0.00380161	0	4.90946	0.0104668	0.00902738	0
ENSG00000134028	ADAMDEC1	microglia	0.0102459	0	0	0	1.6918	0.0715105	0.0117433	0
ENSG00000134371	CDC73	microglia	18.4743	4.51971	12.3582	14.3955	373.203	8.07605	15.1506	6.71587
ENSG00000134571	MYBPC3	microglia	0	0	0	0	34.9871	0.145507	0	0
ENSG00000135077	HAVCR2	microglia	3.77718	0	0.281544	1.21127	209.648	0.826277	0.338676	11.2675
ENSG00000135124	P2RX4	microglia	0.622557	0.917599	1.00562	0.229345	172.616	1.76242	1.97914	1.74924
ENSG00000136371	MTHFS	microglia	0.257828	0	0	0.130659	3.60234	0.190459	0.0627406	0
ENSG00000136514	RTP4	microglia	0	0	0	0.0399963	16.9663	0	0	0.305819
ENSG00000136689	IL1RN	microglia	0	0	0	0	17.4974	0.0477125	0.0157947	0
ENSG00000136877	FPGS	microglia	0.611513	0.492847	1.00555	2.84041	29.1287	2.47883	1.05966	1.60311
ENSG00000137251	TINAG	microglia	0.00397935	0	0.104402	0	22.0311	0.0259876	0	0
ENSG00000137841	PLCB2	microglia	0.0132631	0.0528811	0.0459965	0	34.8722	0.133026	1.2058	0.41834
ENSG00000137869	CYP19A1	microglia	0	0	0	0.00839986	7.34387	0.482351	0.00945093	0
ENSG00000138964	PARVG	microglia	0	0.116245	0.00598576	0	82.0048	0.137694	0.0105088	0.252624
ENSG00000140030	GPR65	microglia	0	0	0	0	1.34811	0.0208957	0.00402614	0.0739217
ENSG00000140044	JDP2	microglia	4.34671	3.09289	0.348364	3.7088	178.949	2.45741	0.716916	3.9574
ENSG00000140678	ITGAX	microglia	0.433366	0.00921509	0.0127461	0.0152926	252.415	0.818327	0.00667486	9.50021
ENSG00000140749	IGSF6	microglia	0.59355	0	2.08154	0	369.665	0.220479	0.0440228	9.62802
ENSG00000141497	ZMYND15	microglia	0.26114	0	0	0	8.04777	0.0184386	0	0
ENSG00000141979	CTD-3222D19.2	microglia	1.41116	0	0.534257	0	355.129	20.7524	0.380396	0
ENSG00000143553	SNAPIN	microglia	29.5696	11.2104	20.5854	14.966	710.496	9.30259	30.9068	54.5332
ENSG00000143851	PTPN7	microglia	0.582037	0	0.0937658	0.0122208	30.2185	0.104787	0	0.0939838
ENSG00000145569	FAM105A	microglia	0.00513349	0.516094	3.86993	2.05661	81.527	2.02318	0.00702753	3.51949
ENSG00000145936	KCNMB1	microglia	0	0.199432	0.00873108	0	40.855	2.68975	0.00479728	1.9103
ENSG00000146904	EPHA1	microglia	0	0	0.0256492	0.00912114	2.64276	0.11804	0.0061557	0.0204719
ENSG00000147443	DOK2	microglia	0	0	0	0	22.0672	0.011695	0	0
ENSG00000148572	NRBF2	microglia	9.4897	1.5447	17.6303	2.40205	628.533	23.5546	5.1009	1.61384
ENSG00000148655	C10orf11	microglia	1.21547	0.323453	0.00849071	0	104.089	0.1248	0.0625909	1.66004
ENSG00000148908	RGS10	microglia	0	0	0.025418	0.0676527	565.034	0.800818	0.13002	4.05448
ENSG00000152213	ARL11	microglia	0.0971839	0	0	0	1.26158	0.0118741	0	0
ENSG00000152766	ANKRD22	microglia	0.00307233	0	0	0	28.2228	0.979109	0	0
ENSG00000154274	C4orf19	microglia	0.468462	0.0398146	0.120888	0.403226	40.959	0.672436	0.0319822	0
ENSG00000155659	VSIG4	microglia	0	0	0	0.0878404	491.929	0.627199	0.0956812	16.4553
ENSG00000156869	FRRS1	microglia	0	0	0	0	2.26582	0.0563192	0.00684241	0
ENSG00000157303	SUSD3	microglia	0	0	0	0	14.7829	0.0310062	0	0.12501
ENSG00000158406	HIST1H4H	microglia	5.66912	0	0.564631	1.03241	425.644	0.235598	13.4968	0
ENSG00000159189	C1QC	microglia	0	1.10124	0	0.0492565	67.5007	0.337633	0	0.841026
ENSG00000160791	CCR5	microglia	0	0	0	0	15.9152	0.414292	0	0
ENSG00000161179	YDJC	microglia	0.726992	0	1.43089	0.0419071	87.1558	0.492841	0	0
ENSG00000161835	GRASP	microglia	0	4.83628	0.0588248	0	144.258	0.264423	0.0272127	0.121498
ENSG00000161929	SCIMP	microglia	0	0	0.0248822	0.0195018	12.4558	0.0896602	0.038587	0
ENSG00000162241	SLC25A45	microglia	0.327826	0	0.00174878	0.0130726	4.36698	0.204458	0.00472553	0.00888839
ENSG00000162896	PIGR	microglia	0	0	0	0	2.44199	0.013789	0	0
ENSG00000162976	PQLC3	microglia	8.12926	1.81483	7.65811	7.70334	142.428	4.56461	5.37258	0.0912593
ENSG00000163106	HPGDS	microglia	0	0	0.0399624	0	72.0973	0.0196456	0	0.0241015
ENSG00000163219	ARHGAP25	microglia	0.770906	0.00577156	0.0110037	0	383.012	0.604715	0.0102833	1.20312
ENSG00000163600	ICOS	microglia	0.003335	0	0.00295944	0	1.09968	0.0350012	0	0
ENSG00000163755	HPS3	microglia	0.992856	0	4.14977	3.46723	115.217	2.80875	0.941179	1.06358
ENSG00000163840	DTX3L	microglia	6.03796	6.12728	0.29724	1.45391	140.802	0.152049	1.49192	2.35144
ENSG00000164117	FBXO8	microglia	52.6528	2.47028	10.2743	5.48955	625.289	14.415	17.7543	9.90353
ENSG00000164535	DAGLB	microglia	2.89101	8.60372	3.16684	2.44268	96.2879	1.99311	0.134441	1.01154
ENSG00000164620	RELL2	microglia	0	0	0	0	3.9636	0.389592	0	0
ENSG00000165025	SYK	microglia	0.00102195	0	0.00870567	0.0397816	76.0724	0.0533111	0.00862626	1.50729
ENSG00000165071	TMEM71	microglia	0	5.03002	0	0	639.295	0.316798	0.0073929	0
ENSG00000165140	FBP1	microglia	0	0	0	0	20.9257	0.0903787	0	1.44619
ENSG00000165168	CYBB	microglia	0.0454553	0.639846	0.00414036	0.0383004	582.569	0.191146	0.0169353	47.3856
ENSG00000165457	FOLR2	microglia	0.0174007	0	0	0	227.208	0.173675	0.0105798	1.5027
ENSG00000166140	ZFYVE19	microglia	4.34536	0.328682	6.67756	0.505752	367.841	8.98735	0.66031	0
ENSG00000166546	BEAN1	microglia	0.235209	0.025588	0.328747	0	3.36667	0.277913	0.0109782	0
ENSG00000166797	FAM96A	microglia	9.50363	1.73772	18.2834	36.5987	664.398	19.6263	10.4028	0.590805
ENSG00000166928	MS4A14	microglia	0.00249559	0	0	0	54.7682	0.0292344	0	3.55152
ENSG00000167173	C15orf39	microglia	0.136764	0	0	0.0174791	19.7769	0.988396	0.00995315	0.0495149
ENSG00000167850	CD300C	microglia	0	0	0	0	46.3246	0.591266	0	0.281658
ENSG00000167851	CD300A	microglia	0	0	0.456728	0	954.878	0.325824	0	0.117563
ENSG00000168067	MAP4K2	microglia	0.206715	0.25704	1.23312	0	43.3145	0.51105	2.6436	0
ENSG00000169105	CHST14	microglia	0.924586	0	0.0203378	4.61244	64.9531	0.377645	0	0.0443241
ENSG00000169397	RNASE3	microglia	0	0	0	0	10.9521	0	0	0
ENSG00000169403	PTAFR	microglia	0.0024647	0.049788	0.00951764	0	60.3046	0.157447	0	0
ENSG00000169413	RNASE6	microglia	0.673462	0	0	0	52.6289	0.0268581	0	4.0485
ENSG00000170191	NANP	microglia	0	0	5.27978	3.91946	244.578	0.470105	18.9503	9.67763
ENSG00000170458	CD14	microglia	0	0	0	0.0224933	175.022	2.17489	0.00794324	0.997796
ENSG00000171051	FPR1	microglia	0.00751899	0	0.0183264	0	76.7169	0.405865	0	1.33552
ENSG00000171522	PTGER4	microglia	0.0515778	0	0	0	8.32456	0.256462	0.0302624	0
ENSG00000171574	ZNF584	microglia	0.992212	0.010313	4.18512	0	99.7752	4.96328	0.495523	2.50176
ENSG00000172543	CTSW	microglia	0	0	0.163501	0	196.718	0.0495283	0	0
ENSG00000173369	C1QB	microglia	0.917022	0.229567	0	0.11648	1145.08	1.37334	0	4.62384
ENSG00000173372	C1QA	microglia	0	0	0	0.0516961	159.717	0.0433815	0.022508	2.12088
ENSG00000173614	NMNAT1	microglia	5.3661	0.203318	2.14019	8.48306	422.087	5.11925	9.44573	0.108439
ENSG00000173641	HSPB7	microglia	0	0.0063424	0	0	3.79784	0.0113854	0.0173016	0
ENSG00000174004	NRROS	microglia	0.0239826	0	0.00881371	0.0337659	11.3918	0.0227824	0	0.0158957
ENSG00000174125	TLR1	microglia	0.00347286	0	0.0258805	2.54003	177.429	0.713541	0.0288192	2.97511
ENSG00000174151	CYB561D1	microglia	0.668898	0.00435831	4.89811	0	51.7076	1.79247	0.235276	0
ENSG00000174827	PDZK1	microglia	0.143314	0.0126881	0.522556	0	45.2065	0.0177274	0	0
ENSG00000176170	SPHK1	microglia	0	0.112898	0.0255452	0	13.2599	0.0666712	0.0170444	0.00980665
ENSG00000176299	OR4M1	microglia	0	0	0	0	1.45593	0.0159822	0.0470827	0
ENSG00000176853	FAM91A1	microglia	4.03802	3.42323	11.7422	9.4489	163.676	5.43901	2.82758	0.393258
ENSG00000177058	SLC38A9	microglia	4.13236	0	8.70846	0.112385	91.7334	2.39827	2.66031	0.107691
ENSG00000177239	MAN1B1	microglia	6.95564	0.221941	4.20133	0.235543	127.187	2.73039	4.10701	0.0388074
ENSG00000178789	CD300LB	microglia	0	0	0	0	1.90213	0.000402615	0	0.0582405
ENSG00000180233	ZNRF2	microglia	1.05626	3.93124	4.84601	0.0331195	186.407	2.41013	5.4631	10.1718
ENSG00000180448	HMHA1	microglia	0	0	0.00122195	0.279624	2.87936	0.0270495	0.00849132	0
ENSG00000181023	OR56B1	microglia	0	0	0	0	16.1048	0	0	0
ENSG00000181392	SYNE4	microglia	0.0374893	0	0	0	236.432	0.0551075	0.0273558	0
ENSG00000181847	TIGIT	microglia	0.00578732	0	0.00675661	0	2.34681	0.00263018	0.00920447	0
ENSG00000182154	MRPL41	microglia	4.34145	1.0236	2.11866	8.89634	134.174	3.75373	2.14536	0.0548376
ENSG00000182853	VMO1	microglia	0.261241	0	0	0	46.3689	1.01523	0	1.36649
ENSG00000184270	HIST2H2AB	microglia	0	0	0	0	1.3779	0	0	0
ENSG00000184293	CLECL1	microglia	0	0	0.626576	0	147.182	0.00930879	0.047645	13.7397
ENSG00000184497	TMEM255B	microglia	0	0.195588	0.00148685	0	13.28	0.164176	0	0.0327794
ENSG00000184574	LPAR5	microglia	0	0	0	0	36.8624	0.0136639	0	0
ENSG00000185404	SP140L	microglia	0.0223548	1.99103	0.0280866	0	79.4506	0.108321	0.00728226	0.0280379
ENSG00000185811	IKZF1	microglia	0	0	0.0152148	0	13.4693	0.0115111	0.00210265	1.15848
ENSG00000186399	GOLGA8R	microglia	0	0	0	0	1.09983	0	0	0
ENSG00000186407	CD300E	microglia	0.00228558	0	0	0.022575	12.4359	0.00426984	0	0
ENSG00000186452	TMPRSS12	microglia	0.00255968	0	0.0389157	0	5.8601	0.242184	0	0
ENSG00000186810	CXCR3	microglia	0	0	0.00535164	0	4.47039	0.00664363	0	0
ENSG00000187187	ZNF546	microglia	12.0503	4.82734	4.92257	0	333.876	5.75959	0.167778	2.21162
ENSG00000188033	ZNF490	microglia	5.41278	1.01772	5.75135	3.43323	282.378	5.63777	3.8057	0
ENSG00000196581	AJAP1	microglia	0.0231987	0.0145197	0.266694	0	32.2662	1.85925	2.67202	0.768943
ENSG00000196757	ZNF700	microglia	0.0136557	0	22.4922	1.89064	865.875	2.12155	4.88178	0.0470378
ENSG00000197594	ENPP1	microglia	0.00691667	0	0.00354871	0	467.619	1.96804	0.236136	13.7649
ENSG00000197629	MPEG1	microglia	0.0128769	0	0.00879375	0	12.1694	0.00955775	0	0.845354
ENSG00000197734	C14orf178	microglia	0.00585563	0	0	0	1.32016	0.0376066	0	0
ENSG00000198019	FCGR1B	microglia	0	0	0	0	17.5663	0.182444	1.25546	0.224881
ENSG00000198964	SGMS1	microglia	4.41327	5.56659	1.72987	16.2921	182.499	3.9463	10.3465	10.5075
ENSG00000203747	FCGR3A	microglia	0	0	0	0	145.738	0.0332786	0.0141809	0.833163
ENSG00000204524	ZNF805	microglia	2.62706	2.27389	0.351263	2.43709	964.713	1.48627	0	6.03474
ENSG00000205111	CDKL4	microglia	0.00865967	0	0	0	3.0421	0.157886	0.0197124	0.076381
ENSG00000205352	PRR13	microglia	7.02514	7.67552	0.270988	1.31287	104.853	6.25692	10.1305	0.832673
ENSG00000205744	DENND1C	microglia	0	0	0	0	10.3806	0.0528384	0	0
ENSG00000205784	ARRDC5	microglia	0	0	0	0.0440636	14.9511	0.00686687	0	0
ENSG00000214212	C19orf38	microglia	0.0133635	0	0.123811	0.0251138	14.7824	0.0102367	0	0
ENSG00000224689	ZNF812	microglia	0.576478	0	0	0.017601	578.612	0.122332	0	0
ENSG00000234745	HLA-B	microglia	1.25967	12.0047	0.018767	0	189.793	0.119595	0.0498647	0.032318
ENSG00000234906	APOC2	microglia	0	0	0	0	2.9133	0.00586677	0	0
ENSG00000239305	RNF103	microglia	4.8881	2.60058	1.47795	1.78891	123.576	4.68074	11.8462	0.674356
ENSG00000239779	WBP1	microglia	0.735563	0.121374	0.852637	0	14.2896	0.220927	0.220447	0.044268
ENSG00000243789	JMJD7	microglia	0.205301	0	0.0346464	0	32.4621	0.559076	0	0
ENSG00000244242	IFITM10	microglia	0	0	0	0	2.48378	0.131088	0	0
ENSG00000254087	LYN	microglia	2.10354	4.59692	0	2.29927	47.6478	0.228983	0.0071926	0.245068
ENSG00000258984	UBE2F-SCLY	microglia	0.448704	0	20.412	0.191211	459.061	24.7557	10.0805	0
ENSG00000263961	C1orf186	microglia	0.408694	0	0.0149536	0	5.99739	0.0682468	0.0232704	0
ENSG00000271605	MILR1	microglia	0.329818	3.06441	0	0	50.8965	0.431852	0.0394634	1.77121
ENSG00000273899	NOL12	microglia	2.71104	0.0962917	0.086058	0.0802798	158.943	4.34373	0.0921628	0
ENSG00000275395	FCGBP	microglia	0	0.00242779	0.0641743	0.0522673	3.77872	0.00870527	0.0074284	0.211827
ENSG00000276966	HIST1H4E	microglia	0.268396	4.43554	1.02712	12.7231	229.933	14.3655	0	0.899091
ENSG00000278883	AL591806.1	microglia	0	0	0	0	2.28647	0.106803	0	0
ENSG00000279380	AC069063.2	microglia	0	0	0.0238216	0	24.5213	0	0	0
ENSG00000008118	CAMK1G	neurons	0.23808	0.156683	0.77965	0.152142	0	15.7771	0.0788864	0
ENSG00000010438	PRSS3	neurons	0.0037605	0.0580713	0.168419	0	0	6.19789	0.055527	0
ENSG00000022355	GABRA1	neurons	1.72222	9.21855	5.7064	0.0175817	0.0151351	211.396	17.4815	11.0636
ENSG00000038295	TLL1	neurons	0.000795895	0	0.0973046	0	0	1.46154	0.00921001	0.0171925
ENSG00000054277	OPN3	neurons	0.0293849	0	0.17069	0	0	4.89994	0.015115	0
ENSG00000061656	SPAG4	neurons	0.0160435	0	0	0	0	1.65594	0.0114706	0
ENSG00000063180	CA11	neurons	0.364089	0	0.763282	0	0	9.96568	0.665566	0
ENSG00000082126	MPP4	neurons	0.0277198	0	0	0	0	1.45494	0.0266298	0
ENSG00000082556	OPRK1	neurons	1.01237	2.54566	0	0	0	46.696	0.110018	0
ENSG00000087085	ACHE	neurons	0.074772	0	0.101128	0	0	1.66067	0	0
ENSG00000087494	PTHLH	neurons	1.06581	0.0599648	0	0	0	24.4759	0.059458	0
ENSG00000095587	TLL2	neurons	0.0157109	0	0.00255207	0	0	1.26256	0.0338727	0
ENSG00000100302	RASD2	neurons	0.241394	0	0.0134881	0	0	10.779	0.660751	0
ENSG00000101327	PDYN	neurons	0	0.0633965	0	0	0	11.7883	0.009194	0
ENSG00000103269	RHBDL1	neurons	0.033018	0	0	0	0	1.00136	0.021839	0
ENSG00000104361	NIPAL2	neurons	0.326152	0.0931228	0.00443985	0	0	3.70385	0.009448	0.028855
ENSG00000104808	DHDH	neurons	0	0.0605643	0	0	0	3.04145	0.181452	0.221533
ENSG00000105251	SHD	neurons	0	0	0	0.0163423	0	1.11531	0	0.105594
ENSG00000106328	FSCN3	neurons	0	0	0.02689	0	0	2.0405	0	0
ENSG00000110148	CCKBR	neurons	0.114728	0	0.160071	0	0	2.53786	0.0106963	0
ENSG00000110975	SYT10	neurons	0.0211239	0	0	0.0213283	0	1.90522	0.0192201	0
ENSG00000111262	KCNA1	neurons	0	0	0.123332	0	0	2.00148	0.0387476	0.0496752
ENSG00000115107	STEAP3	neurons	0.0665874	0	0	0	0.108634	1.26547	0	0.0752371
ENSG00000117009	KMO	neurons	0.0644148	0.0141394	0	0	0	18.3063	0	0
ENSG00000119973	PRLHR	neurons	0.127311	0	0.0202323	0	0	6.58635	0.114247	0
ENSG00000120645	IQSEC3	neurons	0.0299619	0.0129861	0.0666431	0	0	2.06445	0	0
ENSG00000120903	CHRNA2	neurons	0.359909	0.0192283	0.00519937	0	0	4.2693	0	0
ENSG00000123901	GPR83	neurons	0	0.492461	3.17675	0	0	34.412	0.243884	0
ENSG00000124140	SLC12A5	neurons	0.86637	0.248847	0.690839	0	0.550303	14.7616	0.257648	0
ENSG00000124882	EREG	neurons	0.201888	0.0905708	0	0	0	3.58879	0.0475889	0
ENSG00000125787	GNRH2	neurons	0	0	0	0	0	1.09455	0	0
ENSG00000125851	PCSK2	neurons	1.17272	1.69241	3.08499	0	0	36.9339	0.437877	0.181529
ENSG00000128253	RFPL2	neurons	0.0982235	0.147758	0.166065	0	0	4.15869	0.290423	0
ENSG00000128285	MCHR1	neurons	0	0	0	0	0	4.36848	0.0942923	0
ENSG00000132854	KANK4	neurons	0.0134626	0.101501	0	0	0	1.21265	0.00452329	0.0266975
ENSG00000133101	CCNA1	neurons	0.0377887	0	0.438982	0	0	7.81889	0	0
ENSG00000135324	MRAP2	neurons	0	0	0	0	0	19.1641	0.30394	0
ENSG00000135426	TESPA1	neurons	0	0	0.00824092	0	0	1.07616	0.00953229	0.0552399
ENSG00000135824	RGS8	neurons	0.0107328	0	0.117652	0	0	2.54816	0	0.185985
ENSG00000138378	STAT4	neurons	0.00538349	0	0	0	0	9.69332	0.0899701	0
ENSG00000143196	DPT	neurons	0.00335203	0	0	0	0	1.14981	0	0
ENSG00000143537	ADAM15	neurons	0.00725832	0	0.166637	0	0	1.67327	0	0
ENSG00000145248	SLC10A4	neurons	1.92587	0.826364	0.794928	0.0307752	0	47.791	0.925161	0
ENSG00000145863	GABRA6	neurons	0	0	0.00540165	0.0568781	0	2.62895	0.246887	0
ENSG00000146469	VIP	neurons	11.105	21.8212	0	0	0.0262475	982.266	23.6459	0
ENSG00000146530	VWDE	neurons	0.145526	0	0.00483773	0.00605595	0	2.35999	0.0395905	0
ENSG00000147036	LANCL3	neurons	0.0224838	0.00425684	0.00109587	0	0.0045003	11.1036	0.0234561	0
ENSG00000147041	SYTL5	neurons	0.00839916	0.113292	0.603246	0	0.0304352	12.2811	0	0
ENSG00000147256	ARHGAP36	neurons	1.11549	0	0	0	0	33.0302	0	0
ENSG00000147570	DNAJC5B	neurons	0	0	0.00623091	0	0	1.11544	0.00954082	0
ENSG00000147655	RSPO2	neurons	0.010981	0	0.628382	0	0	10.9616	0.0964339	0
ENSG00000147869	CER1	neurons	0	0	0	0	0	3.36367	0	0
ENSG00000148334	PTGES2	neurons	0.157473	0	0.0109358	0	0	1.61598	0.0293905	0.0262676
ENSG00000148344	PTGES	neurons	0.0417787	0	0.0470125	0	0	1.99455	0	0
ENSG00000148965	SAA4	neurons	0	0	0	0	0	2.68079	0	0
ENSG00000149506	ZP1	neurons	0	0	0	0	0	1.90214	0.023015	0
ENSG00000149742	SLC22A9	neurons	0.0202169	0	0	0	0	1.25691	0.0330663	0
ENSG00000153012	LGI2	neurons	0.0399415	0.081385	0.477271	0.0349285	0	7.82683	0.644775	0.285299
ENSG00000154920	EME1	neurons	0.00907355	0	0	0.04002	0	1.636	0.00982537	0.025138
ENSG00000156414	TDRD9	neurons	0.468843	0	0.00811666	0	0	4.81854	0.228088	0
ENSG00000157219	HTR5A	neurons	0.13122	0.0376117	0	0	0	13.1469	0.208245	0
ENSG00000161249	DMKN	neurons	0.00456763	0.134636	0	0	0	1.3616	0.0614466	0
ENSG00000161395	PGAP3	neurons	0.00529891	0.0337125	0.385956	0.0202902	0	13.1246	0	0
ENSG00000161653	NAGS	neurons	0.0112566	0	0	0	0	1.0888	0.0184343	0
ENSG00000163421	PROK2	neurons	0	0	0	0.0243816	0	4.44811	0	0
ENSG00000163827	LRRC2	neurons	0.0785735	0.00570873	0.0185363	0.742343	0.0301713	8.66934	0.0048016	0.0144821
ENSG00000163914	RHO	neurons	0	0	0	0	0	1.05235	0	0
ENSG00000165309	ARMC3	neurons	0.00394636	0	0.014656	0.0246166	0	2.57766	0.126235	0
ENSG00000165509	MAGEC3	neurons	0	0	0.0814789	0	0	1.08401	0	0
ENSG00000165553	NGB	neurons	0.00885606	0	0	0	0	2.27922	0	0
ENSG00000165887	ANKRD2	neurons	0	0	0	0	0	3.41394	0.0386385	0
ENSG00000166159	LRTM2	neurons	0	0.0375842	0.176318	0	0	3.43686	0.00403461	0
ENSG00000166863	TAC3	neurons	1.98901	14.2636	0	0	0	204.301	0.0529135	0
ENSG00000168032	ENTPD3	neurons	2.99033	2.90646	1.6026	0.405222	0	44.8486	0.598684	0
ENSG00000168124	OR1F1	neurons	0.110387	0	0.376031	0	0	4.29489	0	0
ENSG00000168491	CCDC110	neurons	0.0115878	0	0	0	0	2.91099	0.196784	0
ENSG00000168539	CHRM1	neurons	0.29975	0	0	0	0	10.5367	0.146486	0.107397
ENSG00000168748	CA7	neurons	0	0	0	0	0	4.85979	0	0
ENSG00000168830	HTR1E	neurons	0.00875252	0	0	0	0	8.72363	0.0524284	0
ENSG00000169064	ZBBX	neurons	0	0	0.14286	0	0	1.59355	0	0
ENSG00000170074	FAM153A	neurons	0.0208482	0.0241736	0.00892203	0	0.0173424	1.65079	0.00750486	0.037976
ENSG00000170214	ADRA1B	neurons	0.042389	0	0	0	0	1.4868	0	0
ENSG00000170782	OR10A4	neurons	0	0	0.0160472	0	0	1.30922	0	0
ENSG00000171433	GLOD5	neurons	0	0	0	0	0	1.433	0.0509882	0
ENSG00000171435	KSR2	neurons	0.0642936	0.00521371	0.106728	0	0	1.66959	0.106386	0.0558022
ENSG00000172031	EPHX4	neurons	0.0483694	0	0	0	0	2.36509	0.00570729	0.0579043
ENSG00000173376	NDNF	neurons	0	0.0206714	0	0	0	8.69398	0.662832	0
ENSG00000173826	KCNH6	neurons	0.00156162	0	0.0095879	0	0	1.25604	0.0703761	0.022205
ENSG00000174175	SELP	neurons	0.000238252	0	0	0	0	1.03854	0.0231928	0
ENSG00000174332	GLIS1	neurons	0	0	0	0	0	1.39425	0.0232544	0
ENSG00000174370	C11orf45	neurons	0	0	0	0.0113126	0.0569066	2.24021	0.0195521	0.011586
ENSG00000174429	ABRA	neurons	0.419368	0.0658198	0	0	0	8.57583	0	0
ENSG00000174453	VWC2L	neurons	0.00967517	0	0.0171506	0.00751494	0	13.0725	0.00467313	0
ENSG00000174948	GPR149	neurons	0.00587995	0	0.0574421	0	0	6.7396	0.0100158	0
ENSG00000175766	EIF4E1B	neurons	0.0134271	0	0	0	0	1.70988	0	0
ENSG00000176239	OR51B6	neurons	0	0	0	0	0	2.10448	0	0
ENSG00000176884	GRIN1	neurons	0.013217	0.0540217	0.0347332	0.0104861	0	2.3918	0.0230933	0
ENSG00000177291	GJD4	neurons	0	0	0	0	0	1.35889	0	0
ENSG00000177627	C12orf54	neurons	0.00934018	0	0	0	0	1.64337	0	0
ENSG00000177675	CD163L1	neurons	0	0.0298311	0.0145638	0	0	2.30515	0	0.0112686
ENSG00000178773	CPNE7	neurons	0.020903	0	0	0	0	5.58618	0.0168597	0.0285089
ENSG00000178860	MSC	neurons	0	0.163766	0.0139108	0	0	3.34043	0	0
ENSG00000179813	FAM216B	neurons	0	0	0	0	0	1.44392	0	0
ENSG00000180440	SERTM1	neurons	0.265647	0	0.00553754	0	0	8.95956	0.18244	0
ENSG00000182230	FAM153B	neurons	0.709285	0.10094	0.186324	0	0	7.80915	0.345208	0.0152514
ENSG00000182256	GABRG3	neurons	0.0223176	0.00273741	0.26899	0	0	4.41118	0.250947	0.0971465
ENSG00000182463	TSHZ2	neurons	0.0520139	0.00691798	0.244258	0	0	3.02259	0.0326485	0.0257285
ENSG00000182566	CLEC4G	neurons	0	0	0	0	0	2.49143	0.0219734	0
ENSG00000182698	RESP18	neurons	0	0	0.0813238	0	0	4.21615	0.00326359	0
ENSG00000183379	SYNDIG1L	neurons	0	0	0	0	0	11.8928	0	0
ENSG00000183654	2016-03-11	neurons	0	0	0.0167512	0	0	1.66065	0	0
ENSG00000183840	GPR39	neurons	0.0648937	0	0.0829531	0	0	1.06923	0	0
ENSG00000184378	ACTRT3	neurons	0	0	0.0230711	0	0	3.01816	0	0
ENSG00000184388	PABPC1L2B	neurons	0.0851679	0	0.0758096	0	0	1.03009	0.0211804	0
ENSG00000184933	OR6A2	neurons	0	0	0.0185696	0	0	1.37544	0.0226234	0
ENSG00000184999	SLC22A10	neurons	0.0194551	0	0	0	0	2.28061	0.0110589	0
ENSG00000185290	NUPR1L	neurons	0	0	0	0	0	2.8721	0.0771696	0
ENSG00000185518	SV2B	neurons	0.161754	0.0139004	0.30667	0.0055474	0	6.08554	0.335242	0
ENSG00000185652	NTF3	neurons	0	0	0.00792399	0	0	3.72311	0.0237334	0
ENSG00000186642	PDE2A	neurons	0.154998	0.00850446	1.26452	1.00314	0	12.9579	0.763499	0
ENSG00000187688	TRPV2	neurons	0	0.879575	0	0	0.376329	9.0565	0.39344	0
ENSG00000188000	OR7D2	neurons	0.015496	0	0.0114489	0	0	1.59207	0.0173897	0
ENSG00000188386	PPP3R2	neurons	0	0	0.0139559	0	0	1.02188	0	0
ENSG00000188730	VWC2	neurons	0	0.0160486	0.174358	0	0	5.67965	0.0392701	0.257414
ENSG00000189056	RELN	neurons	0.146972	0	3.97513	0.0225731	0.558869	63.8435	6.077	0.018005
ENSG00000189181	OR14I1	neurons	0.00639607	0	0	0	0	1.77989	0	0
ENSG00000189410	SH2D5	neurons	0.000375989	0	0	0	0	2.02457	0	0
ENSG00000196406	SPANXD	neurons	0	0	0	0	0	2.48465	0	0
ENSG00000196844	PATE2	neurons	0	0	0.00955238	0	0	3.81205	0.063421	0
ENSG00000196878	LAMB3	neurons	0	0.0197457	0.108399	0	0	2.01385	0	0
ENSG00000197322	C17orf102	neurons	0	0	0.0117127	0	0	1.14024	0	0
ENSG00000198108	CHSY3	neurons	0.0274506	0	0.212042	0	0	2.7465	0	0
ENSG00000198298	ZNF485	neurons	0.536634	0	0.644096	0.030111	0.0572332	9.12387	0.0467608	0
ENSG00000198759	EGFL6	neurons	0.000318949	0.212772	0.00955285	0	0	3.30024	0	0
ENSG00000198785	GRIN3A	neurons	0.0806745	0.295441	0.70673	0.0602751	0	26.2946	1.49075	0
ENSG00000204010	IFIT1B	neurons	0.00345843	0	0	0	0	2.4845	0	0
ENSG00000205442	IZUMO3	neurons	0.170681	0	0	0	0	2.7939	0	0
ENSG00000205884	DEFB136	neurons	0	0	0	0	0	5.17429	0	0
ENSG00000214376	VSTM5	neurons	0	0	0	0.0187519	0	2.58649	0	0
ENSG00000234857	HNRNPUL2-BSCL2	neurons	0	0	0	0	0	1.9633	0	0
ENSG00000235711	ANKRD34C	neurons	0	0	0.0115101	0	0	1.83516	0	0
ENSG00000237289	CKMT1B	neurons	0.209447	0.674902	2.88925	0	0	39.8657	3.20168	1.26379
ENSG00000241563	CORT	neurons	0	0	0.0662044	0	0	4.66659	0.346688	0
ENSG00000242110	AMACR	neurons	0.425878	0.0431635	0	0	0	12.8714	0.032921	0
ENSG00000242173	ARHGDIG	neurons	0	0	0.112428	0	0.0449958	1.66286	0.0139038	0
ENSG00000243709	LEFTY1	neurons	0	0	0.0899039	0	0	1.60512	0	0
ENSG00000244588	RAD21L1	neurons	0.0977792	0	0	0	0	2.20483	0	0
ENSG00000248485	PCP4L1	neurons	0.179258	1.54812	1.38392	0	0	55.2049	3.73055	0
ENSG00000250361	GYPB	neurons	0.00796182	0	0	0	0	1.38337	0.0338013	0
ENSG00000254553	RP1-27O5.3	neurons	0.113048	0	0	0	0	1.35453	0	0
ENSG00000254636	ARMS2	neurons	0	0	0	0	0	11.6104	0.121943	0
ENSG00000255398	HCAR3	neurons	0	0	0	0	0	2.8095	0	0
ENSG00000258465	DCAF8	neurons	0	0	0	0	0	1.56521	0	0
ENSG00000258466	RP11-1012A1.4	neurons	0	0	0.185549	0	0	3.44776	0	0
ENSG00000258790	KIAA0391	neurons	0	0	0.1702	0	0	3.28721	0	0
ENSG00000269058	CALR3	neurons	0.0922672	0	0	0	0	1.53716	0	0
ENSG00000269891	ARHGAP19-SLIT1	neurons	0	0	0.0135164	0	0	3.16556	0	0
ENSG00000270106	TSNAX-DISC1	neurons	0	0	0.0729091	0	0	3.74701	0	0
ENSG00000270765	GAS2L2	neurons	0	0	0	0	0	1.61742	0	0
ENSG00000272414	FAM47E-STBD1	neurons	0	0	0	0	0	2.16171	0	0
ENSG00000275074	NUDT18	neurons	0	0	0	0.0411026	0	2.99529	0	0
ENSG00000275713	HIST1H2BH	neurons	0	0	0	0	0	2.56094	0	0
ENSG00000279363	AL162426.1	neurons	0	0	0	0	0	1.10658	0	0
ENSG00000279892	AL356135.1	neurons	0	0	0	0	0	5.31282	0	0
ENSG00000280188	AC005477.1	neurons	0.0584241	0	0	0	0	6.17345	0	0
ENSG00000280316	AL365181.2	neurons	0	0	0.126952	0.110661	0	2.02448	0	0
ENSG00000011132	APBA3	oligodendrocytes	0.493523	0.0299736	0.502828	0	0.00905865	0.0902095	5.5781	0
ENSG00000012124	CD22	oligodendrocytes	0.00201368	0.0814513	0	0.0107482	0	0.339985	6.12134	0.180987
ENSG00000013297	CLDN11	oligodendrocytes	6.18444	21.4844	0.00958446	1.17968	18.4651	4.23255	567.247	19.2375
ENSG00000016602	CLCA4	oligodendrocytes	0	0	0	0	0	0.148508	43.1179	0.0469654
ENSG00000039068	CDH1	oligodendrocytes	0.00241283	0	0.338168	0	0	0.137369	4.41258	0
ENSG00000064886	CHI3L2	oligodendrocytes	0	0	0	0.0199567	0.0285793	0.00855441	1.44861	0
ENSG00000065361	ERBB3	oligodendrocytes	2.25238	0.785515	0.0253103	2.1353	2.4059	0.879004	54.7357	5.2109
ENSG00000086205	FOLH1	oligodendrocytes	0.743538	1.55144	0.0278622	0	8.74211	0.238535	111.064	0.663508
ENSG00000091513	TF	oligodendrocytes	11.1805	40.7432	0	1.68736	22.8694	4.02809	577.315	10.8035
ENSG00000092758	COL9A3	oligodendrocytes	0.000173736	0.367168	0.10729	0.112978	0.0252442	0.0806309	3.90434	0.142913
ENSG00000100399	CHADL	oligodendrocytes	0.244033	0.0944006	0	0	0	0.0539057	11.3575	0
ENSG00000101049	SGK2	oligodendrocytes	0	0.0190156	0.0449611	0	0	0.101131	17.7882	0.677534
ENSG00000104413	ESRP1	oligodendrocytes	0	0	0	0.0141718	0	0.0693039	2.40819	0
ENSG00000105695	MAG	oligodendrocytes	0.0566383	0.171439	0	0.0238446	0	0.0259527	171.194	0.0936152
ENSG00000105707	HPN	oligodendrocytes	0.880216	0.231906	0	0	0	0.0135178	9.45076	0
ENSG00000114854	TNNC1	oligodendrocytes	0	0	0	0	0	0.0137161	1.39006	0
ENSG00000114993	RTKN	oligodendrocytes	0.214805	0.430584	0.00627311	0.058935	0.0120698	0.74394	9.54421	0.938342
ENSG00000119686	FLVCR2	oligodendrocytes	0.0140061	0.307396	0	0	0.0128412	0.0231493	7.18787	0
ENSG00000121898	CPXM2	oligodendrocytes	0	0	0	0	0	0.037104	1.30098	0.0172621
ENSG00000123560	PLP1	oligodendrocytes	166.938	585.381	2.15333	0	545.435	29.8311	10359.4	280.717
ENSG00000124743	KLHL31	oligodendrocytes	0.00807861	0	0.0565004	0	0	0.0883532	8.83759	0.241836
ENSG00000124920	MYRF	oligodendrocytes	2.25941	2.07442	0.00394039	0	0	0.469518	46.097	0.0424586
ENSG00000126266	FFAR1	oligodendrocytes	0	0	0	0	0	0.145007	2.7183	0
ENSG00000132702	HAPLN2	oligodendrocytes	0	0	0	0	0	0.118566	7.38139	0
ENSG00000133328	HRASLS2	oligodendrocytes	0	0	0	0	0	0.0599958	6.29536	0
ENSG00000135362	PRR5L	oligodendrocytes	0.0177136	0.154176	0.00649183	0	0	0.182523	2.95554	0.0863497
ENSG00000136541	ERMN	oligodendrocytes	20.6048	38.374	0.278997	0	57.4231	2.3341	836.794	1.30253
ENSG00000136960	ENPP2	oligodendrocytes	2.61419	33.0606	0.14009	1.03305	14.5557	6.4659	371.516	10.2295
ENSG00000139438	FAM222A	oligodendrocytes	0.0674957	0.157377	0.0132478	0	0	0.985796	14.0317	0.248467
ENSG00000139629	GALNT6	oligodendrocytes	0.00177134	0.507058	0.00116429	0	1.06062	0.0428941	12.4906	0.00950919
ENSG00000140623	SEPT12	oligodendrocytes	0	0	0	0	0	0.0408105	1.20295	0
ENSG00000140873	ADAMTS18	oligodendrocytes	1.28376	0.0753503	0.00276762	0	0.211814	0.34368	17.3718	0.20568
ENSG00000140961	OSGIN1	oligodendrocytes	0.133542	0	0.0900777	0	0	0.0854829	5.97104	0
ENSG00000141570	CBX8	oligodendrocytes	0.0422411	0	0.0510466	0.0407516	0	0.036572	1.25718	0
ENSG00000142185	TRPM2	oligodendrocytes	0.0934277	0.400101	0.00370962	0	0.375044	0.646861	6.85888	0.0419687
ENSG00000142632	ARHGEF19	oligodendrocytes	0.000503025	0	0	0	0	0	2.62817	0
ENSG00000150656	CNDP1	oligodendrocytes	5.32952	22.9378	0.00700086	0	18.3725	1.10926	326.321	4.00836
ENSG00000151552	QDPR	oligodendrocytes	20.5652	12.3285	10.7395	4.4637	36.2297	32.8155	668.888	10.843
ENSG00000154485	MMP21	oligodendrocytes	0	0.0483306	0.00306289	0	0	0.433139	10.2663	0
ENSG00000157978	LDLRAP1	oligodendrocytes	0.551263	0.0885304	0.0186123	0	0.100738	0.0370253	9.99304	0
ENSG00000158315	RHBDL2	oligodendrocytes	0.265026	0.53604	0.705476	0.820637	0	1.00371	39.6596	0.442378
ENSG00000158715	SLC45A3	oligodendrocytes	0	0.00992808	0.0562339	0	0	0.0394777	1.22305	0
ENSG00000158865	SLC5A11	oligodendrocytes	0.530218	0.21207	0.0616475	0.021135	0.0353789	0.200482	50.5203	0.243848
ENSG00000159588	CCDC17	oligodendrocytes	0.00789132	0	0.0111078	0	0	0.0374212	2.26222	0
ENSG00000159763	PIP	oligodendrocytes	0	0	0.0693316	0	0	0	2.79994	0
ENSG00000162777	DENND2D	oligodendrocytes	0.0135616	0	0.0110466	0	0.034874	0.0142773	1.39598	0
ENSG00000164304	CAGE1	oligodendrocytes	0.00417653	0	0.0231239	0.0225903	0	0.136745	3.65096	0
ENSG00000164404	GDF9	oligodendrocytes	0.23551	0.0370875	0.0168128	0	0	0.35745	6.29024	0
ENSG00000164627	KIF6	oligodendrocytes	0.350481	0.00987117	0.041078	0.00550039	0.00509011	0.211853	6.50635	0
ENSG00000165912	PACSIN3	oligodendrocytes	0.301512	0	0	0	0	0.0215333	3.93169	0
ENSG00000165959	CLMN	oligodendrocytes	3.17867	3.32019	0.0135801	0.00477766	0.96439	0.606181	36.5689	0.00986511
ENSG00000166394	CYB5R2	oligodendrocytes	0.0165588	0.380767	0.366397	0.674924	0.552758	0.124181	24.8096	1.57395
ENSG00000167755	KLK6	oligodendrocytes	3.40276	3.6447	0	0	0.671994	0.0796956	169.125	0.567802
ENSG00000168056	LTBP3	oligodendrocytes	0.2283	0.221213	0.0622982	0.156855	0	0.145988	2.45874	0
ENSG00000168484	SFTPC	oligodendrocytes	0	0	0	0	0	0.138475	3.35325	0
ENSG00000168970	JMJD7-PLA2G4B	oligodendrocytes	0.0744301	0	0.125256	0	0	0.0219056	15.242	0
ENSG00000169247	SH3TC2	oligodendrocytes	0.000990999	0.928767	0.00295478	0	0	0.247757	38.5129	0.0138768
ENSG00000169562	GJB1	oligodendrocytes	0.224805	0	0.0059815	0	0.189202	0.164169	40.5442	0.0578621
ENSG00000171428	NAT1	oligodendrocytes	1.12261	0	0	0	0	0.00505695	12.5657	0
ENSG00000171840	NINJ2	oligodendrocytes	0.224203	0.216265	1.09158	0	0.0404347	0.282321	41.8387	0.106863
ENSG00000171872	KLF17	oligodendrocytes	0	0	0	0.0220656	0	0.00359989	3.81709	0.287341
ENSG00000172464	OR5AP2	oligodendrocytes	0.015525	0	0	0	0	0.007615	1.47941	0
ENSG00000173786	CNP	oligodendrocytes	76.833	45.5202	19.8623	59.5333	32.8931	24.6433	1520.51	11.9699
ENSG00000174607	UGT8	oligodendrocytes	8.2764	24.3496	0.10549	23.2943	11.8131	2.40074	483.341	21.0374
ENSG00000176720	BOK	oligodendrocytes	0.204576	0.4293	0.0313409	0.301136	0	1.24492	16.0111	0
ENSG00000178826	TMEM139	oligodendrocytes	0	0	0	0	0	0.293739	7.43904	0
ENSG00000179057	IGSF22	oligodendrocytes	0.441316	0.260665	0.0113952	0.016131	0	0.497025	5.53421	0
ENSG00000180878	C11orf42	oligodendrocytes	0	0	0	0	0	0.00505558	3.85044	0
ENSG00000180929	GPR62	oligodendrocytes	0.0391307	0.0178116	0	0	0	0.00748618	5.67926	0
ENSG00000181409	AATK	oligodendrocytes	0.0621369	0.0224304	0	0	0.0100331	0.698125	8.53734	0
ENSG00000182896	TMEM95	oligodendrocytes	0	0	0	0	0	0	2.00646	0
ENSG00000183230	CTNNA3	oligodendrocytes	0.306653	1.41324	0.000727158	0.204389	0.42986	0.0989675	21.81	0.0114386
ENSG00000183542	KLRC4	oligodendrocytes	0	0	0	0	0	0	1.16658	0
ENSG00000183760	PAPL	oligodendrocytes	0.150677	0	0	0.0454092	0.0267629	0.059494	10.5639	0
ENSG00000184144	CNTN2	oligodendrocytes	0.463011	4.17399	6.97638	0.184338	0.0846578	2.36252	88.2832	0.0319629
ENSG00000187492	CDHR4	oligodendrocytes	0.0234436	0	0.0130795	0.0228189	0	0.0503934	1.01033	0
ENSG00000187546	AGMO	oligodendrocytes	1.05756	0	0	0	0	0.652808	11.258	0
ENSG00000188897	CTD-3088G3.8	oligodendrocytes	0.00397564	0.00265742	0.00107799	0	0	0.0265195	1.00183	0.0562879
ENSG00000196071	OR2L13	oligodendrocytes	0.0200954	0	0	0	0	0.827657	20.2042	0
ENSG00000197057	DTHD1	oligodendrocytes	0.0970357	0	0	0	0.025955	0.0127996	3.0092	0.0169482
ENSG00000197880	MDS2	oligodendrocytes	0.00446923	0.129897	0.022085	0	0	0.00354368	2.28919	0
ENSG00000198121	LPAR1	oligodendrocytes	4.03056	7.09092	1.4728	8.43997	13.7542	0.149857	156.189	4.55345
ENSG00000198835	GJC2	oligodendrocytes	0	0	0	0	0	0.0127816	2.8267	0
ENSG00000203485	INF2	oligodendrocytes	0.154972	0.0682068	0.116349	0.0422675	0.0224916	0.140163	1.6513	0
ENSG00000203952	CCDC160	oligodendrocytes	0.991781	0.987536	0.0479743	1.23528	0	0.926613	20.7812	0.307803
ENSG00000204278	TMEM235	oligodendrocytes	0	0.0878943	0	0	0	0.135449	14.7332	0.0306792
ENSG00000204655	MOG	oligodendrocytes	0.0262014	0.0952056	0	0	0	0.0490127	8.07371	0
ENSG00000204711	C9orf135	oligodendrocytes	0	0	0	0	0	0.0523937	2.1653	0
ENSG00000214827	MTCP1	oligodendrocytes	0.0113041	0	0	0	0	0.130517	10.1061	0
ENSG00000241233	KRTAP5-8	oligodendrocytes	0	0	0.036297	0	0	0.0149823	7.35013	0
ENSG00000244274	DBNDD2	oligodendrocytes	1.71607	7.39328	0.0485438	2.03456	0.931266	0.970001	115.145	0.0446262
ENSG00000256660	CLEC12B	oligodendrocytes	0	0	0	0	0	0.0076036	11.4349	0
ENSG00000269067	ZNF728	oligodendrocytes	1.47737	0	0.268592	0	0.0665215	0.705667	25.9384	0.0426576
ENSG00000273167	RP11-307N16.6	oligodendrocytes	0.242939	0	0	0	0	0	8.78747	0
ENSG00000275356	RP5-907C10.4	oligodendrocytes	0	0	0.0469311	0	0	0.0239468	3.47721	0
ENSG00000277494	GPIHBP1	oligodendrocytes	0	0.283587	0	0	0	0.0124875	6.22761	0.0349805
ENSG00000279096	AL356289.1	oligodendrocytes	0.0334372	0.0119191	0	0	0	0.0201012	1.29053	0.0600054
ENSG00000279109	AC008641.1	oligodendrocytes	0	0	0	0	0	0	8.6244	0
ENSG00000279816	AC010287.1	oligodendrocytes	2.0495	0	1.13162	0	0	0.950203	24.1034	0
ENSG00000042304	C2orf83	OPC	0	0	0.00659237	0	0	0.00823672	0.0991788	2.835
ENSG00000049247	UTS2	OPC	0.305182	0	0.0207747	0	0	0.969015	0	24.5251
ENSG00000051341	POLQ	OPC	0.3519	0.160708	0.36261	3.94142	0	1.21317	0.0306945	41.406
ENSG00000069493	CLEC2D	OPC	3.83803	1.16289	3.10784	1.90999	0.0552878	0.435508	0.0927389	59.7403
ENSG00000077327	SPAG6	OPC	0.00845755	0.276155	0.62222	0.0371372	0	0.246447	0.160652	7.7942
ENSG00000078579	FGF20	OPC	0	0	0.158307	0	0.126422	0.109047	0.138033	20.1101
ENSG00000081052	COL4A4	OPC	0.2198	0.0685814	0.195724	0	0	0.40753	0.37152	11.7244
ENSG00000093072	CECR1	OPC	2.07353	3.00649	0.108813	0.102399	0.603101	2.35525	0.157348	38.679
ENSG00000095303	PTGS1	OPC	0	0	0	0	0.209955	0.0159659	0	34.0978
ENSG00000101440	ASIP	OPC	0	0	0	0	0	0	0	1.01809
ENSG00000110218	PANX1	OPC	1.32035	2.55297	8.14374	20.9216	14.7491	2.09796	0.465279	234.397
ENSG00000110934	BIN2	OPC	0.00958844	0	0.0155039	0	2.2129	0.0110996	0.0617009	53.4645
ENSG00000113249	HAVCR1	OPC	0	0	0.00575284	0.0303481	0.348965	0.0210326	0	25.2687
ENSG00000116147	TNR	OPC	1.45377	1.02187	5.11446	0.308879	1.92384	13.0741	11.1434	156.647
ENSG00000121005	CRISPLD1	OPC	1.99062	0	3.98038	0	0	1.69263	0.0619075	51.9936
ENSG00000121895	TMEM156	OPC	0.0865553	2.12411	0.0329862	0	9.80224	0.0377076	0	116.017
ENSG00000124731	TREM1	OPC	0	0	0.00534307	0	0	0.0103678	0	10.8167
ENSG00000127074	RGS13	OPC	0	0	0	0	0.282358	0.0212115	0.00831779	106.794
ENSG00000128340	RAC2	OPC	0	0	0	0	0.0170855	0.0380402	0	11.1999
ENSG00000132330	SCLY	OPC	0.920419	0	0.356478	0.0359923	1.43716	0.63324	0.251347	14.6391
ENSG00000134830	C5AR2	OPC	0.00454388	0.00905877	0.00648577	0	0.073348	0.113048	0.00764798	1.38526
ENSG00000137124	ALDH1B1	OPC	2.05008	1.11925	5.47785	0	0.268685	3.9962	0.0409493	55.8219
ENSG00000138722	MMRN1	OPC	0.00617086	0.0325214	0.0159134	0	0.00785128	0.0118571	0.570961	58.7279
ENSG00000140395	WDR61	OPC	13.7221	5.33302	11.5007	12.8549	1.15565	17.5912	14.8712	355.912
ENSG00000142733	MAP3K6	OPC	0.535078	0.287874	0.0367514	0	0.328179	0.0942412	0	7.32743
ENSG00000144962	SPATA16	OPC	0	0	0.00535862	0	0	0.0380352	0.0116966	3.49085
ENSG00000145850	TIMD4	OPC	0.011085	0	0.25573	0	0	0.584799	0	39.8176
ENSG00000146453	PNLDC1	OPC	0	0.0142641	0	0	0	0.147183	0.0122617	5.16539
ENSG00000146678	IGFBP1	OPC	0	0	0	0	0	0.00969173	0.0298042	1.66996
ENSG00000147596	PRDM14	OPC	0	0	0	0	0	0.0424075	0	4.51419
ENSG00000148483	TMEM236	OPC	0	0	0	0	0	0.0269448	0	12.8313
ENSG00000148584	A1CF	OPC	0.00241659	0	0.293262	0	0	0.00578407	0.00443181	6.3983
ENSG00000149968	MMP3	OPC	0	0	0	0	0	0.117955	0.0140867	7.52324
ENSG00000150782	IL18	OPC	0.647868	0	0.403227	0	22.6568	0.160415	0.555077	229.054
ENSG00000159224	GIP	OPC	0	0	0	0	0	0.096157	0	13.3206
ENSG00000159251	ACTC1	OPC	0	0.0153126	0	0.0168952	0	0.725052	0.00655931	9.63386
ENSG00000161594	KLHL10	OPC	0.00452422	0.922531	0.0200066	0	0	0.0173979	0.0314898	27.0267
ENSG00000162894	FAIM3	OPC	0	0	0	0	0	0.0121365	0.0223783	1.205
ENSG00000163331	DAPL1	OPC	0.0129583	0	0.0250326	0	0	0.0969788	0.0278076	1.5457
ENSG00000163710	PCOLCE2	OPC	0	0	0.0141008	0	0	0.356008	0	6.85157
ENSG00000165072	MAMDC2	OPC	0.235463	0.123283	1.12616	0.210567	0	0.121332	0.00604892	54.8209
ENSG00000165682	CLEC1B	OPC	0.0263715	0	0.00523128	0	0	0.0271041	0	11.5935
ENSG00000166130	IKBIP	OPC	0.0256844	0.215221	0.935174	1.0522	0.608541	0.0210977	0.0444094	44.4669
ENSG00000166426	CRABP1	OPC	1.74401	4.37184	0	0	0	6.04864	0	161.604
ENSG00000166573	GALR1	OPC	0.0231041	0	0	0.00763242	0.566327	0.301602	0.0941845	19.2785
ENSG00000167359	OR51I1	OPC	0.0359804	0	0	0	0	0.083191	0	9.03845
ENSG00000167910	CYP7A1	OPC	0	0	0	0	0	0	0.00788699	2.30917
ENSG00000170509	HSD17B13	OPC	0.910282	0	0.494697	0	0	0.700839	0.0737317	21.625
ENSG00000173200	PARP15	OPC	0.0393376	0	0.0184907	0	0	0.0449152	0.211499	29.0986
ENSG00000174600	CMKLR1	OPC	0	1.84426	0	0.00745561	0.278321	0.954079	0.161414	20.9083
ENSG00000178795	GDPD4	OPC	0.138618	0	0.00984846	0	0	0.13044	0.0183789	2.58044
ENSG00000179934	CCR8	OPC	0	0	0	0	0	0	0	8.80727
ENSG00000183439	TRIM61	OPC	0.178131	0.123775	0.162096	0	0	0.055872	0.281032	25.725
ENSG00000184254	ALDH1A3	OPC	0.264709	0	0.00876546	0	0	0.247194	0.0129766	12.0733
ENSG00000184434	LRRC19	OPC	1.65412	0	0.0108715	0	0	0.580435	0.0621581	22.5561
ENSG00000187554	TLR5	OPC	0.603004	2.23878	0.139831	0	1.75981	1.06689	0.165805	23.6811
ENSG00000187905	LRRC74B	OPC	0	0	0	0	0	0.0161648	0	1.64727
ENSG00000197943	PLCG2	OPC	0.239553	1.37841	0	0.0113556	0.0893906	0.0223961	0.0367807	27.2877
ENSG00000198829	SUCNR1	OPC	0	0	0	0	0.0775911	0.00703417	0.0179155	3.02105
ENSG00000204020	LIPN	OPC	0	0	0.0658858	0	0.235158	0.00673487	0.0204181	13.5487
ENSG00000204952	FBXO47	OPC	0	0	0	0	0	0.0365291	0.0366912	38.4966
ENSG00000214954	LRRC69	OPC	0.414053	0.167667	0.0860576	0.0312505	0.0340892	0.168298	0.396885	13.3565
ENSG00000243244	STON1	OPC	0.0323944	0.622689	0.0135603	0.907506	0	0.325766	0.0514636	11.8607
ENSG00000249715	FER1L5	OPC	0.0710519	0	0.00990869	0	0	0.184962	0.00752521	7.38251
ENSG00000255154	RPP14	OPC	0	0.777974	0	0	0	0.24286	0	27.2195
ENSG00000258227	CLEC5A	OPC	0.611975	0	0	0	2.05662	0.0430501	0.424728	44.8766
ENSG00000263155	MYZAP	OPC	0	0	0	0	0	0.122786	0	1.70418
ENSG00000271741	RP11-244H3.4	OPC	0	0	0	0	0	0	0	3.98063
ENSG00000276418	RP11-26J3.4	OPC	0	0	0	0	0	0.487457	0	6.36901
ENSG00000279214	AL109659.1	OPC	0	0	0	0	0	0	1.73685	21.2513
ENSG00000280240	AL049794.1	OPC	0.877519	0	1.44631	0	0	0.305787	0	154.46
