# Supplementary material for: Comprehensive investigation of temporal and autism-associated cell type composition-dependent and independent gene expression changes in human brains
Source: Sci Rep. 2017 Jun 23;7:4121. doi: 10.1038/s41598-017-04356-7 (PMC5482876; doi:10.1038/s41598-017-04356-7)
Supplement: Supplementary file 3 — Dataset 2 [file 41598_2017_4356_MOESM3_ESM.xls]

## Sheet: Age test P-value
EnsemblID	GeneSymbol	Dependent (DR)	Independent (DR)	Dependent (CIBERSORT)	Independent (CIBERSORT)
ENSG00000000003	TSPAN6	1.1689e-05	0.00060079	0.000234272	0.00806628
ENSG00000000419	DPM1	0.00076855	0.338719	0.0024851	0.407888
ENSG00000000457	SCYL3	0.433084	0.225953	0.757272	0.19511
ENSG00000000460	C1orf112	4.60871e-09	0.137477	1.07002e-08	0.35975
ENSG00000000938	FGR	0.671231	0.0855004	0.599191	0.140994
ENSG00000000971	CFH	0.608761	0.0501074	0.561285	0.0323756
ENSG00000001036	FUCA2	0.668678	0.439997	0.658642	0.0986962
ENSG00000001084	GCLC	0.00210428	0.11569	0.00461841	0.187637
ENSG00000001167	NFYA	2.98952e-06	0.237103	2.8195e-07	0.152007
ENSG00000001460	STPG1	4.81377e-06	0.181036	2.67945e-05	0.239025
ENSG00000001461	NIPAL3	0.00823731	5.22357e-05	0.00241691	0.00536306
ENSG00000001497	LAS1L	0.458343	0.0554753	0.220717	0.0077018
ENSG00000001561	ENPP4	0.0162076	0.159244	0.00355739	0.123089
ENSG00000001629	ANKIB1	1.60639e-10	0.556131	6.38786e-07	0.386595
ENSG00000001630	CYP51A1	2.06411e-10	0.36606	4.68339e-06	0.283705
ENSG00000001631	KRIT1	9.10148e-08	0.204069	4.13167e-08	0.109008
ENSG00000002016	RAD52	0.000148063	0.487461	0.00120836	0.164959
ENSG00000002330	BAD	0.0709044	0.0370119	0.0326283	0.0174297
ENSG00000002549	LAP3	0.0696344	0.0386137	0.366442	0.281695
ENSG00000002587	HS3ST1	9.76448e-05	0.0392657	0.00190802	0.0129318
ENSG00000002746	HECW1	0.00629288	0.478493	0.507054	0.081973
ENSG00000002822	MAD1L1	0.394348	0.422085	0.0437528	0.39995
ENSG00000002834	LASP1	6.62734e-11	0.360756	9.66769e-07	0.0432873
ENSG00000002919	SNX11	2.72729e-14	0.0703342	0.00053321	0.0981395
ENSG00000002933	TMEM176A	0.649324	0.000318512	0.577323	0.000324682
ENSG00000003056	M6PR	0.0518041	0.359911	0.267957	0.219002
ENSG00000003096	KLHL13	3.88946e-12	0.411836	1.27416e-10	0.501849
ENSG00000003137	CYP26B1	2.08596e-05	0.0727771	0.00110923	0.0754647
ENSG00000003147	ICA1	3.43329e-06	0.116444	6.63398e-05	0.114612
ENSG00000003249	DBNDD1	4.80491e-06	0.00171206	0.0023723	0.00104515
ENSG00000003393	ALS2	0.00860808	0.0793766	0.00937584	0.273019
ENSG00000003400	CASP10	0.757087	0.018284	0.00861342	0.0172318
ENSG00000003402	CFLAR	0.00306282	0.280777	0.00625418	0.391387
ENSG00000003436	TFPI	0.599082	0.00607999	0.243751	0.0387299
ENSG00000003509	NDUFAF7	0.0757944	0.188612	0.00441408	0.184035
ENSG00000003756	RBM5	7.83565e-09	0.431373	1.38165e-07	0.151785
ENSG00000003987	MTMR7	0.00483492	0.0493059	0.0796433	0.0172535
ENSG00000003989	SLC7A2	0.591166	0.0616194	0.876879	0.0119895
ENSG00000004059	ARF5	0.00450582	0.484048	0.298073	0.187185
ENSG00000004139	SARM1	2.80522e-15	0.882466	6.55219e-11	0.278277
ENSG00000004142	POLDIP2	0.000381763	0.31933	0.138924	0.206354
ENSG00000004399	PLXND1	2.06e-08	0.655029	9.19262e-05	0.365111
ENSG00000004455	AK2	0.0964122	0.00171256	0.144986	0.0171784
ENSG00000004468	CD38	0.00162032	0.778773	0.0166814	0.133232
ENSG00000004478	FKBP4	0.0159301	0.0941478	0.226933	0.303314
ENSG00000004487	KDM1A	1.85899e-12	0.0134338	6.45678e-11	0.310779
ENSG00000004534	RBM6	6.47009e-07	0.490545	0.00086918	0.156879
ENSG00000004660	CAMKK1	2.4415e-05	1.93861e-05	1.82423e-06	0.000337899
ENSG00000004700	RECQL	4.31471e-05	0.0455711	0.000323118	0.0585279
ENSG00000004766	CCDC132	0.0705162	0.243378	0.0942576	0.346747
ENSG00000004777	ARHGAP33	5.89675e-12	0.604831	2.80474e-10	0.31911
ENSG00000004779	NDUFAB1	2.42495e-08	0.108087	2.38889e-06	0.0189295
ENSG00000004799	PDK4	0.931393	0.389574	0.583969	0.228907
ENSG00000004838	ZMYND10	2.30861e-14	0.437671	6.88725e-10	0.259504
ENSG00000004848	ARX	0.00162032	0.14348	0.00575127	0.0194727
ENSG00000004864	SLC25A13	0.478913	0.038414	0.534929	0.047351
ENSG00000004866	ST7	9.8544e-16	0.00398229	5.71858e-12	0.0644622
ENSG00000004897	CDC27	0.638137	0.40561	0.668458	0.32961
ENSG00000004961	HCCS	4.01789e-05	0.147148	0.00360684	0.173148
ENSG00000004975	DVL2	0.0386823	0.324347	0.022747	0.125852
ENSG00000005007	UPF1	0.239642	0.540857	0.11973	0.56053
ENSG00000005020	SKAP2	4.04939e-07	0.0102807	9.92355e-06	0.00932624
ENSG00000005022	SLC25A5	6.2642e-12	0.0609851	4.95477e-05	0.0530558
ENSG00000005059	CCDC109B	0.00162032	0.00176318	0.000807375	0.0716019
ENSG00000005075	POLR2J	0.905899	0.0758663	0.330757	0.507965
ENSG00000005100	DHX33	0.000486914	0.176774	0.0450803	0.113412
ENSG00000005108	THSD7A	7.27509e-09	0.392465	0.000724073	0.0341038
ENSG00000005156	LIG3	0.00742989	0.479536	0.00350732	0.131466
ENSG00000005175	RPAP3	0.000991599	0.239108	0.00156207	0.427658
ENSG00000005189	AC004381.6	0.209263	0.0650276	0.0517563	0.077981
ENSG00000005194	CIAPIN1	0.0697116	0.282676	0.436833	0.135142
ENSG00000005206	SPPL2B	0.54133	0.240901	0.322231	0.192624
ENSG00000005238	FAM214B	2.64498e-10	0.0669319	7.23559e-09	0.5999
ENSG00000005243	COPZ2	0.608761	0.000433321	0.420982	0.0257312
ENSG00000005249	PRKAR2B	6.10678e-09	0.00577392	6.44297e-09	0.101026
ENSG00000005302	MSL3	0.241414	0.893772	0.605909	0.582921
ENSG00000005339	CREBBP	1.9375e-12	0.63055	1.74648e-10	0.247808
ENSG00000005379	BZRAP1	0.0385075	0.000350429	0.00478203	0.000396174
ENSG00000005421	PON1	0.649238	0.164052	0.836497	0.20993
ENSG00000005436	GCFC2	0.323239	0.418863	0.571364	0.17554
ENSG00000005448	WDR54	0.172861	0.752585	0.00589097	0.649307
ENSG00000005469	CROT	0.340186	0.0641732	0.00941069	0.0463925
ENSG00000005483	KMT2E	3.12698e-09	0.230752	3.61213e-09	0.368797
ENSG00000005486	RHBDD2	7.91876e-07	0.130192	4.99655e-05	0.184564
ENSG00000005513	SOX8	0.687612	0.000277163	0.748962	0.00649904
ENSG00000005700	IBTK	0.195272	0.113463	0.250383	0.0589028
ENSG00000005801	ZNF195	1.01823e-10	0.295292	4.53135e-05	0.315116
ENSG00000005810	MYCBP2	0.297155	0.129884	0.486676	0.130458
ENSG00000005812	FBXL3	8.9354e-05	0.383547	0.000396522	0.268862
ENSG00000005882	PDK2	5.62792e-06	0.0266326	0.000362949	0.0999935
ENSG00000005884	ITGA3	4.08895e-05	0.16258	0.000749902	0.23604
ENSG00000005889	ZFX	0.000952375	0.553752	0.0988048	0.20838
ENSG00000005893	LAMP2	0.250786	0.0199108	0.262653	2.63999e-07
ENSG00000006007	GDE1	1.0458e-07	0.0361838	0.0001175	0.0049559
ENSG00000006015	C19orf60	0.00301844	0.246293	5.97756e-06	0.295867
ENSG00000006016	CRLF1	0.155602	2.04353e-06	0.0821509	1.1561e-05
ENSG00000006025	OSBPL7	0.689971	0.0736203	0.514399	0.0129253
ENSG00000006042	TMEM98	0.525416	0.84171	0.726358	0.0530815
ENSG00000006062	MAP3K14	0.0100338	0.0796432	0.34792	0.0929722
ENSG00000006071	ABCC8	2.48452e-09	0.0651623	1.33994e-07	0.0140779
ENSG00000006116	CACNG3	5.49007e-05	0.0261514	0.0125192	0.0138732
ENSG00000006125	AP2B1	8.79308e-06	0.782835	2.26764e-05	0.381186
ENSG00000006128	TAC1	0.0991476	0.0521492	0.00877093	0.00833366
ENSG00000006194	ZNF263	0.117657	0.0901017	0.170235	0.0751002
ENSG00000006210	CX3CL1	0.288711	0.00104055	0.0962815	0.000376425
ENSG00000006282	SPATA20	0.106895	0.00049451	0.126997	0.00224711
ENSG00000006327	TNFRSF12A	0.00162347	0.298896	0.15367	0.48268
ENSG00000006377	DLX6	0.00162032	0.419806	0.0104967	0.049949
ENSG00000006432	MAP3K9	0.279871	0.42947	0.662014	0.148268
ENSG00000006451	RALA	1.08202e-10	0.80983	4.38582e-09	0.245637
ENSG00000006453	BAIAP2L1	8.36113e-05	0.834844	0.0118501	0.106576
ENSG00000006459	KDM7A	0.000347346	0.360611	0.155528	0.11499
ENSG00000006468	ETV1	0.0012437	0.00557096	0.385513	0.00580395
ENSG00000006530	AGK	0.254699	0.0923408	0.738625	0.0253904
ENSG00000006576	PHTF2	4.93081e-08	0.781635	1.14736e-06	0.612013
ENSG00000006607	FARP2	1.77699e-06	0.247001	3.64846e-05	0.0583998
ENSG00000006611	USH1C	0.319746	0.0764239	0.456735	0.0870809
ENSG00000006625	GGCT	1.49274e-05	0.221847	1.13866e-05	0.116733
ENSG00000006634	DBF4	6.11191e-05	0.306781	0.0315813	0.311556
ENSG00000006652	IFRD1	1.54038e-07	0.334422	0.00010097	0.323886
ENSG00000006695	COX10	0.00516587	0.138391	0.00727869	0.0433942
ENSG00000006704	GTF2IRD1	1.06249e-07	0.0160327	7.44087e-07	0.422969
ENSG00000006712	PAF1	0.0750571	0.40092	0.105573	0.328928
ENSG00000006715	VPS41	0.0334853	0.54348	0.0724024	0.761718
ENSG00000006740	ARHGAP44	0.0242335	0.000731981	0.121787	0.00136653
ENSG00000006744	ELAC2	2.33485e-09	0.428965	0.000888282	0.261623
ENSG00000006747	SCIN	0.082696	0.489872	0.538293	0.602037
ENSG00000006756	ARSD	0.459707	0.156503	0.143248	0.112923
ENSG00000006757	PNPLA4	2.82131e-13	0.000297699	1.23707e-09	0.0131617
ENSG00000006831	ADIPOR2	0.331776	0.274626	0.573797	0.0692931
ENSG00000006837	CDKL3	8.09598e-06	0.450221	0.119568	0.204365
ENSG00000007001	UPP2	2.65332e-08	0.316207	0.0884775	0.155334
ENSG00000007047	MARK4	6.05045e-10	0.700108	7.18676e-08	0.183923
ENSG00000007062	PROM1	1.70155e-11	0.128503	5.7524e-12	0.957347
ENSG00000007080	CCDC124	0.00274271	0.254085	0.0375597	0.103859
ENSG00000007168	PAFAH1B1	0.336885	0.186297	0.437474	0.145688
ENSG00000007171	NOS2	2.4415e-05	0.129552	0.00380699	0.0404083
ENSG00000007174	DNAH9	0.00744407	0.00972204	0.0217765	0.0262769
ENSG00000007202	KIAA0100	0.754245	0.159928	0.167789	0.118971
ENSG00000007237	GAS7	0.000533106	0.117869	0.0281839	0.0695804
ENSG00000007255	TRAPPC6A	0.00583745	0.00574681	0.000547721	0.188981
ENSG00000007341	ST7L	0.350336	0.223395	0.58334	0.481593
ENSG00000007350	TKTL1	0.00162032	0.0560698	0.0663172	0.0124018
ENSG00000007372	PAX6	0.196286	0.618089	0.316319	0.0793809
ENSG00000007376	RPUSD1	2.71577e-10	0.414382	0.00107188	0.314433
ENSG00000007384	RHBDF1	0.137659	0.425862	0.490208	0.00751376
ENSG00000007392	LUC7L	0.000394661	0.284471	0.000954943	0.0834521
ENSG00000007516	BAIAP3	0.00113309	2.62923e-06	0.020379	1.10229e-05
ENSG00000007541	PIGQ	0.60977	0.786523	0.0207734	0.722532
ENSG00000007545	CRAMP1L	9.72567e-10	0.548936	8.37816e-08	0.261141
ENSG00000007866	TEAD3	0.109878	0.360021	0.491468	0.569806
ENSG00000007908	SELE	0.104328	0.00023486	0.243548	0.000586301
ENSG00000007923	DNAJC11	0.692566	0.405645	0.184998	0.161287
ENSG00000007944	MYLIP	5.53322e-07	0.163188	6.57159e-05	0.211061
ENSG00000007968	E2F2	0.00162032	0.193703	0.0171815	0.12503
ENSG00000008018	PSMB1	0.608959	0.0131332	0.691364	0.0305134
ENSG00000008056	SYN1	4.57523e-06	0.277984	1.9239e-05	0.352872
ENSG00000008083	JARID2	2.92389e-12	0.103794	1.73126e-07	0.386544
ENSG00000008086	CDKL5	0.823251	0.0107702	0.59011	0.00229005
ENSG00000008118	CAMK1G	3.26952e-06	0.000770531	0.000451843	0.000771617
ENSG00000008128	CDK11A	0.000304804	0.402469	0.00334244	0.488498
ENSG00000008130	NADK	0.0197771	0.204224	0.037018	0.00705931
ENSG00000008256	CYTH3	5.49881e-10	0.00147586	9.03632e-07	0.000404598
ENSG00000008277	ADAM22	0.0519909	0.101844	0.283575	0.370026
ENSG00000008282	SYPL1	0.738193	0.22867	0.881414	0.322185
ENSG00000008283	CYB561	0.682728	0.790093	0.251733	0.708213
ENSG00000008294	SPAG9	0.0175278	0.388972	0.245633	0.057538
ENSG00000008300	CELSR3	6.08035e-08	0.135756	7.58543e-08	0.286966
ENSG00000008311	AASS	0.276793	0.158245	0.593504	0.0921473
ENSG00000008324	SS18L2	0.250513	0.119271	0.0645746	0.127835
ENSG00000008394	MGST1	0.733701	0.00680026	0.844155	0.000289415
ENSG00000008405	CRY1	2.38297e-07	0.318561	3.06218e-06	0.605934
ENSG00000008441	NFIX	1.80019e-13	0.345592	3.26909e-07	0.317796
ENSG00000008513	ST3GAL1	5.38272e-12	0.199362	3.27728e-09	0.696889
ENSG00000008517	IL32	0.0179579	0.24408	0.280672	0.40989
ENSG00000008710	PKD1	0.876184	0.088539	0.592699	0.0630433
ENSG00000008735	MAPK8IP2	0.0387994	0.71548	0.445942	0.418402
ENSG00000008838	MED24	4.81063e-10	0.690921	4.88139e-09	0.133476
ENSG00000008853	RHOBTB2	0.00263946	0.0692856	0.240092	0.0360141
ENSG00000008869	HEATR5B	1.29591e-05	0.0612412	0.000186631	0.0691973
ENSG00000008952	SEC62	7.31302e-06	0.739058	0.0115548	0.452815
ENSG00000008988	RPS20	0.00270461	0.0221111	0.0293971	0.566283
ENSG00000009307	CSDE1	0.415459	0.0501773	0.299449	0.010971
ENSG00000009335	UBE3C	0.573485	0.0542533	0.666088	0.0690718
ENSG00000009413	REV3L	3.31517e-14	0.603388	1.1513e-07	0.297537
ENSG00000009694	TENM1	1.70155e-11	0.551341	4.00986e-08	0.202581
ENSG00000009724	MASP2	0.00020636	0.0796044	0.0254471	0.0249191
ENSG00000009780	FAM76A	0.00318844	0.220904	0.000192774	0.115499
ENSG00000009830	POMT2	0.30678	0.305622	0.186072	0.753834
ENSG00000009844	VTA1	3.79139e-07	0.646469	6.66568e-06	0.231001
ENSG00000009950	MLXIPL	2.27359e-08	1.06181e-06	2.18721e-05	4.48015e-07
ENSG00000009954	BAZ1B	0.00628624	0.0117189	2.98027e-06	0.0151988
ENSG00000010017	RANBP9	1.70965e-05	0.162569	0.0010933	0.0279526
ENSG00000010030	ETV7	0.00311896	0.317798	0.413754	0.497995
ENSG00000010072	SPRTN	0.00399018	0.347564	0.366081	0.220902
ENSG00000010165	METTL13	0.000608724	0.226669	0.209359	0.138211
ENSG00000010219	DYRK4	0.000153547	0.00871636	6.19981e-06	0.0129949
ENSG00000010244	ZNF207	2.25844e-16	0.437428	6.10224e-08	0.385842
ENSG00000010256	UQCRC1	7.32403e-08	0.149478	0.000324685	0.110973
ENSG00000010270	STARD3NL	1.2841e-09	0.105884	8.09264e-06	0.0237753
ENSG00000010278	CD9	0.563015	0.0839693	0.699976	0.00663107
ENSG00000010282	HHATL	0.46636	1.01128e-05	0.078218	0.000979632
ENSG00000010292	NCAPD2	0.0225599	0.0940207	0.078638	0.119877
ENSG00000010295	IFFO1	8.69879e-11	0.00152099	5.9084e-10	0.00484735
ENSG00000010318	PHF7	2.98247e-07	0.0570839	8.05718e-05	0.0361603
ENSG00000010319	SEMA3G	0.330979	0.00793912	0.0305608	0.00510882
ENSG00000010322	NISCH	4.07778e-05	0.287471	0.0337007	0.138333
ENSG00000010361	FUZ	0.0765324	0.301426	0.0812003	0.382813
ENSG00000010379	SLC6A13	0.608761	0.137925	0.31821	0.0392788
ENSG00000010404	IDS	5.8967e-05	0.0488029	1.21036e-05	0.174159
ENSG00000010438	PRSS3	1.0524e-05	2.57047e-06	4.01315e-06	2.64701e-06
ENSG00000010539	ZNF200	2.83162e-07	0.285446	0.00043353	0.272884
ENSG00000010610	CD4	0.608761	0.227399	0.331572	0.0947408
ENSG00000010626	LRRC23	0.179893	0.00194642	0.0099135	0.0345578
ENSG00000010704	HFE	0.568163	0.0163632	0.216234	0.0643528
ENSG00000010803	SCMH1	4.25515e-10	0.0403501	9.87562e-08	0.000491882
ENSG00000010810	FYN	7.29912e-06	0.353383	6.97645e-05	0.167794
ENSG00000010818	HIVEP2	3.10971e-08	0.216239	4.47103e-05	0.0141271
ENSG00000011007	TCEB3	2.80337e-08	0.00500823	2.03739e-07	0.149323
ENSG00000011009	LYPLA2	1.58687e-10	0.256058	5.15692e-07	0.0470035
ENSG00000011021	CLCN6	0.00212983	0.190317	0.21885	0.146366
ENSG00000011132	APBA3	0.0226071	0.11243	0.0424667	0.0544977
ENSG00000011143	MKS1	0.519022	0.0704631	0.300833	0.0359461
ENSG00000011198	ABHD5	0.267697	0.0544225	0.533175	0.0373587
ENSG00000011201	KAL1	6.59308e-05	0.0714116	0.0155532	0.00721103
ENSG00000011243	AKAP8L	9.75457e-06	0.358734	2.27421e-06	0.392697
ENSG00000011258	MBTD1	9.31318e-13	0.310629	1.72687e-08	0.377255
ENSG00000011260	UTP18	0.0676082	0.167985	0.82341	0.0324724
ENSG00000011275	RNF216	8.47603e-06	0.297311	0.00209894	0.202568
ENSG00000011295	TTC19	4.15752e-07	0.0531365	3.83361e-05	0.00206774
ENSG00000011304	PTBP1	0.00407092	0.513863	0.0448296	0.0107745
ENSG00000011332	DPF1	1.6622e-08	0.897932	3.20557e-07	0.609825
ENSG00000011347	SYT7	2.4415e-05	0.0306274	9.46737e-05	0.0475664
ENSG00000011376	LARS2	0.211317	0.0790102	0.812313	0.0437469
ENSG00000011405	PIK3C2A	0.847955	0.29696	0.721376	0.0335788
ENSG00000011422	PLAUR	0.0090508	0.0856284	0.261354	0.312994
ENSG00000011426	ANLN	0.311743	0.417419	0.425786	0.00545693
ENSG00000011451	WIZ	5.74237e-12	0.916362	4.69773e-09	0.342975
ENSG00000011454	RABGAP1	0.83856	0.211368	0.480329	0.0445792
ENSG00000011465	DCN	0.608761	0.0882738	0.276746	0.134707
ENSG00000011478	QPCTL	0.00773244	0.355595	0.230172	0.509893
ENSG00000011485	PPP5C	0.0521709	0.697575	0.00637247	0.276375
ENSG00000011523	CEP68	0.0251276	0.233474	0.166147	0.0867684
ENSG00000011566	MAP4K3	0.000134618	0.528293	4.62131e-06	0.383884
ENSG00000011600	TYROBP	0.185878	0.248688	0.419902	0.0382694
ENSG00000011638	TMEM159	1.70155e-11	0.0100236	4.01867e-10	0.614902
ENSG00000011677	GABRA3	0.000491389	0.347321	0.00291277	0.176677
ENSG00000012061	ERCC1	0.00492269	0.0442899	0.0912913	0.059988
ENSG00000012124	CD22	0.311743	0.254867	0.429876	0.253022
ENSG00000012171	SEMA3B	0.311743	0.00722437	0.450653	0.00514824
ENSG00000012174	MBTPS2	0.000905083	0.682073	0.0757164	0.298572
ENSG00000012232	EXTL3	0.0334285	0.200778	0.00872575	0.0774463
ENSG00000012660	ELOVL5	0.0635502	0.0596546	0.0896079	0.33775
ENSG00000012817	KDM5D	0.284011	0.0720739	0.471171	0.0779925
ENSG00000012822	CALCOCO1	0.238758	0.259168	0.433523	0.205567
ENSG00000012983	MAP4K5	0.180779	0.55095	0.633595	0.273477
ENSG00000013016	EHD3	9.37612e-06	0.000620553	7.11941e-08	0.0100689
ENSG00000013275	PSMC4	0.0125191	0.559863	0.251632	0.229443
ENSG00000013288	MAN2B2	0.240275	0.916085	0.0260663	0.636553
ENSG00000013293	SLC7A14	2.80176e-07	0.171206	5.39816e-05	0.302364
ENSG00000013297	CLDN11	0.311743	0.540309	0.466842	0.581343
ENSG00000013306	SLC25A39	0.873612	0.170908	0.878636	0.558768
ENSG00000013364	MVP	0.272183	0.0154066	0.614077	0.024261
ENSG00000013374	NUB1	0.00036064	0.015274	3.49433e-07	0.026233
ENSG00000013375	PGM3	2.36874e-05	0.406843	0.0299593	0.16009
ENSG00000013392	RWDD2A	0.90384	0.344618	0.375186	0.182029
ENSG00000013441	CLK1	0.0467787	0.528532	0.169106	0.132901
ENSG00000013503	POLR3B	0.0174506	0.28344	0.0961422	0.351835
ENSG00000013523	ANGEL1	0.000653255	0.0477336	0.000230684	0.0565506
ENSG00000013561	RNF14	4.13399e-05	0.779782	0.00289898	0.406235
ENSG00000013563	DNASE1L1	0.00322271	0.000319785	0.00126459	0.0109183
ENSG00000013573	DDX11	6.80814e-05	0.501259	3.53466e-05	0.635188
ENSG00000013583	HEBP1	0.000980516	0.117645	0.047937	0.228072
ENSG00000013588	GPRC5A	0.608761	0.052012	0.198169	0.134124
ENSG00000013619	MAMLD1	5.55618e-10	0.400636	2.41963e-07	0.0329767
ENSG00000013810	TACC3	0.00167485	0.237821	0.130668	0.0375924
ENSG00000014123	UFL1	0.0768586	0.0458599	0.0905575	0.00963634
ENSG00000014138	POLA2	0.0119365	0.142662	0.0932881	0.211238
ENSG00000014216	CAPN1	1.52815e-05	0.247263	0.000105618	0.16546
ENSG00000014641	MDH1	2.08339e-07	0.000732079	2.59745e-07	0.0036009
ENSG00000014824	SLC30A9	0.000318855	0.371835	0.00999632	0.631202
ENSG00000014914	MTMR11	0.00185827	0.527768	0.10005	0.0086042
ENSG00000014919	COX15	0.0131323	0.0226753	0.461798	0.00233721
ENSG00000015133	CCDC88C	7.55154e-12	0.310062	2.10496e-08	0.516832
ENSG00000015153	YAF2	1.21001e-05	0.827991	0.000262835	0.613128
ENSG00000015171	ZMYND11	1.66583e-08	0.564513	3.06764e-05	0.362728
ENSG00000015285	WAS	0.249007	0.0142444	0.57313	0.00354941
ENSG00000015475	BID	9.74623e-06	0.212243	0.000589472	0.323461
ENSG00000015479	MATR3	0.246706	0.524039	0.146641	0.421855
ENSG00000015532	XYLT2	0.283315	0.0219478	0.0493864	0.28469
ENSG00000015592	STMN4	9.35917e-07	0.863691	9.5092e-06	0.612168
ENSG00000015676	NUDCD3	0.535434	0.595453	0.17863	0.27479
ENSG00000016391	CHDH	0.649238	0.0245069	0.888715	0.163256
ENSG00000016402	IL20RA	0.526301	1.32907e-06	0.234676	6.68215e-06
ENSG00000016602	CLCA4	0.311743	0.0567805	0.396656	0.000590208
ENSG00000016864	GLT8D1	8.50559e-05	0.263392	0.0169259	0.10789
ENSG00000017260	ATP2C1	0.000140301	0.252893	0.000308235	0.216493
ENSG00000017427	IGF1	9.89137e-13	0.389691	0.000434303	0.0282247
ENSG00000017483	SLC38A5	0.486941	0.182696	0.325091	0.0510211
ENSG00000017797	RALBP1	3.35614e-05	0.000209642	4.08153e-05	0.00465899
ENSG00000018189	RUFY3	0.000350829	0.268128	0.000290748	0.325801
ENSG00000018236	CNTN1	0.000439566	0.510838	0.004111	0.629934
ENSG00000018280	SLC11A1	0.00500961	0.0503602	0.123296	0.00530778
ENSG00000018408	WWTR1	0.00330799	0.458049	0.155443	0.116888
ENSG00000018510	AGPS	0.141468	0.616279	0.269465	0.514067
ENSG00000018610	CXorf56	7.31611e-09	0.119098	6.80522e-06	0.0801314
ENSG00000018625	ATP1A2	0.633794	0.034138	0.794508	0.184411
ENSG00000018699	TTC27	1.32318e-08	0.0991487	1.06554e-09	0.22106
ENSG00000018869	ZNF582	0.0246457	0.458127	0.000881664	0.413981
ENSG00000019102	VSIG2	0.843547	0.358343	0.840057	0.424805
ENSG00000019144	PHLDB1	0.314331	0.0764064	0.262187	0.158724
ENSG00000019169	MARCO	0.608761	0.110437	0.313993	0.0688506
ENSG00000019485	PRDM11	0.0295523	0.100065	0.261491	0.0157929
ENSG00000019505	SYT13	0.0030866	0.0382857	0.00532671	0.0168925
ENSG00000019549	SNAI2	1.70155e-11	0.0100832	5.16172e-12	0.645849
ENSG00000019582	CD74	0.608761	0.00354659	0.39319	0.00653305
ENSG00000019991	HGF	0.541074	0.238834	0.586461	0.277048
ENSG00000019995	ZRANB1	0.782807	0.00809416	0.794285	0.0116073
ENSG00000020129	NCDN	9.49841e-06	0.280338	0.0011466	0.177494
ENSG00000020256	ZFP64	0.000186632	0.243956	0.000188825	0.0789687
ENSG00000020426	MNAT1	0.0104211	0.51572	0.0111175	0.27615
ENSG00000020577	SAMD4A	0.012059	0.0447063	0.362632	0.00671065
ENSG00000020922	MRE11A	6.29749e-05	0.775377	0.0746206	0.599475
ENSG00000021300	PLEKHB1	0.509636	0.000183458	0.253488	0.00393327
ENSG00000021355	SERPINB1	0.527552	0.000585224	0.647228	0.000858615
ENSG00000021488	SLC7A9	2.03566e-10	0.174609	6.58187e-07	0.13863
ENSG00000021574	SPAST	3.03102e-08	0.707388	2.94147e-07	0.682767
ENSG00000021645	NRXN3	0.00452617	0.00963109	0.106631	0.00183568
ENSG00000021776	AQR	0.00198487	0.230416	0.202975	0.0989363
ENSG00000022267	FHL1	2.59894e-05	0.00064206	0.000316691	0.0667395
ENSG00000022277	RTFDC1	1.59819e-07	0.0244876	0.00201489	0.058107
ENSG00000022355	GABRA1	4.83348e-06	0.0110745	6.03765e-07	0.0982656
ENSG00000022840	RNF10	0.493989	0.200844	0.2615	0.0645378
ENSG00000022976	ZNF839	0.0223775	0.670488	0.0960825	0.217603
ENSG00000023041	ZDHHC6	0.224334	0.556401	0.0174222	0.256093
ENSG00000023171	GRAMD1B	0.161162	0.134281	0.615542	0.137375
ENSG00000023228	NDUFS1	3.13515e-06	0.0367774	0.000535193	0.00802619
ENSG00000023287	RB1CC1	1.5789e-06	0.196081	2.74025e-06	0.139971
ENSG00000023318	ERP44	0.00263669	0.537902	0.0263299	0.594405
ENSG00000023330	ALAS1	0.348506	0.382478	0.19792	0.107541
ENSG00000023445	BIRC3	0.0219583	0.226555	0.0932664	0.558559
ENSG00000023516	AKAP11	0.000655888	0.138607	0.0420504	0.197501
ENSG00000023572	GLRX2	0.000201163	0.0397554	1.4631e-05	0.0161999
ENSG00000023608	SNAPC1	0.928833	0.43858	0.507134	0.298751
ENSG00000023697	DERA	0.892814	0.113372	0.734191	0.104186
ENSG00000023734	STRAP	0.00135889	0.189977	0.0464172	0.0644931
ENSG00000023902	PLEKHO1	0.022898	0.00125051	0.0563773	0.0429094
ENSG00000023909	GCLM	0.0706496	0.0211573	0.582439	0.0965933
ENSG00000024048	UBR2	8.07753e-08	0.622383	0.00139058	0.247079
ENSG00000024422	EHD2	0.745842	0.0275858	0.114273	0.0138796
ENSG00000024862	CCDC28A	1.95546e-07	0.000425812	3.96568e-11	0.000169921
ENSG00000025039	RRAGD	2.08351e-10	0.408681	1.69981e-07	0.0439983
ENSG00000025156	HSF2	1.02109e-07	0.176976	1.18961e-06	0.191357
ENSG00000025293	PHF20	0.00151938	0.000777689	0.00666261	0.000532233
ENSG00000025423	HSD17B6	0.649238	0.0525613	0.737282	0.0339539
ENSG00000025434	NR1H3	0.458126	0.0690499	0.218035	0.396762
ENSG00000025770	NCAPH2	2.97832e-09	0.796652	0.000112727	0.705473
ENSG00000025772	TOMM34	3.28685e-06	0.107919	3.38818e-06	0.0388644
ENSG00000025796	SEC63	0.046149	0.0916812	0.0440596	0.0400674
ENSG00000025800	KPNA6	0.798262	0.172459	0.300045	0.112427
ENSG00000026025	VIM	0.64088	0.0422455	0.362591	0.0242484
ENSG00000026103	FAS	0.0213914	0.32258	0.526048	0.196634
ENSG00000026297	RNASET2	0.397902	0.0200816	0.411	0.108756
ENSG00000026508	CD44	0.00162032	0.523983	0.0837735	0.229715
ENSG00000026652	AGPAT4	0.0254631	0.0107205	0.0647101	0.00170939
ENSG00000026950	BTN3A1	0.000371149	0.0624821	0.000168107	0.0538669
ENSG00000027001	MIPEP	2.1925e-08	0.250934	9.79748e-08	0.256728
ENSG00000027075	PRKCH	0.656877	0.0146744	0.198002	0.114198
ENSG00000027697	IFNGR1	0.70033	0.13687	0.199971	0.208836
ENSG00000027847	B4GALT7	0.00524237	0.49442	0.0474072	0.375196
ENSG00000028116	VRK2	0.37769	0.279259	0.582386	0.195779
ENSG00000028137	TNFRSF1B	0.00162032	0.474102	0.233234	0.451994
ENSG00000028203	VEZT	0.028632	0.107382	0.215462	0.20928
ENSG00000028277	POU2F2	1.27914e-08	0.160248	6.75422e-09	0.375533
ENSG00000028310	BRD9	0.28688	0.107907	0.515398	0.0552747
ENSG00000028528	SNX1	0.361314	0.164933	0.561626	0.179644
ENSG00000028839	TBPL1	0.60534	0.287022	0.733684	0.175663
ENSG00000029153	ARNTL2	6.72271e-08	0.024792	0.243031	0.0038002
ENSG00000029363	BCLAF1	0.659832	0.281621	0.587039	0.205334
ENSG00000029364	SLC39A9	0.00208846	0.157082	0.148939	0.219533
ENSG00000029534	ANK1	2.4415e-05	0.317693	0.00258282	0.151391
ENSG00000029639	TFB1M	6.37983e-07	0.00238147	1.88668e-10	0.0020915
ENSG00000029725	RABEP1	0.344091	0.306036	0.0976073	0.594631
ENSG00000029993	HMGB3	7.92273e-17	0.0365728	4.15315e-13	0.308213
ENSG00000030066	NUP160	1.76793e-14	0.0103989	9.067e-12	0.165387
ENSG00000030110	BAK1	0.603034	0.0791795	0.593748	0.0733003
ENSG00000030582	GRN	0.727429	0.313537	0.300974	0.435332
ENSG00000031003	FAM13B	0.00594795	0.337303	0.151099	0.481179
ENSG00000031081	ARHGAP31	0.138052	0.0404228	0.253433	0.00172667
ENSG00000031691	CENPQ	0.214765	0.623839	0.0534043	0.829178
ENSG00000031698	SARS	3.24015e-07	0.0668581	0.000636923	0.0134996
ENSG00000031823	RANBP3	0.133835	0.514225	0.0422228	0.544813
ENSG00000032219	ARID4A	3.21208e-05	0.231832	0.00120471	0.241125
ENSG00000032389	TSSC1	0.481179	0.0962325	0.263594	0.0306904
ENSG00000032444	PNPLA6	2.29724e-10	0.777121	0.181761	0.44302
ENSG00000032742	IFT88	0.379468	0.127182	0.414514	0.025771
ENSG00000033011	ALG1	0.001393	0.738421	0.204051	0.468693
ENSG00000033030	ZCCHC8	1.71817e-13	0.638539	1.13937e-05	0.491052
ENSG00000033050	ABCF2	2.79068e-05	0.103918	0.118793	0.0662656
ENSG00000033100	CHPF2	0.770963	0.58277	0.138626	0.302183
ENSG00000033122	LRRC7	7.89592e-10	0.389801	3.11765e-09	0.182095
ENSG00000033170	FUT8	0.0474982	0.233144	0.132113	0.0960622
ENSG00000033178	UBA6	1.58085e-09	0.514934	4.45358e-07	0.340077
ENSG00000033327	GAB2	0.00264324	0.574096	0.00269884	0.329394
ENSG00000033627	ATP6V0A1	1.01545e-05	0.350185	0.000516863	0.138304
ENSG00000033800	PIAS1	0.674678	0.0970596	0.8175	0.0936387
ENSG00000033867	SLC4A7	2.9182e-13	0.246779	5.70882e-08	0.390423
ENSG00000034152	MAP2K3	0.0174044	0.0960572	0.171282	0.509563
ENSG00000034239	EFCAB1	9.75051e-14	0.00338984	0.00100904	0.00167266
ENSG00000034510	TMSB10	3.4911e-05	0.382175	0.000713792	0.0973529
ENSG00000034533	ASTE1	0.0220391	0.409765	0.274744	0.215552
ENSG00000034677	RNF19A	3.15164e-12	0.113916	6.514e-08	0.109627
ENSG00000034693	PEX3	4.50644e-05	0.361406	0.000319043	0.0547323
ENSG00000034713	GABARAPL2	7.90269e-09	0.00408775	4.11954e-05	8.5443e-05
ENSG00000035115	SH3YL1	0.00323209	0.414001	0.540212	0.259957
ENSG00000035141	FAM136A	0.420969	0.121152	0.541849	0.13669
ENSG00000035403	VCL	0.603726	0.325405	0.341707	0.138443
ENSG00000035664	DAPK2	0.303319	0.0553598	0.130746	0.0519801
ENSG00000035681	NSMAF	0.000436901	0.450491	0.365056	0.393824
ENSG00000035687	ADSS	0.0213509	0.558661	0.14883	0.380668
ENSG00000035862	TIMP2	1.42116e-11	0.740974	8.5021e-08	0.372259
ENSG00000035928	RFC1	0.328468	0.236618	0.497759	0.0317111
ENSG00000036054	TBC1D23	0.0543758	0.607633	0.585081	0.354933
ENSG00000036257	CUL3	4.39586e-07	0.349318	3.09281e-06	0.501125
ENSG00000036530	CYP46A1	3.11091e-06	0.00538119	4.79033e-05	0.0146579
ENSG00000036549	ZZZ3	0.0207726	0.273801	0.163272	0.149501
ENSG00000036672	USP2	6.72186e-06	0.30114	1.71472e-05	0.264567
ENSG00000037042	TUBG2	9.34667e-09	0.0265382	8.36955e-07	0.0740486
ENSG00000037241	RPL26L1	3.04452e-11	0.344204	2.41671e-07	0.723665
ENSG00000037474	NSUN2	2.29232e-07	0.100945	0.00281451	0.150219
ENSG00000037637	FBXO42	9.51387e-15	0.180405	9.39079e-12	0.0459865
ENSG00000037749	MFAP3	7.88556e-09	0.100952	1.85257e-07	0.0437756
ENSG00000037757	MRI1	0.000427975	0.616816	0.000321557	0.211003
ENSG00000037897	METTL1	0.51544	0.211484	0.349133	0.0162643
ENSG00000038002	AGA	0.157516	0.253803	0.219129	0.0353199
ENSG00000038210	PI4K2B	1.62598e-05	0.377837	0.00570178	0.104696
ENSG00000038219	BOD1L1	0.672643	0.0501069	0.371481	0.0886413
ENSG00000038274	MAT2B	2.03396e-06	0.159816	3.81811e-06	0.143236
ENSG00000038358	EDC4	3.63583e-08	0.678274	2.26336e-05	0.251187
ENSG00000038382	TRIO	7.27312e-14	0.874033	2.73507e-10	0.098833
ENSG00000038427	VCAN	1.24307e-14	0.423298	1.07444e-09	0.181971
ENSG00000038532	CLEC16A	0.0283516	0.333758	5.78577e-05	0.330016
ENSG00000038945	MSR1	0.082696	0.119029	0.304571	0.198158
ENSG00000039068	CDH1	0.0395421	0.0906083	0.20018	0.32407
ENSG00000039123	SKIV2L2	0.305812	0.342493	0.212192	0.258076
ENSG00000039319	ZFYVE16	0.375805	0.189806	0.36392	0.0496695
ENSG00000039523	FAM65A	1.36083e-06	0.525665	7.78805e-05	0.0639752
ENSG00000039560	RAI14	1.11412e-09	0.0201304	3.45974e-05	0.175353
ENSG00000039650	PNKP	0.64933	0.249786	0.730034	0.0936285
ENSG00000040199	PHLPP2	0.251004	0.0504233	0.272672	0.366071
ENSG00000040275	SPDL1	2.69939e-07	0.136559	0.00184073	0.0664385
ENSG00000040341	STAU2	0.0796014	0.68379	0.314929	0.725434
ENSG00000040487	PQLC2	0.35551	0.446729	0.0859997	0.409017
ENSG00000040531	CTNS	0.206779	0.177639	0.17393	0.0374446
ENSG00000040608	RTN4R	0.000545097	0.174462	0.0141645	0.108362
ENSG00000040633	PHF23	0.554098	0.0753192	0.0991033	0.0787701
ENSG00000040731	CDH10	0.0019429	0.040543	0.00745129	0.144112
ENSG00000040933	INPP4A	0.0280165	0.0348823	0.141374	0.00830639
ENSG00000041353	RAB27B	0.000372426	0.139832	0.00669734	0.482572
ENSG00000041357	PSMA4	0.250847	0.680578	0.278565	0.194709
ENSG00000041515	MYO16	1.70155e-11	0.165147	4.29251e-09	0.191103
ENSG00000041802	LSG1	0.0151129	0.182294	0.0112306	0.327873
ENSG00000041880	PARP3	6.08143e-08	8.21413e-06	1.22832e-06	0.00343561
ENSG00000041982	TNC	0.00162032	0.0571928	0.0157905	0.0220626
ENSG00000041988	THAP3	0.622061	0.0550454	0.138272	0.0758002
ENSG00000042062	FAM65C	0.00168787	0.147711	0.183371	0.102371
ENSG00000042088	TDP1	9.5377e-11	0.78278	3.52969e-07	0.485639
ENSG00000042286	AIFM2	0.765955	0.0143365	0.732175	0.0505183
ENSG00000042317	SPATA7	0.000151342	0.440664	0.000818926	0.378026
ENSG00000042429	MED17	2.36754e-10	0.126149	4.68471e-09	0.212348
ENSG00000042445	RETSAT	3.83241e-05	0.220762	0.000385739	0.384872
ENSG00000042493	CAPG	0.463381	0.000952477	0.691233	0.00158168
ENSG00000042753	AP2S1	1.19172e-09	0.318123	0.00463906	0.0989387
ENSG00000042980	ADAM28	0.54721	0.0156335	0.0125466	0.0360391
ENSG00000043093	DCUN1D1	0.553455	0.738924	0.353108	0.617137
ENSG00000043143	JADE2	3.47426e-06	0.00015452	1.2213e-05	0.000776376
ENSG00000043355	ZIC2	0.60488	0.584286	0.933067	0.147868
ENSG00000043462	LCP2	0.534074	0.0134977	0.0218662	0.241826
ENSG00000043514	TRIT1	3.30689e-08	0.187857	2.53948e-07	0.209086
ENSG00000043591	ADRB1	2.4415e-05	0.0144464	3.92326e-06	0.0145105
ENSG00000044090	CUL7	2.21293e-08	0.782136	1.88282e-06	0.526298
ENSG00000044115	CTNNA1	0.0823734	0.00319566	0.223137	0.05975
ENSG00000044446	PHKA2	6.63621e-05	0.361605	6.69573e-06	0.370106
ENSG00000044524	EPHA3	7.22096e-13	0.620568	1.67498e-09	0.687947
ENSG00000044574	HSPA5	0.483428	0.300305	0.627872	0.220723
ENSG00000046647	GEMIN8	3.4033e-07	0.385663	1.2602e-06	0.145383
ENSG00000046651	OFD1	0.470007	0.422558	0.630619	0.0565665
ENSG00000046653	GPM6B	0.435712	0.29544	0.167796	0.200657
ENSG00000046889	PREX2	0.649238	0.235596	0.703	0.0400309
ENSG00000047056	WDR37	0.291192	0.553673	0.699116	0.266024
ENSG00000047188	YTHDC2	0.00367901	0.204503	0.231943	0.267664
ENSG00000047230	CTPS2	5.98104e-10	0.00330145	9.11703e-08	0.0129174
ENSG00000047249	ATP6V1H	3.10708e-07	8.40112e-05	7.23638e-08	0.00277199
ENSG00000047315	POLR2B	9.78879e-06	0.0321008	0.00069021	0.0578557
ENSG00000047346	FAM214A	6.33099e-05	0.456257	0.243823	0.210039
ENSG00000047365	ARAP2	0.000469152	0.0640051	1.83071e-05	0.0118871
ENSG00000047410	TPR	0.000136737	0.154138	0.0186836	0.0547443
ENSG00000047457	CP	0.592382	0.03663	0.919739	0.0210772
ENSG00000047578	KIAA0556	7.16992e-08	0.57339	2.27096e-09	0.360061
ENSG00000047579	DTNBP1	8.97823e-06	9.1026e-05	0.000199701	0.00120016
ENSG00000047597	XK	2.4415e-05	0.0344526	9.23649e-06	0.102245
ENSG00000047617	ANO2	0.0495473	0.182039	0.13813	0.121637
ENSG00000047621	C12orf4	0.132599	0.15478	0.025511	0.239332
ENSG00000047634	SCML1	0.077804	0.281343	0.743534	0.29943
ENSG00000047644	WWC3	0.0691335	0.0405421	0.10766	0.022236
ENSG00000047648	ARHGAP6	1.09088e-10	0.815568	0.00195615	0.451769
ENSG00000047662	FAM184B	1.70155e-11	0.709458	2.20277e-07	0.17213
ENSG00000047849	MAP4	0.00755507	0.445142	0.00802058	0.433495
ENSG00000047932	GOPC	0.414918	0.477751	0.166291	0.353836
ENSG00000048028	USP28	0.000356237	0.41763	2.47391e-05	0.190918
ENSG00000048052	HDAC9	0.000993818	0.0884436	0.0397546	0.0457181
ENSG00000048140	TSPAN17	0.938384	0.124491	0.185785	0.0289515
ENSG00000048162	NOP16	3.00788e-11	0.14005	4.58222e-06	0.165305
ENSG00000048342	CC2D2A	3.42203e-10	0.423046	5.48215e-06	0.182251
ENSG00000048392	RRM2B	0.742399	0.577044	0.258539	0.423685
ENSG00000048405	ZNF800	2.27961e-06	0.176999	0.0130781	0.0366068
ENSG00000048471	SNX29	3.62412e-11	0.712921	6.33467e-09	0.541128
ENSG00000048540	LMO3	8.64055e-05	0.310172	0.000592652	0.352007
ENSG00000048544	MRPS10	1.12932e-07	0.298765	2.29418e-05	0.00563006
ENSG00000048545	GUCA1A	1.68449e-10	0.0318639	6.29109e-05	0.00717233
ENSG00000048649	RSF1	3.50735e-06	0.440128	1.198e-05	0.316634
ENSG00000048707	VPS13D	0.313232	0.505243	0.580068	0.30178
ENSG00000048740	CELF2	5.9845e-06	0.146987	4.08034e-05	0.16278
ENSG00000048828	FAM120A	0.000100998	8.72143e-05	0.00116552	0.000339602
ENSG00000048991	R3HDM1	3.32182e-05	0.0132405	0.00188108	0.0170664
ENSG00000049089	COL9A2	0.312848	0.521848	0.5573	0.953152
ENSG00000049130	KITLG	4.09948e-05	0.333004	0.000187216	0.407358
ENSG00000049167	ERCC8	4.99779e-06	0.938455	4.67962e-05	0.889101
ENSG00000049239	H6PD	0.00418537	0.0250256	0.0787525	0.0735285
ENSG00000049245	VAMP3	0.476499	0.0082378	0.446301	0.00998982
ENSG00000049246	PER3	1.75097e-08	0.106978	0.000350317	0.269618
ENSG00000049323	LTBP1	0.0311482	0.414561	0.158488	0.00428523
ENSG00000049449	RCN1	0.0427483	0.00559215	0.573835	0.0293223
ENSG00000049540	ELN	0.608761	0.334681	0.188529	0.049626
ENSG00000049541	RFC2	0.00484472	0.107028	0.0134881	0.00916534
ENSG00000049618	ARID1B	1.31448e-10	0.630783	3.29143e-11	0.346638
ENSG00000049656	CLPTM1L	0.000545735	0.0055299	0.000394386	0.0481438
ENSG00000049759	NEDD4L	4.05792e-08	0.218741	2.47867e-06	0.0724754
ENSG00000049769	PPP1R3F	1.60139e-08	0.0158701	2.23886e-07	0.0267786
ENSG00000049860	HEXB	6.95878e-09	0.00136102	1.30501e-05	0.0150116
ENSG00000049883	PTCD2	1.64037e-07	0.231143	6.61851e-08	0.312484
ENSG00000050030	KIAA2022	2.54668e-10	0.718027	9.37565e-08	0.873187
ENSG00000050130	JKAMP	0.000175214	0.530464	0.000470115	0.461329
ENSG00000050165	DKK3	6.60959e-09	0.00350608	0.000100572	0.00926772
ENSG00000050344	NFE2L3	5.34588e-14	0.0865469	1.68971e-09	0.0724265
ENSG00000050393	MCUR1	0.273485	0.208361	0.193679	0.0589483
ENSG00000050405	LIMA1	0.0119115	0.411479	0.0516983	0.0326503
ENSG00000050426	LETMD1	4.52987e-10	0.13879	1.05557e-05	0.033997
ENSG00000050438	SLC4A8	0.0033241	0.467911	0.155406	0.218144
ENSG00000050555	LAMC3	0.00137077	0.344153	0.00152544	0.0454234
ENSG00000050730	TNIP3	0.05603	0.675435	0.391543	0.634951
ENSG00000050748	MAPK9	1.17305e-06	0.331303	0.000207125	0.271228
ENSG00000050767	COL23A1	1.80997e-05	9.8169e-05	1.9234e-05	0.00456214
ENSG00000050820	BCAR1	0.385074	0.13358	0.442684	0.00240049
ENSG00000051009	FAM160A2	0.145265	0.0390436	0.0784947	0.00769167
ENSG00000051108	HERPUD1	0.100004	0.070297	0.0306426	0.38302
ENSG00000051180	RAD51	0.00143748	0.00997873	8.57216e-06	0.13911
ENSG00000051382	PIK3CB	1.61289e-07	0.146497	0.000109144	0.0162269
ENSG00000051523	CYBA	0.0457945	0.130507	0.332614	0.0126552
ENSG00000051596	THOC3	0.000118088	0.426779	0.0160757	0.223978
ENSG00000051620	HEBP2	9.99928e-06	0.00113172	0.000457769	0.0305316
ENSG00000051825	MPHOSPH9	0.00419649	0.0129836	0.635627	0.00491085
ENSG00000052126	PLEKHA5	0.00306215	0.156969	0.028872	0.129244
ENSG00000052723	SIKE1	8.39557e-13	0.628557	0.00159201	0.208249
ENSG00000052749	RRP12	4.48344e-06	0.0196902	0.000114737	0.0244079
ENSG00000052795	FNIP2	0.074835	0.0923439	0.212492	0.11569
ENSG00000052802	MSMO1	3.65748e-08	0.721627	1.69297e-06	0.719687
ENSG00000052841	TTC17	1.767e-13	0.462026	3.85546e-05	0.233261
ENSG00000053254	FOXN3	2.44943e-10	0.100777	3.43133e-10	0.401569
ENSG00000053328	METTL24	0.00936085	0.118786	0.0696248	0.0964205
ENSG00000053371	AKR7A2	0.432438	0.0454669	0.220986	0.244982
ENSG00000053372	MRTO4	6.24216e-05	0.274958	0.0630065	0.0847058
ENSG00000053438	NNAT	3.35158e-15	0.147605	9.20105e-10	0.703717
ENSG00000053501	USE1	2.35594e-05	0.232262	0.00145761	0.261944
ENSG00000053524	MCF2L2	1.83419e-06	0.0116336	0.0001912	0.0120418
ENSG00000053702	NRIP2	0.0300295	0.00295394	0.00607118	0.0158307
ENSG00000053747	LAMA3	0.656368	0.0108133	0.210067	0.000991727
ENSG00000053770	AP5M1	7.39562e-07	0.371941	1.2884e-06	0.329766
ENSG00000053900	ANAPC4	0.0916155	0.421994	0.595752	0.183861
ENSG00000054116	TRAPPC3	7.39969e-14	0.0967962	0.00288949	0.0386072
ENSG00000054118	THRAP3	1.24498e-08	0.01428	1.27983e-07	0.0252819
ENSG00000054148	PHPT1	0.000520788	0.402454	0.013093	0.167259
ENSG00000054179	ENTPD2	0.590581	0.337949	0.712308	0.148386
ENSG00000054267	ARID4B	0.00105465	0.292897	0.00434069	0.196442
ENSG00000054277	OPN3	2.4415e-05	0.000853746	7.10888e-07	0.00526023
ENSG00000054356	PTPRN	2.4415e-05	0.115533	0.000836466	0.0978976
ENSG00000054392	HHAT	2.04072e-13	3.93349e-08	2.3564e-09	4.44962e-07
ENSG00000054523	KIF1B	0.000117274	0.832571	0.000168441	0.467559
ENSG00000054598	FOXC1	0.608761	0.10922	0.321547	0.0307784
ENSG00000054611	TBC1D22A	4.69581e-08	0.0774128	0.000492821	0.0707904
ENSG00000054654	SYNE2	2.93377e-09	0.307785	4.01475e-08	0.00957154
ENSG00000054690	PLEKHH1	0.311743	0.0455284	0.390484	0.0274465
ENSG00000054793	ATP9A	0.00951324	0.426298	0.00955629	0.115721
ENSG00000054803	CBLN4	2.4415e-05	2.37681e-05	1.07675e-06	0.000284177
ENSG00000054965	FAM168A	7.44739e-05	0.169987	6.66888e-05	0.0657707
ENSG00000054967	RELT	0.0739247	0.00868584	0.588123	0.0161755
ENSG00000054983	GALC	0.00628041	0.314812	0.00393362	0.032432
ENSG00000055044	NOP58	9.22211e-07	0.180612	0.0108502	0.227161
ENSG00000055070	SZRD1	0.416473	0.0974819	0.639021	0.435104
ENSG00000055118	KCNH2	0.115511	0.0398753	0.187916	0.00112888
ENSG00000055130	CUL1	0.0225316	0.295266	0.246549	0.105631
ENSG00000055147	FAM114A2	0.462653	0.0273766	0.403187	0.00888243
ENSG00000055163	CYFIP2	1.70637e-05	0.140814	0.00461422	0.0852843
ENSG00000055208	TAB2	0.00474303	0.156941	0.150745	0.0332416
ENSG00000055211	GINM1	0.596151	0.0857926	0.229577	0.00937916
ENSG00000055332	EIF2AK2	6.10959e-07	0.416199	0.000646996	0.255283
ENSG00000055483	USP36	0.759605	0.33046	0.47973	0.434791
ENSG00000055609	KMT2C	1.40225e-14	0.35235	1.59788e-06	0.0368173
ENSG00000055813	CCDC85A	0.0549044	0.00203536	0.128363	0.000289876
ENSG00000055917	PUM2	0.032556	0.626423	0.0633293	0.409849
ENSG00000055950	MRPL43	0.00433208	0.39444	0.0487497	0.430145
ENSG00000055955	ITIH4	0.768187	0.0109995	0.0967986	0.0262526
ENSG00000056050	C4orf27	0.294916	0.400164	0.400473	0.112074
ENSG00000056097	ZFR	0.199581	0.110701	0.108478	0.0150907
ENSG00000056277	ZNF280C	6.32267e-08	0.280146	1.8931e-06	0.247312
ENSG00000056487	PHF21B	0.00162032	0.678454	0.0175089	0.116083
ENSG00000056586	RC3H2	2.50684e-07	0.127376	1.37124e-07	0.262136
ENSG00000056736	IL17RB	0.649238	0.092136	0.846018	0.236232
ENSG00000056972	TRAF3IP2	0.0345373	0.155385	0.268135	0.203214
ENSG00000056998	GYG2	0.00421904	0.127789	0.00580335	0.296671
ENSG00000057019	DCBLD2	2.31655e-09	0.115782	2.41254e-05	0.0840806
ENSG00000057252	SOAT1	0.00388755	0.10781	0.0294226	0.310856
ENSG00000057294	PKP2	0.521851	0.794333	0.219306	0.398073
ENSG00000057593	F7	2.4415e-05	0.347444	0.00529117	0.143634
ENSG00000057608	GDI2	0.00832008	0.00726042	0.00410136	0.0177236
ENSG00000057657	PRDM1	0.58597	0.240752	0.773113	0.123926
ENSG00000057663	ATG5	6.64652e-07	0.219283	1.3961e-06	0.0273141
ENSG00000057704	TMCC3	0.427544	0.349674	0.611191	0.1402
ENSG00000057757	PITHD1	3.0595e-08	0.018922	7.99716e-07	0.00163649
ENSG00000057935	MTA3	0.000211554	0.0267676	0.0270702	0.0304171
ENSG00000058056	USP13	2.83112e-09	0.0750636	1.97266e-07	0.0924091
ENSG00000058063	ATP11B	1.0475e-08	0.651271	1.59554e-07	0.577477
ENSG00000058085	LAMC2	1.88172e-10	0.412208	2.59368e-05	0.732568
ENSG00000058091	CDK14	1.83797e-07	0.0180227	2.85645e-07	0.00733766
ENSG00000058262	SEC61A1	0.000390833	0.360209	0.000907886	0.368404
ENSG00000058272	PPP1R12A	0.0317582	0.200791	0.0254184	0.301965
ENSG00000058335	RASGRF1	2.4415e-05	0.0186965	0.00246884	0.0263341
ENSG00000058404	CAMK2B	0.378332	0.295272	0.179462	0.241936
ENSG00000058600	POLR3E	6.63528e-07	0.739557	1.28694e-07	0.65336
ENSG00000058668	ATP2B4	0.0485433	0.140935	0.260601	0.18202
ENSG00000058673	ZC3H11A	0.00202007	0.646008	0.0920683	0.195622
ENSG00000058729	RIOK2	7.9034e-06	0.371397	0.0211697	0.267528
ENSG00000058799	YIPF1	4.63188e-06	0.023579	0.00588852	0.00440321
ENSG00000058804	NDC1	3.26795e-05	0.0232769	0.00876062	0.0281995
ENSG00000058866	DGKG	2.02271e-05	0.27447	1.9185e-05	0.542463
ENSG00000059122	FLYWCH1	0.000342812	0.135849	0.0493033	0.154465
ENSG00000059377	TBXAS1	0.103439	0.0106399	0.597711	0.00475872
ENSG00000059378	PARP12	0.00305908	0.697401	0.227326	0.183826
ENSG00000059573	ALDH18A1	0.0403738	0.146175	0.0793454	0.292899
ENSG00000059588	TARBP1	0.00787518	0.0271976	0.00118163	0.0314115
ENSG00000059691	GATB	1.84279e-10	0.0601317	1.18551e-05	0.0303648
ENSG00000059728	MXD1	7.54574e-15	0.440059	2.87342e-11	0.731463
ENSG00000059758	CDK17	0.293413	0.0164037	0.052296	0.0760483
ENSG00000059769	DNAJC25	0.00335069	0.589409	0.0478608	0.223519
ENSG00000059804	SLC2A3	3.04073e-05	0.0708537	0.125017	0.0577472
ENSG00000060138	YBX3	0.00464202	0.212846	0.252551	0.0690125
ENSG00000060237	WNK1	0.463606	0.368953	0.501954	0.017213
ENSG00000060339	CCAR1	4.54448e-09	0.335616	0.000404098	0.262586
ENSG00000060491	OGFR	0.458356	0.0666585	0.490576	0.18419
ENSG00000060558	GNA15	0.560431	0.0343842	0.105585	0.0148919
ENSG00000060642	PIGV	0.00210385	0.14428	0.000827527	0.272629
ENSG00000060688	SNRNP40	0.00630708	0.302672	0.0704406	0.43603
ENSG00000060709	RIMBP2	0.20417	0.000642462	0.667679	7.8903e-05
ENSG00000060718	COL11A1	0.0712598	0.00318915	0.606585	0.000427088
ENSG00000060749	QSER1	3.16275e-14	0.322011	3.13028e-07	0.397338
ENSG00000060762	MPC1	0.124985	0.0902281	0.0278811	0.298274
ENSG00000060971	ACAA1	0.247163	0.191336	0.314391	0.249706
ENSG00000060982	BCAT1	4.8834e-05	0.422815	0.0578894	0.349686
ENSG00000061273	HDAC7	0.0134799	0.00947145	0.0877626	0.0904658
ENSG00000061337	LZTS1	0.0400588	0.0316524	0.206867	0.0675687
ENSG00000061656	SPAG4	0.549948	0.000390454	0.560989	0.000509676
ENSG00000061676	NCKAP1	0.000505006	0.0978065	0.00312759	0.124304
ENSG00000061794	MRPS35	0.000555579	0.830952	0.0150101	0.137308
ENSG00000061918	GUCY1B3	2.57904e-05	0.461252	0.00170466	0.294407
ENSG00000061936	SFSWAP	0.201812	0.285824	0.330259	0.093998
ENSG00000061938	TNK2	9.80912e-05	0.0129037	4.24848e-06	0.194168
ENSG00000061987	MON2	0.135556	0.272093	0.0426088	0.27254
ENSG00000062038	CDH3	1.70155e-11	0.102874	4.29628e-10	0.240201
ENSG00000062096	ARSF	0.541449	0.126423	0.679019	0.174386
ENSG00000062194	GPBP1	0.0549334	0.624247	0.0464917	0.32219
ENSG00000062370	ZNF112	0.00108415	0.346434	0.00287278	0.40413
ENSG00000062485	CS	0.262065	0.240777	0.031839	0.2824
ENSG00000062582	MRPS24	1.93209e-11	0.285133	1.06306e-08	0.288058
ENSG00000062598	ELMO2	0.000435153	0.346978	0.000619999	0.150341
ENSG00000062650	WAPAL	5.42095e-12	0.263412	0.00092146	0.159478
ENSG00000062716	VMP1	5.56469e-06	0.0289281	0.0217219	0.00908438
ENSG00000062725	APPBP2	0.001241	0.388464	0.003359	0.102632
ENSG00000063015	SEZ6	3.44297e-11	0.792875	8.30494e-09	0.101695
ENSG00000063046	EIF4B	0.000321109	0.00215009	0.000223927	0.0135215
ENSG00000063127	SLC6A16	0.0426958	0.355488	0.275707	0.329662
ENSG00000063177	RPL18	0.000765115	0.0176265	0.00407393	0.362036
ENSG00000063180	CA11	2.60082e-06	6.1981e-05	7.27947e-07	0.000646788
ENSG00000063244	U2AF2	2.89025e-05	0.72499	0.00033813	0.563443
ENSG00000063245	EPN1	0.220229	0.542982	0.219806	0.226959
ENSG00000063322	MED29	9.81729e-05	0.0757332	0.000594061	0.0844672
ENSG00000063438	AHRR	0.368643	0.0154493	0.199031	0.0334455
ENSG00000063587	ZNF275	1.90751e-10	0.849875	7.02092e-07	0.169399
ENSG00000063601	MTMR1	0.20177	0.248853	0.0343883	0.0967788
ENSG00000063660	GPC1	0.0151475	0.305714	0.00030092	0.314707
ENSG00000063761	ADCK1	0.686152	0.11548	0.365809	0.168159
ENSG00000063854	HAGH	9.24179e-10	0.0762155	7.27908e-07	0.051814
ENSG00000063978	RNF4	0.0864272	0.371527	0.118439	0.0943569
ENSG00000064012	CASP8	0.0018982	0.548228	0.565066	0.423972
ENSG00000064042	LIMCH1	0.00250689	0.307329	0.00300644	0.274324
ENSG00000064102	ASUN	0.211803	0.440345	0.407706	0.369803
ENSG00000064115	TM7SF3	1.36966e-05	0.140381	0.0529577	0.114883
ENSG00000064225	ST3GAL6	0.0127007	0.152278	0.000851766	0.149716
ENSG00000064270	ATP2C2	3.41554e-12	0.0540512	8.42231e-06	0.0324125
ENSG00000064300	NGFR	0.082696	0.0277871	0.0830484	0.0484317
ENSG00000064309	CDON	3.53074e-13	0.25222	8.30918e-10	0.462833
ENSG00000064313	TAF2	3.09173e-10	0.573469	2.75479e-07	0.461761
ENSG00000064393	HIPK2	0.639996	0.540289	0.521419	0.0866397
ENSG00000064419	TNPO3	2.15388e-07	0.0107186	3.35063e-07	0.0358444
ENSG00000064490	RFXANK	0.348103	0.25434	0.667471	0.597574
ENSG00000064545	TMEM161A	0.251529	0.294437	0.30934	0.188098
ENSG00000064547	LPAR2	4.06753e-11	6.26614e-06	7.73973e-12	0.669974
ENSG00000064601	CTSA	1.27321e-06	0.138049	0.000127648	0.0748976
ENSG00000064607	SUGP2	0.0604032	0.033481	0.114232	0.0984593
ENSG00000064651	SLC12A2	0.278741	0.278522	0.356304	0.0154606
ENSG00000064652	SNX24	0.000843273	0.49724	0.00118628	0.251685
ENSG00000064655	EYA2	0.620756	0.131231	0.930638	0.0326705
ENSG00000064666	CNN2	0.0638969	0.264307	0.282203	0.378324
ENSG00000064687	ABCA7	5.2075e-06	0.00520955	2.49224e-09	0.0138341
ENSG00000064692	SNCAIP	1.99443e-12	0.0440578	2.72121e-10	0.191808
ENSG00000064703	DDX20	3.12161e-11	0.837758	2.34337e-06	0.357901
ENSG00000064726	BTBD1	0.839289	0.516395	0.538328	0.75642
ENSG00000064763	FAR2	0.091056	0.612991	0.364953	0.453633
ENSG00000064787	BCAS1	0.311743	0.228068	0.457086	0.0551883
ENSG00000064886	CHI3L2	0.00162032	0.349235	0.0927687	0.904623
ENSG00000064933	PMS1	0.422007	0.264718	0.495768	0.165452
ENSG00000064961	HMG20B	0.288981	0.267258	0.331376	0.0858145
ENSG00000064989	CALCRL	1.60249e-09	0.0128478	1.19724e-08	0.033738
ENSG00000064995	TAF11	1.39947e-05	0.371865	1.45022e-05	0.318371
ENSG00000064999	ANKS1A	0.0940638	0.146959	0.0175463	0.0546405
ENSG00000065000	AP3D1	0.0126426	0.881715	0.00306896	0.590863
ENSG00000065029	ZNF76	0.176846	0.697639	0.124709	0.838623
ENSG00000065057	NTHL1	0.212945	0.324207	0.478325	0.374183
ENSG00000065060	UHRF1BP1	0.125076	0.092805	0.192799	0.0536882
ENSG00000065135	GNAI3	1.18353e-08	0.114441	8.92418e-06	0.46473
ENSG00000065150	IPO5	0.450414	0.000410502	0.917516	0.000237636
ENSG00000065154	OAT	2.69549e-06	0.597383	1.47772e-05	0.213903
ENSG00000065183	WDR3	1.22127e-11	0.535333	3.60996e-08	0.448983
ENSG00000065243	PKN2	9.8465e-08	0.706636	0.0190201	0.278485
ENSG00000065268	WDR18	9.49074e-08	0.209278	7.25854e-07	0.0605807
ENSG00000065308	TRAM2	0.252511	0.0246997	0.290158	0.000633928
ENSG00000065357	DGKA	0.000341899	0.0149717	0.00020298	0.182845
ENSG00000065361	ERBB3	0.311743	0.00538243	0.400218	0.213685
ENSG00000065413	ANKRD44	1.3078e-10	0.568695	6.21055e-09	0.646509
ENSG00000065427	KARS	0.00142634	0.000595255	0.00433218	0.0356275
ENSG00000065457	ADAT1	0.00190551	0.0183843	0.105527	0.0256177
ENSG00000065485	PDIA5	0.0126926	0.173347	0.497242	0.792001
ENSG00000065491	TBC1D22B	1.62398e-07	0.309691	0.000204499	0.0455884
ENSG00000065518	NDUFB4	6.18947e-17	0.0049713	0.000138964	0.00157152
ENSG00000065526	SPEN	3.43508e-14	0.428413	1.04737e-12	0.6854
ENSG00000065534	MYLK	0.0122259	0.00947582	0.00548077	0.0492867
ENSG00000065548	ZC3H15	0.155702	0.444886	0.0733661	0.498575
ENSG00000065559	MAP2K4	2.02614e-07	0.088208	2.21192e-06	0.121443
ENSG00000065600	TMEM206	0.432179	0.00399153	0.499204	0.171772
ENSG00000065609	SNAP91	0.0404438	0.423374	0.312601	0.253071
ENSG00000065613	SLK	0.0197683	0.15677	0.0524067	0.0410898
ENSG00000065615	CYB5R4	0.000117443	0.377605	0.00218304	0.396587
ENSG00000065621	GSTO2	8.21048e-06	0.0578429	3.92553e-05	0.476455
ENSG00000065665	SEC61A2	0.140921	0.76313	0.184953	0.335684
ENSG00000065675	PRKCQ	0.0740607	0.0123404	0.0842502	0.0637668
ENSG00000065717	TLE2	0.0143704	0.090026	0.220104	0.384927
ENSG00000065802	ASB1	3.04408e-09	0.166496	0.00910493	0.14674
ENSG00000065809	FAM107B	0.426114	7.78633e-05	0.420625	0.00163864
ENSG00000065833	ME1	2.28319e-08	0.0319021	6.49028e-05	0.0106296
ENSG00000065882	TBC1D1	0.583292	0.000762696	0.254305	0.00245728
ENSG00000065883	CDK13	1.79691e-15	0.453025	4.40415e-06	0.460998
ENSG00000065911	MTHFD2	0.000642899	0.0102027	0.00115506	0.316324
ENSG00000065923	SLC9A7	0.105831	0.137392	0.471426	0.0721962
ENSG00000065970	FOXJ2	2.38332e-12	0.764615	1.48286e-07	0.205153
ENSG00000065978	YBX1	1.66116e-15	5.96002e-08	9.53511e-13	0.335509
ENSG00000065989	PDE4A	0.00056862	0.109468	0.0307782	0.122137
ENSG00000066027	PPP2R5A	0.118224	0.0710765	0.636533	0.0130153
ENSG00000066032	CTNNA2	0.553533	0.0716196	0.781304	0.138185
ENSG00000066044	ELAVL1	5.22796e-08	0.0323438	3.54481e-05	0.004808
ENSG00000066056	TIE1	0.388233	0.00023257	0.0516995	0.00257117
ENSG00000066084	DIP2B	0.252857	0.399099	0.284967	0.236444
ENSG00000066117	SMARCD1	8.66082e-10	0.707977	8.10142e-09	0.112272
ENSG00000066135	KDM4A	2.12991e-11	0.209771	9.25243e-09	0.124079
ENSG00000066136	NFYC	2.59072e-08	0.525317	8.45994e-09	0.307535
ENSG00000066185	ZMYND12	0.00214978	0.00116226	0.000108277	0.00827429
ENSG00000066248	NGEF	2.4415e-05	0.115806	1.72041e-06	0.119853
ENSG00000066322	ELOVL1	0.311743	0.455151	0.517146	0.850563
ENSG00000066336	SPI1	0.0244416	0.617432	0.325662	0.0194148
ENSG00000066382	MPPED2	0.213125	0.0307692	0.311192	0.0341629
ENSG00000066422	ZBTB11	0.87738	0.157412	0.653306	0.121008
ENSG00000066427	ATXN3	0.0162354	0.893008	0.044175	0.528251
ENSG00000066455	GOLGA5	0.101513	0.0817032	0.0555682	0.034556
ENSG00000066468	FGFR2	0.653784	0.11564	0.432986	0.00766038
ENSG00000066557	LRRC40	1.26357e-08	0.554393	2.11445e-07	0.360259
ENSG00000066583	ISOC1	1.85426e-07	0.368743	6.19924e-05	0.0461581
ENSG00000066629	EML1	1.15939e-09	0.0823913	2.72714e-07	0.334213
ENSG00000066651	TRMT11	2.05206e-06	0.0283265	1.53686e-06	0.00610917
ENSG00000066654	THUMPD1	0.00656916	0.125973	0.00710419	0.109808
ENSG00000066697	MSANTD3	1.41235e-06	0.345338	1.00357e-05	0.256991
ENSG00000066739	ATG2B	0.000114736	0.0908599	0.000137475	0.0673968
ENSG00000066777	ARFGEF1	1.88827e-05	0.171536	6.42073e-05	0.272372
ENSG00000066827	ZFAT	0.10132	0.44349	0.0478196	0.38562
ENSG00000066855	MTFR1	0.000174566	0.520381	0.0007819	0.344346
ENSG00000066923	STAG3	2.74543e-05	0.114094	7.87052e-06	0.544578
ENSG00000066926	FECH	0.345182	0.0818892	0.498129	0.193106
ENSG00000066933	MYO9A	0.0162735	0.0795869	0.00245209	0.133501
ENSG00000067048	DDX3Y	0.730895	0.0147351	0.642624	0.00498115
ENSG00000067057	PFKP	4.51456e-07	0.00460971	0.00648102	0.00713728
ENSG00000067064	IDI1	0.114886	0.724027	0.0232683	0.308681
ENSG00000067066	SP100	0.317251	0.00706554	0.654299	0.0593961
ENSG00000067082	KLF6	4.08635e-12	0.0286972	5.50101e-11	0.663786
ENSG00000067113	PPAP2A	0.000781071	0.115126	0.00528544	0.0700554
ENSG00000067141	NEO1	3.10951e-15	0.149023	4.32569e-11	0.0416801
ENSG00000067167	TRAM1	0.90319	0.00532725	0.588009	0.0083767
ENSG00000067177	PHKA1	0.649238	0.395222	0.903608	0.162385
ENSG00000067182	TNFRSF1A	0.00470861	0.346466	0.270428	0.525999
ENSG00000067191	CACNB1	3.01712e-05	0.354962	0.0132177	0.122261
ENSG00000067208	EVI5	0.00313489	0.56373	0.1986	0.167947
ENSG00000067221	STOML1	6.1981e-05	0.513484	0.010426	0.289903
ENSG00000067225	PKM	1.87478e-07	0.00864511	3.80758e-05	0.0224166
ENSG00000067248	DHX29	0.00586366	0.60775	0.308023	0.275418
ENSG00000067334	DNTTIP2	0.487816	0.377639	0.47237	0.169612
ENSG00000067365	METTL22	0.0751909	0.0189948	0.0431816	0.0597532
ENSG00000067369	TP53BP1	1.7998e-06	0.126339	0.000186952	0.00509697
ENSG00000067445	TRO	2.13567e-11	0.840302	2.10074e-09	0.822571
ENSG00000067533	RRP15	0.576014	0.250674	0.498421	0.245552
ENSG00000067560	RHOA	0.641793	0.348413	0.531054	0.440697
ENSG00000067596	DHX8	0.00066738	0.566655	0.000856319	0.484944
ENSG00000067606	PRKCZ	0.000118205	0.0330096	0.00220813	0.00376476
ENSG00000067646	ZFY	0.656434	0.0587139	0.775458	0.0668321
ENSG00000067704	IARS2	0.000420822	0.119185	0.00464665	0.164357
ENSG00000067715	SYT1	3.31853e-07	0.123144	5.32953e-06	0.279292
ENSG00000067798	NAV3	2.32819e-10	0.793535	1.66896e-08	0.288972
ENSG00000067829	IDH3G	0.00150188	0.371971	0.289414	0.335714
ENSG00000067836	ROGDI	0.000735754	0.29599	0.00817344	0.404652
ENSG00000067840	PDZD4	0.738928	0.00763308	0.254301	0.00156779
ENSG00000067842	ATP2B3	2.4415e-05	0.0286845	9.81151e-05	0.0519071
ENSG00000067900	ROCK1	0.000504052	0.396906	0.107029	0.0511545
ENSG00000067955	CBFB	9.84127e-07	0.0127199	0.00010544	0.123013
ENSG00000067992	PDK3	0.00467379	0.041119	0.0573781	0.0370433
ENSG00000068001	HYAL2	0.589454	0.0928608	0.569125	0.228442
ENSG00000068024	HDAC4	1.42996e-11	0.770817	1.37757e-09	0.387546
ENSG00000068028	RASSF1	0.0768541	0.00738084	0.16778	0.287598
ENSG00000068078	FGFR3	0.649238	0.0339776	0.879511	0.172125
ENSG00000068079	IFI35	0.030573	0.569402	0.466802	0.374563
ENSG00000068097	HEATR6	0.000433822	0.764146	0.000339587	0.593672
ENSG00000068120	COASY	3.15371e-05	0.0509884	0.0235286	0.0670673
ENSG00000068137	PLEKHH3	0.00289077	0.0992231	0.23862	0.225095
ENSG00000068305	MEF2A	0.652967	0.0910967	0.673625	0.224088
ENSG00000068308	OTUD5	2.31006e-07	0.344542	0.00868947	0.127638
ENSG00000068323	TFE3	0.733723	0.0277129	0.444237	0.0153499
ENSG00000068354	TBC1D25	0.771133	0.51382	0.09999	0.25133
ENSG00000068366	ACSL4	1.44468e-05	0.161556	0.00167314	0.178111
ENSG00000068383	INPP5A	2.85996e-06	0.0427798	3.55773e-05	0.0872257
ENSG00000068394	GPKOW	0.00244659	0.373645	0.14604	0.0371704
ENSG00000068400	GRIPAP1	2.39366e-05	0.243998	0.0214312	0.0205366
ENSG00000068438	FTSJ1	2.31356e-06	0.392944	0.00116651	0.138738
ENSG00000068489	PRR11	0.00162032	0.438407	0.000772382	0.350863
ENSG00000068615	REEP1	2.28274e-08	0.584147	1.71039e-06	0.962591
ENSG00000068650	ATP11A	0.336091	0.0698841	0.319062	0.181577
ENSG00000068654	POLR1A	0.000220403	0.874743	0.000558824	0.571791
ENSG00000068697	LAPTM4A	0.280846	1.02244e-06	0.550796	0.0931179
ENSG00000068724	TTC7A	0.423789	0.442908	0.885136	0.192994
ENSG00000068745	IP6K2	2.2107e-10	0.00416963	1.093e-08	0.114908
ENSG00000068784	SRBD1	2.45313e-08	0.107778	0.00136609	0.0848732
ENSG00000068796	KIF2A	3.29587e-08	0.457434	1.7624e-05	0.198714
ENSG00000068831	RASGRP2	4.94598e-12	0.178677	8.10268e-10	0.476503
ENSG00000068878	PSME4	0.00644249	0.597361	0.0336974	0.4916
ENSG00000068885	IFT80	0.211774	0.0689661	0.137926	0.0656228
ENSG00000068903	SIRT2	0.569471	0.0503692	0.712892	0.0986906
ENSG00000068912	ERLEC1	1.6143e-07	0.00454578	3.3743e-07	0.011446
ENSG00000068971	PPP2R5B	0.0102214	0.719251	0.000692921	0.494159
ENSG00000068976	PYGM	0.649238	0.00274836	0.477742	0.0848077
ENSG00000069020	MAST4	0.483785	0.104805	0.287929	0.0447774
ENSG00000069122	GPR116	0.000625324	0.00265687	0.0034784	0.0119704
ENSG00000069188	SDK2	3.55034e-13	0.236625	9.50828e-11	0.00636445
ENSG00000069248	NUP133	0.229623	0.0307861	0.137431	0.00986252
ENSG00000069275	NUCKS1	0.0573026	0.544318	0.0847591	0.339401
ENSG00000069329	VPS35	2.59666e-07	0.108591	0.00218206	0.0203812
ENSG00000069345	DNAJA2	0.000409785	0.167458	0.00516334	0.00887285
ENSG00000069399	BCL3	0.09656	0.0182731	0.472872	0.0202465
ENSG00000069424	KCNAB2	1.02223e-05	3.94594e-06	8.4634e-06	3.82096e-05
ENSG00000069431	ABCC9	0.649238	0.295732	0.531424	0.0474366
ENSG00000069493	CLEC2D	1.79187e-11	0.211091	1.4524e-10	0.104358
ENSG00000069509	FUNDC1	7.44687e-07	0.0455481	5.29e-07	0.00221473
ENSG00000069535	MAOB	0.00429102	7.38365e-06	0.0103922	7.67681e-05
ENSG00000069667	RORA	0.000875028	0.665838	0.0746634	0.495527
ENSG00000069702	TGFBR3	0.590592	0.143403	0.891588	0.123753
ENSG00000069712	KIAA1107	0.000443747	0.199002	0.000671808	0.351729
ENSG00000069849	ATP1B3	0.00553711	5.76794e-06	0.213618	1.87521e-05
ENSG00000069943	PIGB	0.000375084	0.569723	0.00299509	0.339224
ENSG00000069956	MAPK6	0.647193	0.633742	0.733949	0.665152
ENSG00000069966	GNB5	2.4415e-05	0.0154757	0.00230815	0.0227097
ENSG00000069974	RAB27A	0.0255973	0.467116	0.199242	0.378377
ENSG00000069998	CECR5	2.20348e-06	0.0508348	1.53321e-06	0.00246593
ENSG00000070010	UFD1L	2.5231e-05	0.556403	9.33651e-05	0.932947
ENSG00000070018	LRP6	1.21754e-13	0.211878	1.91689e-07	0.0869434
ENSG00000070061	IKBKAP	0.394092	0.140793	0.555574	0.0991354
ENSG00000070081	NUCB2	1.57088e-07	0.385097	0.0274631	0.206966
ENSG00000070087	PFN2	0.000617102	0.0653142	0.0148933	0.00338055
ENSG00000070159	PTPN3	2.4415e-05	0.00184415	1.33945e-05	0.00837828
ENSG00000070214	SLC44A1	0.311743	0.416537	0.457764	0.00307548
ENSG00000070269	TMEM260	0.224053	0.403384	0.335082	0.160166
ENSG00000070366	SMG6	2.15732e-06	0.413021	4.10448e-05	0.240508
ENSG00000070367	EXOC5	0.00192268	0.719724	0.0106125	0.617374
ENSG00000070371	CLTCL1	0.000217	0.0246862	0.000562054	0.0946428
ENSG00000070404	FSTL3	0.688169	7.7797e-05	0.588778	0.000358762
ENSG00000070413	DGCR2	2.66125e-05	0.372758	0.220272	0.319387
ENSG00000070444	MNT	0.396949	0.711243	0.0265262	0.314151
ENSG00000070476	ZXDC	2.47941e-06	0.111656	1.1669e-05	0.0637741
ENSG00000070495	JMJD6	6.04399e-11	0.0909768	1.24411e-07	0.470069
ENSG00000070501	POLB	7.52483e-13	0.317108	5.15485e-10	0.461231
ENSG00000070526	ST6GALNAC1	0.363258	0.0113966	0.000999471	0.0483394
ENSG00000070540	WIPI1	0.000349771	0.0375794	0.000365395	0.0968709
ENSG00000070601	FRMPD1	9.25042e-08	0.0025021	1.01321e-09	0.00645564
ENSG00000070610	GBA2	0.828437	0.352791	0.155445	0.123873
ENSG00000070614	NDST1	3.29668e-07	0.614727	4.05718e-05	0.283516
ENSG00000070669	ASNS	0.398789	0.141946	0.678308	0.0686329
ENSG00000070718	AP3M2	8.57956e-06	0.0136653	0.000102679	0.0135329
ENSG00000070756	PABPC1	1.71238e-15	0.000751166	7.15631e-13	0.42405
ENSG00000070759	TESK2	0.677847	0.881949	0.660381	0.425979
ENSG00000070761	CFAP20	5.54573e-06	0.733454	0.011631	0.260782
ENSG00000070770	CSNK2A2	2.91863e-07	0.178755	5.52725e-06	0.340103
ENSG00000070778	PTPN21	0.000167549	0.00411159	0.000248394	0.00372102
ENSG00000070785	EIF2B3	0.000722857	0.118247	0.0976855	0.0472741
ENSG00000070808	CAMK2A	2.95152e-06	0.000125974	2.67124e-05	0.00156755
ENSG00000070814	TCOF1	0.0897131	0.447526	0.374532	0.278736
ENSG00000070831	CDC42	2.02742e-09	0.499078	2.45984e-06	0.320877
ENSG00000070882	OSBPL3	6.46685e-07	0.134238	5.91042e-07	0.18943
ENSG00000070950	RAD18	1.3953e-06	0.299569	7.68838e-06	0.362078
ENSG00000070961	ATP2B1	9.82742e-07	0.0203235	2.03168e-05	0.0920536
ENSG00000071051	NCK2	1.85841e-07	0.0234297	1.09044e-06	0.0940769
ENSG00000071054	MAP4K4	0.0278774	0.316079	0.00721897	0.0417388
ENSG00000071073	MGAT4A	4.12133e-06	0.119023	2.83589e-06	0.0773729
ENSG00000071082	RPL31	0.0170629	0.103189	0.0833797	0.438904
ENSG00000071127	WDR1	1.29647e-06	0.892003	1.36918e-05	0.108697
ENSG00000071189	SNX13	0.0150476	0.18761	0.00323873	0.352469
ENSG00000071205	ARHGAP10	0.000153867	0.000746743	0.00121856	0.0013818
ENSG00000071242	RPS6KA2	0.427336	0.494494	0.583173	0.366102
ENSG00000071243	ING3	0.229802	0.316501	0.184436	0.134867
ENSG00000071246	VASH1	1.28096e-14	0.27354	1.63178e-11	0.606349
ENSG00000071282	LMCD1	0.551241	0.170586	0.25458	0.135247
ENSG00000071462	WBSCR22	0.102188	0.159767	0.361157	0.578579
ENSG00000071537	SEL1L	0.221567	0.317363	0.520516	0.225766
ENSG00000071539	TRIP13	4.19647e-12	0.50157	7.0663e-09	0.203648
ENSG00000071553	ATP6AP1	0.000200594	0.823221	0.213659	0.365482
ENSG00000071564	TCF3	0.00162032	0.738872	0.00918438	0.0442967
ENSG00000071575	TRIB2	3.52913e-11	0.00018531	1.60756e-05	4.49595e-05
ENSG00000071626	DAZAP1	0.000122169	0.345055	0.000237963	0.816896
ENSG00000071655	MBD3	0.453675	0.0706694	0.546824	0.03997
ENSG00000071794	HLTF	0.107505	0.424717	0.211713	0.281143
ENSG00000071859	FAM50A	0.727277	0.673501	0.682351	0.872369
ENSG00000071889	FAM3A	0.0187476	0.385946	0.0509574	0.381072
ENSG00000071894	CPSF1	0.619513	0.00230621	0.181328	0.00337389
ENSG00000071967	CYBRD1	0.630097	0.00384711	0.617866	0.0308954
ENSG00000071991	CDH19	0.311743	3.8463e-06	0.366916	2.77041e-07
ENSG00000071994	PDCD2	0.00127627	0.131576	0.254705	0.145482
ENSG00000072041	SLC6A15	0.0879643	0.209651	0.30483	0.160485
ENSG00000072042	RDH11	0.747887	0.0573888	0.28692	0.00559841
ENSG00000072062	PRKACA	9.27946e-06	0.376919	0.0748651	0.222927
ENSG00000072071	LPHN1	7.46719e-06	0.0989512	7.30139e-05	0.0398574
ENSG00000072110	ACTN1	0.759451	0.0180715	0.147845	0.208539
ENSG00000072121	ZFYVE26	2.66987e-06	0.577916	3.95187e-06	0.282888
ENSG00000072133	RPS6KA6	7.66061e-06	0.0893321	0.000173435	0.0835819
ENSG00000072134	EPN2	0.239807	4.6695e-06	0.901906	3.19807e-05
ENSG00000072135	PTPN18	0.157623	0.0265916	0.20482	0.0362948
ENSG00000072163	LIMS2	1.80382e-07	0.000229338	2.21437e-05	9.64856e-05
ENSG00000072182	ASIC4	3.64681e-08	0.0106993	0.000347508	0.000255606
ENSG00000072195	SPEG	5.32283e-06	2.19546e-05	0.00561032	1.11875e-07
ENSG00000072201	LNX1	0.0198042	0.00256395	0.119517	0.00324293
ENSG00000072210	ALDH3A2	0.181144	0.0309151	0.429616	0.0200956
ENSG00000072274	TFRC	0.312085	0.0860165	0.495783	0.133863
ENSG00000072310	SREBF1	0.77107	0.000217132	0.651908	0.000923871
ENSG00000072315	TRPC5	0.000138144	0.231907	0.0444314	0.0643902
ENSG00000072364	AFF4	7.17308e-11	0.142943	1.53669e-07	0.193361
ENSG00000072401	UBE2D1	0.000317995	0.819279	0.012951	0.579972
ENSG00000072415	MPP5	0.000391491	0.277669	0.00140764	0.0433558
ENSG00000072422	RHOBTB1	2.05633e-05	0.367198	4.75523e-05	0.397566
ENSG00000072501	SMC1A	3.01476e-10	0.727528	3.33315e-10	0.182848
ENSG00000072506	HSD17B10	0.105617	0.266853	0.103672	0.38143
ENSG00000072518	MARK2	0.522042	0.171614	0.0743231	0.0320912
ENSG00000072609	CHFR	1.28295e-11	0.00680882	4.75097e-10	7.62889e-05
ENSG00000072657	TRHDE	2.4415e-05	0.00431542	5.0728e-05	0.035624
ENSG00000072682	P4HA2	8.42577e-05	0.644495	0.000388124	0.207261
ENSG00000072736	NFATC3	0.0388141	0.370029	0.0756047	0.523514
ENSG00000072756	TRNT1	0.360531	0.227637	0.326283	0.371569
ENSG00000072778	ACADVL	0.83317	0.127983	0.610512	0.106368
ENSG00000072786	STK10	0.000326146	0.118645	0.00153898	6.38397e-05
ENSG00000072803	FBXW11	0.000602852	0.0254694	0.0162711	0.00827126
ENSG00000072832	CRMP1	1.70155e-11	0.334285	2.02889e-10	0.776653
ENSG00000072840	EVC	0.00278938	0.340428	0.00037874	0.412041
ENSG00000072849	DERL2	0.00039824	0.466887	0.0193493	0.227886
ENSG00000072858	SIDT1	1.43467e-05	0.0523625	0.00175337	0.0823852
ENSG00000072952	MRVI1	0.656167	0.02459	0.919231	0.00874441
ENSG00000072954	TMEM38A	2.4415e-05	0.00499586	5.3763e-06	0.00960137
ENSG00000072958	AP1M1	0.906567	0.692367	0.0937869	0.306803
ENSG00000073008	PVR	0.732928	0.224154	0.118105	0.277263
ENSG00000073050	XRCC1	0.326349	0.951694	0.18635	0.691236
ENSG00000073060	SCARB1	0.269807	0.00250969	0.618674	0.00037733
ENSG00000073111	MCM2	0.000109844	0.450017	0.000267378	0.584524
ENSG00000073169	SELO	0.0695023	0.0803241	0.0392193	0.236235
ENSG00000073350	LLGL2	0.317414	0.0553739	0.30556	0.398554
ENSG00000073417	PDE8A	0.446619	0.404627	0.512344	0.0498553
ENSG00000073464	CLCN4	0.457682	0.21686	0.75174	0.0676627
ENSG00000073536	NLE1	5.56925e-09	0.758977	1.99216e-05	0.326284
ENSG00000073578	SDHA	2.16452e-05	0.0469541	0.00156988	0.0465192
ENSG00000073584	SMARCE1	0.000883441	0.211562	0.019184	0.068911
ENSG00000073605	GSDMB	1.14864e-07	0.215968	1.61557e-05	0.139515
ENSG00000073614	KDM5A	8.72208e-13	0.0133687	1.26558e-10	0.0345782
ENSG00000073670	ADAM11	5.8398e-06	0.297343	0.000911766	0.233185
ENSG00000073711	PPP2R3A	3.50615e-08	0.0303828	1.2616e-07	0.106901
ENSG00000073712	FERMT2	0.020488	0.0198424	0.0353106	0.169852
ENSG00000073737	DHRS9	0.0417306	0.116732	3.65431e-10	0.238395
ENSG00000073756	PTGS2	2.63724e-06	0.156445	0.200688	0.184091
ENSG00000073792	IGF2BP2	0.000185087	1.88304e-05	1.10752e-08	0.742604
ENSG00000073803	MAP3K13	7.03882e-05	0.419089	0.00622018	0.359595
ENSG00000073849	ST6GAL1	3.41972e-09	0.510664	2.0145e-05	0.233257
ENSG00000073910	FRY	1.15354e-07	0.763785	1.51043e-05	0.605336
ENSG00000073921	PICALM	0.244593	0.0662504	0.349096	0.00930863
ENSG00000074047	GLI2	0.00162032	0.518449	0.026395	0.0352242
ENSG00000074054	CLASP1	6.09161e-12	0.026075	7.71982e-10	0.0395754
ENSG00000074071	MRPS34	0.0299383	0.47839	0.370627	0.498172
ENSG00000074181	NOTCH3	0.608761	0.181315	0.420871	0.00643403
ENSG00000074201	CLNS1A	0.391895	0.109825	0.106701	0.053558
ENSG00000074211	PPP2R2C	0.000181449	0.000383812	0.00509369	0.00106405
ENSG00000074219	TEAD2	0.00162032	0.729628	0.0874604	0.129972
ENSG00000074266	EED	0.110158	0.884973	0.267282	0.52655
ENSG00000074276	CDHR2	1.5168e-11	0.690529	1.14315e-09	0.914808
ENSG00000074317	SNCB	2.91934e-06	0.0105392	1.68441e-07	0.0215061
ENSG00000074319	TSG101	3.86507e-06	0.00286299	0.000263317	0.127015
ENSG00000074356	C17orf85	0.000149158	0.413943	0.000483587	0.385553
ENSG00000074410	CA12	0.00592445	0.00428134	0.0101599	0.163478
ENSG00000074416	MGLL	0.41472	0.000236201	0.572664	0.00143739
ENSG00000074527	NTN4	5.37417e-05	0.0477905	0.00585622	0.0894645
ENSG00000074582	BCS1L	0.000945629	0.372609	0.00811011	0.120749
ENSG00000074590	NUAK1	1.85126e-05	0.00791183	1.51391e-05	0.00609087
ENSG00000074603	DPP8	9.53945e-07	0.0835838	2.17831e-06	0.100547
ENSG00000074657	ZNF532	4.76932e-11	0.277644	5.41815e-09	0.0517083
ENSG00000074695	LMAN1	0.631999	0.0105742	0.555429	0.000598567
ENSG00000074696	PTPLAD1	6.17248e-05	0.578948	0.00160785	0.640979
ENSG00000074706	IPCEF1	1.59029e-07	0.0465835	2.57297e-07	0.109698
ENSG00000074755	ZZEF1	7.68103e-10	0.31689	9.99285e-08	0.173894
ENSG00000074800	ENO1	0.663296	0.00272885	0.188514	0.0237312
ENSG00000074842	C19orf10	0.617248	0.564765	0.499406	0.602888
ENSG00000074855	ANO8	1.60379e-11	0.0206669	1.9463e-10	0.607673
ENSG00000074935	TUBE1	0.0813276	0.335125	0.503055	0.159648
ENSG00000074964	ARHGEF10L	5.35266e-06	0.287902	6.40522e-05	0.0991791
ENSG00000075035	WSCD2	2.4415e-05	0.00715591	7.66652e-05	0.0112581
ENSG00000075089	ACTR6	0.107472	0.478402	0.0949646	0.136299
ENSG00000075131	TIPIN	1.52087e-15	0.0241616	2.0296e-08	0.0459228
ENSG00000075142	SRI	0.861284	6.36641e-05	0.47042	0.00113151
ENSG00000075151	EIF4G3	0.0760311	0.0385482	0.412877	0.113604
ENSG00000075188	NUP37	0.874484	0.206839	0.894195	0.145901
ENSG00000075213	SEMA3A	6.19738e-09	0.139618	1.24004e-07	0.321529
ENSG00000075218	GTSE1	0.00162032	0.28099	0.024136	0.099591
ENSG00000075223	SEMA3C	1.70155e-11	0.156791	5.93373e-11	0.605118
ENSG00000075234	TTC38	0.198986	0.573837	0.352931	0.391552
ENSG00000075239	ACAT1	0.410268	0.0787977	0.333721	0.0164139
ENSG00000075240	GRAMD4	0.00111943	0.000836653	0.0058469	0.000534018
ENSG00000075275	CELSR1	6.54973e-07	1.33585e-07	7.05183e-06	5.33777e-10
ENSG00000075292	ZNF638	0.404981	0.477006	0.624573	0.234232
ENSG00000075303	SLC25A40	1.805e-07	0.174669	3.14105e-06	0.0377195
ENSG00000075336	TIMM21	3.57124e-05	0.522415	7.77433e-05	0.174638
ENSG00000075340	ADD2	4.28011e-08	0.261337	7.61362e-07	0.0733699
ENSG00000075391	RASAL2	0.0262287	0.187388	0.102219	0.286882
ENSG00000075399	VPS9D1	4.62755e-07	0.275375	7.67219e-08	0.143067
ENSG00000075407	ZNF37A	0.0588182	0.303954	0.529992	0.350527
ENSG00000075413	MARK3	2.74907e-11	0.27235	4.50573e-08	0.301776
ENSG00000075415	SLC25A3	4.71954e-07	0.0487077	0.00311484	0.00436413
ENSG00000075420	FNDC3B	0.000944579	0.149938	0.00539826	0.24127
ENSG00000075426	FOSL2	0.569839	0.0170727	0.296269	0.0494836
ENSG00000075461	CACNG4	2.11943e-15	0.0040364	2.34739e-12	0.016953
ENSG00000075539	FRYL	0.248463	0.365773	0.354918	0.0170018
ENSG00000075568	TMEM131	6.20008e-06	0.116905	1.92082e-06	0.168752
ENSG00000075618	FSCN1	5.3386e-11	0.412552	5.42941e-06	0.0446285
ENSG00000075624	ACTB	0.451835	0.21059	0.15876	0.174652
ENSG00000075651	PLD1	0.311743	0.204182	0.365424	0.000104297
ENSG00000075711	DLG1	1.18077e-05	0.101472	2.37055e-05	0.295467
ENSG00000075785	RAB7A	0.322935	0.337792	0.384613	0.0702691
ENSG00000075790	BCAP29	7.1817e-07	0.0536495	2.22696e-09	0.0305222
ENSG00000075826	SEC31B	0.206947	0.447988	0.342385	0.231946
ENSG00000075856	SART3	0.321373	0.0272355	0.08277	0.0355065
ENSG00000075884	ARHGAP15	1.70155e-11	0.0281765	3.84646e-11	0.209202
ENSG00000075914	EXOSC7	7.90668e-08	0.464029	0.000354423	0.387423
ENSG00000075945	KIFAP3	0.796792	0.377821	0.700923	0.357765
ENSG00000075975	MKRN2	8.8563e-08	0.057631	2.0763e-07	0.162168
ENSG00000076003	MCM6	1.73496e-12	0.0371435	7.43206e-11	0.0808782
ENSG00000076043	REXO2	0.00165915	0.45025	0.0119966	0.324832
ENSG00000076053	RBM7	0.00027526	0.458696	0.0045606	0.329547
ENSG00000076067	RBMS2	0.594174	0.227784	0.86327	0.295688
ENSG00000076108	BAZ2A	0.00341949	0.487214	0.00360146	0.206748
ENSG00000076201	PTPN23	4.90101e-05	0.646851	0.00159068	0.452811
ENSG00000076242	MLH1	0.200816	0.670259	0.334911	0.733143
ENSG00000076248	UNG	0.616984	0.000838556	0.484298	0.122883
ENSG00000076258	FMO4	0.339338	0.050288	0.771551	0.0840863
ENSG00000076321	KLHL20	2.08674e-12	0.393945	5.63433e-08	0.310979
ENSG00000076344	RGS11	0.343883	0.155128	0.13522	0.051204
ENSG00000076351	SLC46A1	0.801204	0.0591651	0.879359	0.115585
ENSG00000076356	PLXNA2	0.708303	0.127843	0.152154	0.0472553
ENSG00000076382	SPAG5	0.465373	0.0604073	0.52752	0.0483642
ENSG00000076513	ANKRD13A	0.369472	0.00154548	0.607111	0.0953221
ENSG00000076554	TPD52	2.41511e-06	6.82178e-05	1.23662e-08	0.000505221
ENSG00000076555	ACACB	0.649238	0.0692171	0.913579	0.262346
ENSG00000076604	TRAF4	1.10307e-08	0.0299336	4.82998e-08	0.631731
ENSG00000076641	PAG1	0.000793794	0.195846	0.0317894	0.0558999
ENSG00000076650	GPATCH1	8.44163e-07	0.0412288	1.25461e-07	0.0680473
ENSG00000076685	NT5C2	7.34921e-07	0.169395	4.43585e-06	0.0434241
ENSG00000076706	MCAM	0.621599	0.0306819	0.40218	0.0206029
ENSG00000076716	GPC4	0.0235111	0.609597	0.0892179	0.263887
ENSG00000076826	CAMSAP3	6.7858e-14	0.160202	2.14415e-11	0.670535
ENSG00000076864	RAP1GAP	5.69354e-08	0.00995015	4.26345e-06	0.158357
ENSG00000076924	XAB2	0.606487	0.451429	0.318593	0.386933
ENSG00000076928	ARHGEF1	0.673162	0.315501	0.714303	0.0612961
ENSG00000076944	STXBP2	0.0101782	0.0781843	0.019224	0.011278
ENSG00000076984	MAP2K7	0.199032	0.29158	0.257733	0.354683
ENSG00000077009	NMRK2	1.36176e-05	0.211878	4.95429e-07	0.282998
ENSG00000077044	DGKD	1.70155e-11	0.356964	6.15523e-10	0.732738
ENSG00000077063	CTTNBP2	1.04689e-05	0.661884	3.30426e-05	0.652472
ENSG00000077080	ACTL6B	9.61871e-05	0.487022	1.02711e-05	0.517081
ENSG00000077092	RARB	6.92518e-05	0.17281	0.00392041	0.300474
ENSG00000077097	TOP2B	3.76306e-08	0.232446	6.678e-09	0.383179
ENSG00000077147	TM9SF3	0.754379	0.283731	0.391434	0.314398
ENSG00000077150	NFKB2	0.00162032	0.567077	0.0754447	0.103964
ENSG00000077152	UBE2T	0.115693	0.315292	0.597447	0.136221
ENSG00000077157	PPP1R12B	0.00164543	0.0539492	0.174854	0.0367963
ENSG00000077232	DNAJC10	0.000522881	0.0546694	0.00173209	0.0506421
ENSG00000077235	GTF3C1	0.642073	0.71927	0.155772	0.551139
ENSG00000077238	IL4R	0.507339	0.028484	0.618681	0.0445781
ENSG00000077254	USP33	0.507343	0.236495	0.519016	0.125581
ENSG00000077264	PAK3	0.0822729	0.1684	0.427738	0.131516
ENSG00000077279	DCX	4.40452e-13	3.87561e-11	1.93721e-12	0.00016407
ENSG00000077312	SNRPA	0.00440205	0.059835	0.0204028	0.613915
ENSG00000077327	SPAG6	1.70951e-09	0.801237	1.41423e-07	0.827205
ENSG00000077348	EXOSC5	1.24796e-07	0.506773	0.0602715	0.327015
ENSG00000077380	DYNC1I2	0.00401432	0.0150956	0.00923222	0.0117522
ENSG00000077420	APBB1IP	0.126838	0.0135008	0.455157	0.0243864
ENSG00000077458	FAM76B	3.67391e-12	0.338187	5.50645e-07	0.252511
ENSG00000077514	POLD3	6.76327e-08	0.041513	4.905e-08	0.0445447
ENSG00000077522	ACTN2	2.08646e-07	0.000313288	4.03825e-06	0.0136109
ENSG00000077549	CAPZB	0.18364	0.425133	0.234449	0.171332
ENSG00000077585	GPR137B	0.231616	0.106526	0.339915	0.10968
ENSG00000077616	NAALAD2	0.094401	0.436519	0.289183	0.191387
ENSG00000077684	JADE1	0.599024	0.000930104	0.263683	0.000502187
ENSG00000077713	SLC25A43	0.0866268	0.632873	0.354728	0.319238
ENSG00000077721	UBE2A	0.000134153	0.342646	0.0241607	0.0369487
ENSG00000077782	FGFR1	0.267012	0.0456352	0.65474	0.237973
ENSG00000077942	FBLN1	0.619515	0.0938138	0.140373	0.230672
ENSG00000077943	ITGA8	0.00347014	0.44051	0.0713439	0.170789
ENSG00000078018	MAP2	0.0297585	0.359182	0.305661	0.109463
ENSG00000078043	PIAS2	0.498751	0.621422	0.446881	0.614618
ENSG00000078053	AMPH	7.16157e-06	0.0920416	0.0024451	0.0158168
ENSG00000078061	ARAF	0.504315	0.024369	0.649913	0.104037
ENSG00000078070	MCCC1	4.79075e-08	0.623714	1.04432e-06	0.0701585
ENSG00000078114	NEBL	0.0310383	0.00764605	0.0229907	0.0175694
ENSG00000078124	ACER3	0.196481	0.224115	0.156008	0.214551
ENSG00000078140	UBE2K	0.650775	0.378969	0.748135	0.550427
ENSG00000078142	PIK3C3	0.015473	0.309682	0.00355162	0.287159
ENSG00000078177	N4BP2	1.70155e-11	0.000480905	1.66187e-10	0.302242
ENSG00000078237	C12orf5	4.0958e-07	0.0806288	0.000119018	0.0664114
ENSG00000078246	TULP3	0.00937843	0.120429	0.0494688	0.101039
ENSG00000078269	SYNJ2	0.207761	0.000147471	0.121059	8.89018e-07
ENSG00000078295	ADCY2	6.81848e-06	0.000998054	0.00108973	0.00179622
ENSG00000078304	PPP2R5C	1.20374e-05	0.128429	2.17957e-05	0.115661
ENSG00000078328	RBFOX1	6.07868e-06	0.0736918	0.000424825	0.0104815
ENSG00000078369	GNB1	0.000442951	0.0849704	0.00184167	0.0522014
ENSG00000078401	EDN1	0.603242	0.261524	0.835435	0.389966
ENSG00000078403	MLLT10	3.04715e-07	0.397349	0.000725991	0.0713286
ENSG00000078487	ZCWPW1	0.10097	0.307516	0.0526107	0.150669
ENSG00000078549	ADCYAP1R1	0.00208438	0.382825	0.0146994	0.199768
ENSG00000078596	ITM2A	0.0200506	0.316872	1.23055e-07	0.355224
ENSG00000078618	NRD1	0.000646088	0.234304	0.00201599	0.138251
ENSG00000078668	VDAC3	0.000596646	0.120048	0.047537	0.017887
ENSG00000078674	PCM1	0.0723156	0.17807	0.246319	0.0562534
ENSG00000078687	TNRC6C	7.61667e-09	0.165806	6.28681e-09	0.391916
ENSG00000078699	CBFA2T2	1.50186e-14	0.0173305	4.96234e-11	7.6487e-05
ENSG00000078725	BRINP1	0.827216	0.00405214	0.84637	0.00834992
ENSG00000078747	ITCH	0.00273484	0.189343	0.00749311	0.0311125
ENSG00000078804	TP53INP2	0.394287	0.0262922	0.5653	0.322973
ENSG00000078808	SDF4	0.679983	0.627125	0.585891	0.416074
ENSG00000078902	TOLLIP	9.87959e-06	0.0129734	2.09685e-06	0.0177154
ENSG00000078967	UBE2D4	0.000691697	0.0129337	3.10065e-05	0.0916149
ENSG00000079101	CLUL1	0.376806	0.930747	0.145517	0.97743
ENSG00000079102	RUNX1T1	1.70155e-11	0.306841	1.23493e-11	0.940134
ENSG00000079134	THOC1	0.000382664	0.434834	0.129365	0.140801
ENSG00000079150	FKBP7	3.60856e-11	0.155722	1.2523e-08	0.590929
ENSG00000079156	OSBPL6	0.404271	0.392288	0.519461	0.373014
ENSG00000079215	SLC1A3	0.649238	0.745552	0.8972	0.0794827
ENSG00000079246	XRCC5	2.63316e-08	0.0352283	2.6986e-08	0.0171806
ENSG00000079257	LXN	0.00803198	0.0375362	0.642708	0.0199424
ENSG00000079277	MKNK1	0.771776	2.61378e-05	0.0441139	0.00131993
ENSG00000079308	TNS1	0.61249	0.0572532	0.390524	0.0420829
ENSG00000079332	SAR1A	0.278771	0.10154	0.301922	0.0126918
ENSG00000079335	CDC14A	0.652349	0.0882177	0.79937	0.00297397
ENSG00000079337	RAPGEF3	0.929142	0.0108266	0.470426	0.013909
ENSG00000079387	SENP1	1.76885e-15	0.0548802	2.09399e-10	0.164019
ENSG00000079432	CIC	1.10519e-11	0.908653	3.69839e-08	0.251138
ENSG00000079435	LIPE	0.311743	0.49678	0.488925	0.786772
ENSG00000079459	FDFT1	0.00729654	0.284854	0.0181778	0.186601
ENSG00000079462	PAFAH1B3	1.65694e-15	0.00119698	2.33299e-12	0.396522
ENSG00000079482	OPHN1	0.000335132	0.406694	0.0339575	0.0440214
ENSG00000079616	KIF22	5.64664e-09	0.756469	2.05783e-07	0.44296
ENSG00000079689	SCGN	0.00162032	0.138035	0.0101726	0.133265
ENSG00000079691	LRRC16A	0.649238	0.675288	0.890205	0.0765669
ENSG00000079739	PGM1	0.323047	0.0109989	0.2261	0.100152
ENSG00000079785	DDX1	3.89388e-07	0.21399	8.44667e-05	0.0397504
ENSG00000079805	DNM2	0.121321	0.867951	0.217133	0.221636
ENSG00000079819	EPB41L2	0.000577599	0.00110168	0.000644145	0.000375274
ENSG00000079841	RIMS1	0.0733822	0.00392409	0.0161945	0.00234392
ENSG00000079931	MOXD1	0.00205406	0.0257391	0.215718	0.167578
ENSG00000079950	STX7	0.00307179	0.305913	0.0145101	0.265821
ENSG00000079974	RABL2B	0.000294727	0.0358245	6.31944e-05	0.0439638
ENSG00000079999	KEAP1	0.156756	0.346193	0.605481	0.356203
ENSG00000080031	PTPRH	0.282027	0.0347806	0.198662	0.444328
ENSG00000080189	SLC35C2	0.060535	0.335557	0.177579	0.327146
ENSG00000080200	CRYBG3	0.110685	0.0646015	0.038868	0.00947152
ENSG00000080224	EPHA6	8.00712e-09	0.349171	0.000441298	0.0578022
ENSG00000080298	RFX3	1.95057e-10	0.764321	1.19221e-08	0.616807
ENSG00000080345	RIF1	0.277095	0.0889583	0.0107016	0.0406458
ENSG00000080371	RAB21	0.583261	0.55069	0.507458	0.316809
ENSG00000080493	SLC4A4	0.649238	0.576404	0.903245	0.0672134
ENSG00000080503	SMARCA2	0.172005	0.136934	0.0759741	0.0434618
ENSG00000080546	SESN1	1.77217e-08	0.0130797	1.54664e-07	0.000644747
ENSG00000080561	MID2	0.0964034	0.0827472	0.818486	0.0296043
ENSG00000080573	COL5A3	0.649238	0.142093	0.597258	0.233281
ENSG00000080603	SRCAP	1.0032e-07	0.673536	1.21665e-05	0.226586
ENSG00000080608	KIAA0020	6.90037e-13	0.331042	0.000143574	0.290221
ENSG00000080644	CHRNA3	6.26888e-15	0.00837409	3.25764e-09	0.000310396
ENSG00000080709	KCNN2	0.000405396	0.0835007	0.0103798	0.0872851
ENSG00000080802	CNOT4	2.15905e-08	0.451233	2.02706e-09	0.593321
ENSG00000080815	PSEN1	0.312773	0.0500467	0.415522	0.0255548
ENSG00000080819	CPOX	0.241987	0.0892856	0.307815	0.0936494
ENSG00000080822	CLDND1	0.311743	0.0344108	0.371172	0.00167729
ENSG00000080823	MOK	1.06417e-15	0.222542	7.04848e-07	0.294055
ENSG00000080824	HSP90AA1	5.62042e-07	0.720339	0.125469	0.461629
ENSG00000080839	RBL1	9.90575e-08	0.208776	4.59795e-06	0.419102
ENSG00000080845	DLGAP4	4.41223e-09	0.141719	5.7375e-06	0.0089818
ENSG00000081014	AP4E1	0.0169481	0.429204	0.382276	0.290763
ENSG00000081019	RSBN1	9.98521e-13	0.210593	5.45246e-06	0.183291
ENSG00000081026	MAGI3	0.00194302	0.172593	0.0829581	0.11874
ENSG00000081041	CXCL2	0.082696	0.00194383	0.116304	0.000931327
ENSG00000081052	COL4A4	0.0594654	0.0426685	0.771135	0.00605085
ENSG00000081087	OSTM1	5.84344e-05	0.644182	9.89969e-05	0.516922
ENSG00000081138	CDH7	0.0111749	0.0671391	0.178735	0.0868958
ENSG00000081154	PCNP	1.88877e-07	0.182689	3.77739e-08	0.0474164
ENSG00000081177	EXD2	2.34289e-13	0.00193878	9.51275e-12	0.0003066
ENSG00000081181	ARG2	4.78522e-12	0.000484912	2.45208e-08	0.0579387
ENSG00000081189	MEF2C	3.0199e-10	0.915623	2.20509e-08	0.838106
ENSG00000081237	PTPRC	0.082696	0.00219937	0.520547	0.00383461
ENSG00000081248	CACNA1S	2.08607e-05	0.0114778	0.000224879	0.00905607
ENSG00000081307	UBA5	0.000976085	0.449635	0.00135988	0.184619
ENSG00000081320	STK17B	0.552479	0.325577	0.548124	0.34603
ENSG00000081377	CDC14B	0.827985	0.530423	0.462016	0.292171
ENSG00000081386	ZNF510	5.19813e-05	0.308241	0.000606379	0.25755
ENSG00000081479	LRP2	0.311743	0.067042	0.451634	0.0257703
ENSG00000081665	ZNF506	2.05598e-05	0.526151	0.000898046	0.283192
ENSG00000081721	DUSP12	2.69436e-11	0.424505	0.000138927	0.465877
ENSG00000081760	AACS	3.93667e-05	0.113497	0.000353913	0.0281689
ENSG00000081791	KIAA0141	0.345692	0.695911	0.261609	0.486905
ENSG00000081803	CADPS2	1.93049e-07	0.00686472	2.96561e-07	0.0335449
ENSG00000081818	PCDHB4	0.0240594	0.0027297	0.677523	0.00225158
ENSG00000081842	PCDHA6	9.82246e-10	0.865761	3.95564e-07	0.512251
ENSG00000081853	PCDHGA2	5.70265e-08	0.492849	2.08546e-06	0.228845
ENSG00000081870	HSPB11	0.0291655	0.339618	0.0115347	0.18919
ENSG00000081913	PHLPP1	0.93739	0.0962955	0.850046	0.0928481
ENSG00000081923	ATP8B1	0.34938	0.81585	0.208911	0.674741
ENSG00000081985	IL12RB2	2.727e-06	0.169984	0.00630625	0.0889738
ENSG00000082014	SMARCD3	1.11042e-10	0.447392	1.07574e-08	0.117524
ENSG00000082068	WDR70	9.69528e-06	0.0276766	1.45108e-08	0.0105978
ENSG00000082074	FYB	0.0914186	0.000732883	0.682607	0.00417205
ENSG00000082146	STRADB	9.48869e-06	0.291777	0.00193096	0.0638972
ENSG00000082153	BZW1	0.000107206	0.788286	0.0299335	0.425993
ENSG00000082196	C1QTNF3	0.0379576	0.253089	0.0279323	0.149882
ENSG00000082212	ME2	1.36254e-12	0.632263	7.51942e-05	0.133875
ENSG00000082213	C5orf22	5.84058e-05	0.258581	0.0048733	0.0578996
ENSG00000082258	CCNT2	9.4711e-11	0.482061	0.000322704	0.279741
ENSG00000082269	FAM135A	7.08343e-08	0.39605	1.3268e-06	0.396529
ENSG00000082397	EPB41L3	1.68387e-07	0.00166797	2.22649e-06	0.00140302
ENSG00000082438	COBLL1	0.100673	0.0107898	0.055946	0.00351446
ENSG00000082458	DLG3	0.00014293	0.231564	0.00212154	0.106343
ENSG00000082482	KCNK2	1.14231e-11	0.576891	8.71218e-09	0.685917
ENSG00000082497	SERTAD4	0.578405	0.635148	0.206299	0.516985
ENSG00000082512	TRAF5	2.19974e-07	0.439206	0.0110658	0.403556
ENSG00000082515	MRPL22	0.000285965	0.014748	0.030042	0.00593196
ENSG00000082516	GEMIN5	1.47366e-09	0.733072	7.72706e-11	0.300699
ENSG00000082556	OPRK1	1.40124e-06	0.581993	3.40382e-05	0.722718
ENSG00000082641	NFE2L1	1.02245e-05	0.279499	0.00823633	0.181759
ENSG00000082684	SEMA5B	0.0018908	0.00840851	0.131556	0.00065259
ENSG00000082701	GSK3B	0.000680253	0.706814	0.00244948	0.704052
ENSG00000082781	ITGB5	0.590682	0.112263	0.602891	0.196946
ENSG00000082805	ERC1	1.92646e-11	0.981148	6.39341e-09	0.710509
ENSG00000082898	XPO1	4.02741e-11	0.762859	0.00598404	0.365428
ENSG00000082996	RNF13	0.214197	0.292235	0.122803	0.012192
ENSG00000083067	TRPM3	3.59813e-05	0.0391627	0.00158369	0.0128425
ENSG00000083093	PALB2	0.133066	0.071604	0.381676	0.0675567
ENSG00000083097	DOPEY1	0.0506118	0.161825	0.213755	0.14774
ENSG00000083099	LYRM2	4.07107e-08	0.116563	6.36478e-09	0.0697575
ENSG00000083123	BCKDHB	0.31853	0.223155	0.280277	0.178476
ENSG00000083168	KAT6A	4.40162e-16	0.24058	4.86629e-10	0.401537
ENSG00000083223	ZCCHC6	0.0224604	0.485777	0.0429504	0.186119
ENSG00000083290	ULK2	2.71925e-12	0.22546	1.82111e-07	0.0247687
ENSG00000083312	TNPO1	2.28627e-13	0.251222	2.26491e-10	0.522877
ENSG00000083444	PLOD1	0.476079	0.430473	0.558696	0.472881
ENSG00000083454	P2RX5	0.0306548	0.214322	0.176413	0.198749
ENSG00000083457	ITGAE	0.447168	0.720516	0.266066	0.41294
ENSG00000083520	DIS3	0.0119602	0.497427	0.115357	0.322351
ENSG00000083535	PIBF1	1.55727e-08	0.823565	0.000642863	0.558704
ENSG00000083544	TDRD3	0.0293804	0.349959	0.100466	0.0744035
ENSG00000083635	NUFIP1	0.0329997	0.806813	0.46398	0.288061
ENSG00000083642	PDS5B	0.887157	0.593236	0.660616	0.766475
ENSG00000083720	OXCT1	0.564443	0.0689144	0.276819	0.217225
ENSG00000083750	RRAGB	6.37903e-07	0.147437	1.07977e-05	0.301356
ENSG00000083799	CYLD	0.355676	0.0174406	0.156302	0.0523604
ENSG00000083807	SLC27A5	0.0397856	0.000323095	0.00110502	0.0248662
ENSG00000083812	ZNF324	0.00109615	0.442472	0.000560535	0.214286
ENSG00000083814	ZNF671	9.29533e-08	0.599915	4.49867e-10	0.674051
ENSG00000083817	ZNF416	5.45787e-06	0.289689	7.71566e-07	0.201541
ENSG00000083828	ZNF586	4.09795e-08	0.732917	9.75774e-09	0.17912
ENSG00000083838	ZNF446	1.33638e-12	0.0935189	2.68886e-11	0.26286
ENSG00000083844	ZNF264	8.08754e-16	0.0197604	5.1375e-13	0.709753
ENSG00000083845	RPS5	4.68235e-05	0.0434725	0.000371294	0.312756
ENSG00000083857	FAT1	0.0595077	0.0467868	0.156725	0.00377354
ENSG00000083937	CHMP2B	0.303912	0.217014	0.26644	0.169019
ENSG00000084070	SMAP2	5.34632e-06	0.326203	0.0030593	0.163908
ENSG00000084072	PPIE	0.200874	0.00429193	0.479176	0.0165342
ENSG00000084073	ZMPSTE24	0.00185518	0.251245	0.0115943	0.0108827
ENSG00000084090	STARD7	0.000812514	0.00343453	0.0136269	0.00122657
ENSG00000084092	NOA1	3.30987e-07	0.045439	8.68474e-05	0.386846
ENSG00000084093	REST	0.0011258	0.0726582	0.0154477	0.0904788
ENSG00000084112	SSH1	0.362056	0.0301972	0.136978	0.184797
ENSG00000084207	GSTP1	0.299608	0.055834	0.210935	0.162298
ENSG00000084234	APLP2	0.000713451	0.445343	0.0996799	0.42177
ENSG00000084444	KIAA1467	0.00235714	0.172048	0.11107	0.0648915
ENSG00000084453	SLCO1A2	0.311743	0.0110318	0.305689	0.000630838
ENSG00000084463	WBP11	0.845153	0.386083	0.411299	0.243776
ENSG00000084623	EIF3I	0.635764	0.0662258	0.351295	0.0723747
ENSG00000084628	NKAIN1	7.41825e-13	0.0350674	1.30466e-11	0.639472
ENSG00000084636	COL16A1	0.489385	0.0152471	0.116082	0.28144
ENSG00000084652	TXLNA	0.000873586	0.120091	0.0107477	0.0288868
ENSG00000084676	NCOA1	1.7194e-07	0.0252701	2.50174e-08	0.0038585
ENSG00000084693	AGBL5	4.40378e-06	0.471695	3.18182e-05	0.360616
ENSG00000084710	EFR3B	0.00025122	0.00395897	0.0258184	0.00157901
ENSG00000084731	KIF3C	8.24588e-05	0.444628	0.000133546	0.176801
ENSG00000084733	RAB10	2.29886e-13	0.12532	1.90776e-10	0.194457
ENSG00000084754	HADHA	0.336033	0.00574884	0.385648	0.0805615
ENSG00000084764	MAPRE3	0.000914097	0.615539	0.0792501	0.305833
ENSG00000084774	CAD	0.000154543	0.556141	2.6786e-06	0.388628
ENSG00000085063	CD59	0.00631537	8.73749e-08	0.00165423	1.71826e-05
ENSG00000085117	CD82	0.00455499	0.202701	0.16619	0.526226
ENSG00000085185	BCORL1	2.77799e-14	0.112839	7.20707e-11	0.310755
ENSG00000085224	ATRX	3.36718e-07	0.355767	8.18539e-07	0.453568
ENSG00000085274	MYNN	5.12039e-06	0.919263	0.00849766	0.610859
ENSG00000085276	MECOM	0.281262	0.073584	0.506545	0.113972
ENSG00000085365	SCAMP1	0.0394297	0.544628	0.0472415	0.768565
ENSG00000085377	PREP	0.84847	0.00691568	0.11207	0.00255747
ENSG00000085382	HACE1	0.000253771	0.227598	0.00123054	0.258617
ENSG00000085415	SEH1L	0.00386702	0.492215	0.156233	0.111373
ENSG00000085433	WDR47	0.000362975	0.538871	0.00630827	0.713006
ENSG00000085449	WDFY1	0.127255	0.324482	0.0223685	0.308487
ENSG00000085465	OVGP1	0.10687	0.0265237	0.183532	0.0281715
ENSG00000085491	SLC25A24	3.24836e-09	0.259253	1.72055e-08	0.197302
ENSG00000085511	MAP3K4	0.381337	0.300487	0.162494	0.0603432
ENSG00000085514	PILRA	0.61846	0.00274838	0.127786	0.0141558
ENSG00000085552	IGSF9	2.42964e-15	0.00187019	1.42306e-12	0.510034
ENSG00000085563	ABCB1	0.169131	0.0653004	0.00306283	0.153392
ENSG00000085644	ZNF213	2.22893e-07	0.486281	1.14323e-06	0.41628
ENSG00000085662	AKR1B1	0.0145849	0.232763	0.306608	0.0763319
ENSG00000085719	CPNE3	0.0137369	0.753557	0.0776299	0.383259
ENSG00000085733	CTTN	0.0255802	0.00216365	0.020671	0.00440202
ENSG00000085741	WNT11	1.70155e-11	0.15723	1.74938e-08	0.352033
ENSG00000085760	MTIF2	2.08365e-05	0.0818763	1.29235e-06	0.0133931
ENSG00000085788	DDHD2	1.53188e-06	0.0412374	0.00110902	0.0294891
ENSG00000085832	EPS15	2.60962e-05	0.237936	2.5345e-05	0.593356
ENSG00000085840	ORC1	0.00162032	0.0510097	0.0147215	0.390154
ENSG00000085871	MGST2	0.0266712	0.000537661	0.000361791	0.0468542
ENSG00000085872	CHERP	1.42798e-11	0.882059	1.43365e-07	0.517673
ENSG00000085978	ATG16L1	0.000635469	0.206885	0.0513544	0.0869298
ENSG00000085982	USP40	0.847776	0.291734	0.414366	0.0573804
ENSG00000085998	POMGNT1	0.721931	0.665575	0.273111	0.609591
ENSG00000085999	RAD54L	0.00317677	0.167921	0.0159635	0.0400959
ENSG00000086015	MAST2	8.32328e-14	0.0778028	1.47799e-11	0.567269
ENSG00000086061	DNAJA1	0.0627941	0.398935	0.578571	0.307665
ENSG00000086062	B4GALT1	0.00201595	0.311211	0.203486	0.64674
ENSG00000086065	CHMP5	0.0647315	0.748868	0.0965013	0.30433
ENSG00000086102	NFX1	0.155276	0.00418707	0.542708	0.00080401
ENSG00000086159	AQP6	0.899593	0.341773	0.864996	0.182873
ENSG00000086189	DIMT1	1.09634e-06	0.40508	7.04038e-06	0.299492
ENSG00000086200	IPO11	1.09543e-06	0.0113626	5.6564e-06	0.00318247
ENSG00000086205	FOLH1	0.311743	0.275142	0.435048	0.0127181
ENSG00000086232	EIF2AK1	2.147e-07	0.015664	0.000141628	0.0155638
ENSG00000086289	EPDR1	7.27258e-07	0.000241593	2.01866e-07	0.00449377
ENSG00000086300	SNX10	9.24959e-07	0.278607	2.95969e-07	0.553039
ENSG00000086475	SEPHS1	0.00129085	0.0818841	0.00356127	0.0254423
ENSG00000086504	MRPL28	3.69759e-08	0.249301	0.000659924	0.12173
ENSG00000086506	HBQ1	6.87618e-08	0.377612	0.000806347	0.190892
ENSG00000086544	ITPKC	0.0132244	0.110304	0.104462	0.165707
ENSG00000086589	RBM22	6.35089e-09	0.276109	1.01419e-05	0.419853
ENSG00000086598	TMED2	0.816527	0.281767	0.701425	0.221988
ENSG00000086619	ERO1LB	6.11836e-09	0.818875	0.00257987	0.435985
ENSG00000086666	ZFAND6	0.000295079	0.931916	0.00638347	0.747554
ENSG00000086712	TXLNG	0.00158142	0.264804	0.049346	0.109085
ENSG00000086717	PPEF1	0.000584867	0.00123692	0.476115	0.00404426
ENSG00000086730	LAT2	0.0888751	0.000209089	0.586088	0.00476821
ENSG00000086758	HUWE1	3.1393e-07	0.471038	6.44212e-05	0.352148
ENSG00000086827	ZW10	0.453881	0.104594	0.794369	0.0518042
ENSG00000086848	ALG9	2.28443e-06	0.182563	4.38649e-05	0.271737
ENSG00000087008	ACOX3	1.002e-08	0.636589	4.55443e-07	0.309401
ENSG00000087053	MTMR2	0.00633291	0.0052114	0.128219	4.91456e-05
ENSG00000087074	PPP1R15A	1.29124e-06	0.0187965	0.00218298	0.188439
ENSG00000087076	HSD17B14	0.578195	0.000173067	0.251329	0.0174385
ENSG00000087077	TRIP6	0.625144	0.0229478	0.696302	0.0231554
ENSG00000087085	ACHE	0.00840654	0.500771	4.31449e-05	0.453746
ENSG00000087086	FTL	0.238663	0.0518836	0.654368	0.415941
ENSG00000087087	SRRT	0.00521378	0.387779	0.0252372	0.547171
ENSG00000087088	BAX	0.0240902	0.567798	0.0675901	0.0448164
ENSG00000087095	NLK	1.00351e-06	6.57038e-05	4.00467e-07	0.00214269
ENSG00000087111	PIGS	0.618538	0.351832	0.206019	0.12773
ENSG00000087152	ATXN7L3	1.09715e-05	0.151335	0.0393303	0.0511681
ENSG00000087157	PGS1	0.632362	0.569925	0.462361	0.253896
ENSG00000087191	PSMC5	7.92523e-08	0.00962917	6.38007e-07	0.0322927
ENSG00000087206	UIMC1	4.48928e-09	0.0980964	1.22802e-07	0.284175
ENSG00000087237	CETP	7.70992e-09	0.036393	5.88566e-09	0.0101622
ENSG00000087245	MMP2	0.0321963	0.0498676	0.0108089	0.000209022
ENSG00000087250	MT3	0.820884	2.66383e-06	0.183138	0.023053
ENSG00000087253	LPCAT2	0.464793	0.0826112	0.250856	0.0418283
ENSG00000087258	GNAO1	8.39118e-09	0.566304	2.57889e-08	0.157442
ENSG00000087263	OGFOD1	0.606246	0.0012547	0.331572	0.00270459
ENSG00000087266	SH3BP2	5.5042e-08	0.00149298	2.55809e-06	0.00415599
ENSG00000087269	NOP14	0.308741	0.15671	0.39526	0.324798
ENSG00000087274	ADD1	0.0085336	0.163249	0.203801	0.162977
ENSG00000087299	L2HGDH	0.13301	0.0623472	0.22434	0.0336293
ENSG00000087301	TXNDC16	1.40728e-07	0.549983	4.79277e-07	0.436146
ENSG00000087302	C14orf166	0.461605	0.130929	0.570672	0.088176
ENSG00000087303	NID2	0.428354	0.0578741	0.106554	0.00545021
ENSG00000087338	GMCL1	0.0650758	0.0482302	0.152025	0.00760167
ENSG00000087365	SF3B2	0.000987692	0.243539	0.00406576	0.28651
ENSG00000087448	KLHL42	0.000380162	0.220968	0.00452766	0.406582
ENSG00000087460	GNAS	0.023811	0.0431203	0.127429	0.119727
ENSG00000087470	DNM1L	0.000186833	0.181156	0.00116807	0.221122
ENSG00000087494	PTHLH	3.01026e-05	1.25207e-05	2.92485e-05	7.63935e-06
ENSG00000087495	PHACTR3	0.493314	0.00382396	0.315218	0.00112033
ENSG00000087502	ERGIC2	1.54215e-06	0.386255	7.44206e-07	0.355812
ENSG00000087586	AURKA	0.00471109	0.0304081	0.204997	0.0843875
ENSG00000087842	PIR	0.85602	0.00139997	0.486162	0.0190439
ENSG00000087884	AAMDC	0.75759	0.00141299	0.4703	0.0219243
ENSG00000087903	RFX2	0.641127	0.0196073	0.849421	0.290487
ENSG00000087995	METTL2A	7.4698e-05	0.419059	0.00317691	0.00487146
ENSG00000088035	ALG6	0.0101993	0.395565	0.160618	0.0802933
ENSG00000088179	PTPN4	6.03079e-05	0.0383455	0.00053661	0.0759042
ENSG00000088205	DDX18	0.023523	0.084206	0.00487085	0.0434718
ENSG00000088256	GNA11	0.00357177	0.122688	0.0154091	0.0133833
ENSG00000088280	ASAP3	0.00906287	0.0558663	0.320927	0.187041
ENSG00000088298	EDEM2	0.345386	0.41355	0.305751	0.466351
ENSG00000088305	DNMT3B	0.00162032	8.15814e-05	4.9581e-06	0.671836
ENSG00000088325	TPX2	0.00162032	0.26067	0.000685841	0.231235
ENSG00000088356	PDRG1	5.80331e-08	0.12217	0.00183709	0.188046
ENSG00000088367	EPB41L1	6.57516e-05	0.549064	0.0133183	0.269735
ENSG00000088387	DOCK9	1.37912e-06	0.0408616	9.92499e-06	0.0189606
ENSG00000088448	ANKRD10	4.53076e-05	0.172121	0.000893945	0.232807
ENSG00000088451	TGDS	0.105377	0.475009	0.0356926	0.188048
ENSG00000088538	DOCK3	0.628226	0.135132	0.475929	0.0832283
ENSG00000088543	C3orf18	1.98188e-07	0.0323219	2.71309e-05	0.0212013
ENSG00000088682	COQ9	0.0452215	0.117345	0.00674839	0.220504
ENSG00000088727	KIF9	3.04194e-05	0.488008	0.000738085	0.51343
ENSG00000088766	CRLS1	0.00687891	0.105916	0.0414764	0.0766036
ENSG00000088808	PPP1R13B	0.334649	0.600225	0.150688	0.167356
ENSG00000088812	ATRN	0.580348	0.0921712	0.771519	0.0566157
ENSG00000088826	SMOX	0.578338	0.0366854	0.840941	0.117346
ENSG00000088832	FKBP1A	0.000823861	0.0721626	0.00840798	0.0221409
ENSG00000088833	NSFL1C	8.7873e-08	0.188263	0.174591	0.164846
ENSG00000088836	SLC4A11	0.690051	6.52886e-05	0.358537	0.000561059
ENSG00000088854	C20orf194	0.964715	0.471194	0.265958	0.274814
ENSG00000088876	ZNF343	2.03233e-05	0.333225	3.84721e-06	0.425804
ENSG00000088881	EBF4	3.11672e-10	0.0147771	6.22936e-10	0.0453733
ENSG00000088888	MAVS	0.00357009	0.538245	0.0031668	0.221611
ENSG00000088899	LZTS3	6.10538e-06	0.000331587	6.22691e-06	0.000750801
ENSG00000088930	XRN2	1.48081e-12	0.0183142	1.87439e-11	0.209297
ENSG00000088970	KIZ	0.100834	0.620728	0.0248584	0.0678994
ENSG00000088986	DYNLL1	8.02383e-06	0.0676297	0.00277746	0.0145393
ENSG00000089006	SNX5	0.872852	0.114018	0.368597	0.0288206
ENSG00000089009	RPL6	6.77368e-05	0.047783	0.000121122	0.231705
ENSG00000089022	MAPKAPK5	7.05972e-09	0.0119499	0.000819374	0.0154874
ENSG00000089041	P2RX7	0.152836	0.000690453	0.0387759	0.0334555
ENSG00000089048	ESF1	0.118625	0.437598	0.197362	0.245663
ENSG00000089050	RBBP9	1.93103e-05	0.000896488	4.80891e-05	0.0279184
ENSG00000089053	ANAPC5	0.157293	0.49437	0.3617	0.074594
ENSG00000089057	SLC23A2	0.000264111	0.067661	0.00347596	0.0276721
ENSG00000089060	SLC8B1	0.513403	0.0479747	0.543882	0.0203398
ENSG00000089063	TMEM230	4.93781e-09	0.00100922	4.51154e-09	0.0101736
ENSG00000089091	DZANK1	0.00514137	0.174298	0.000474086	0.198111
ENSG00000089094	KDM2B	3.86296e-14	0.314917	3.608e-10	0.367388
ENSG00000089123	TASP1	0.00810435	0.0426854	0.0129639	0.212621
ENSG00000089127	OAS1	0.00876434	0.839748	0.493587	0.171616
ENSG00000089154	GCN1L1	3.9679e-05	0.445091	0.000165432	0.0313279
ENSG00000089157	RPLP0	9.73099e-05	0.0024825	3.59629e-05	0.325044
ENSG00000089159	PXN	0.145975	0.111952	0.484176	0.0736762
ENSG00000089163	SIRT4	2.84181e-14	0.0237959	4.18636e-09	0.199655
ENSG00000089169	RPH3A	2.4415e-05	0.00409661	1.86848e-06	0.0122417
ENSG00000089177	KIF16B	1.32294e-08	0.670084	0.000120657	0.66065
ENSG00000089195	TRMT6	1.89988e-06	0.262622	5.33223e-07	0.149912
ENSG00000089199	CHGB	0.682293	0.582895	0.642482	0.39955
ENSG00000089220	PEBP1	1.66111e-12	0.0446126	2.54386e-06	0.0455933
ENSG00000089234	BRAP	0.883209	0.0116479	0.169505	0.000349532
ENSG00000089248	ERP29	0.273825	0.240311	0.216974	0.132232
ENSG00000089250	NOS1	0.0290017	0.154016	0.248597	0.0635902
ENSG00000089280	FUS	0.0221294	0.843859	0.0126503	0.500895
ENSG00000089289	IGBP1	5.84275e-06	8.48496e-05	0.00166478	0.00365756
ENSG00000089327	FXYD5	0.608761	0.00203713	0.395484	0.0475166
ENSG00000089335	ZNF302	0.518581	0.770662	0.581197	0.52322
ENSG00000089351	GRAMD1A	3.10719e-10	0.43882	1.59571e-09	0.790927
ENSG00000089356	FXYD3	0.649238	0.0347215	0.935567	0.00632839
ENSG00000089472	HEPH	0.650965	0.000197373	0.619544	0.0105374
ENSG00000089486	CDIP1	2.86664e-07	0.334668	0.000277971	0.228023
ENSG00000089505	CMTM1	5.72972e-11	0.0510977	9.25183e-10	0.038523
ENSG00000089597	GANAB	0.349147	0.751846	0.115673	0.643886
ENSG00000089639	GMIP	2.89101e-12	0.000417508	1.00241e-10	0.699207
ENSG00000089682	RBM41	4.03552e-08	0.300198	2.931e-06	0.187646
ENSG00000089685	BIRC5	0.00162032	0.238328	0.0326414	0.0120854
ENSG00000089693	MLF2	0.000206753	0.406625	0.0533764	0.145053
ENSG00000089775	ZBTB25	0.266998	0.427759	0.390682	0.218434
ENSG00000089818	NECAP1	0.386142	0.56796	0.752473	0.131004
ENSG00000089847	ANKRD24	8.6424e-06	0.0663184	0.00068117	0.10758
ENSG00000089876	DHX32	0.0161847	0.272562	0.0217579	0.062194
ENSG00000089902	RCOR1	3.41901e-13	0.158261	2.90736e-10	0.335054
ENSG00000089916	GPATCH2L	5.87002e-13	0.482502	1.45699e-09	0.173709
ENSG00000090013	BLVRB	0.302632	0.0130353	0.069653	0.0787764
ENSG00000090020	SLC9A1	7.55706e-06	0.0798161	8.50732e-05	0.160756
ENSG00000090054	SPTLC1	0.109632	0.170589	0.0607428	0.302991
ENSG00000090060	PAPOLA	3.04639e-13	0.889662	1.74147e-05	0.782926
ENSG00000090061	CCNK	1.03927e-10	0.411068	3.66382e-09	0.500724
ENSG00000090097	PCBP4	0.0811146	0.00348808	0.0307023	0.0350019
ENSG00000090104	RGS1	0.0130766	0.12844	0.0968906	0.272991
ENSG00000090238	YPEL3	2.40293e-05	0.191516	3.46759e-07	0.298211
ENSG00000090263	MRPS33	7.82289e-08	0.0895599	2.34314e-06	0.0669224
ENSG00000090266	NDUFB2	2.14776e-10	0.0266502	8.02745e-06	0.0147758
ENSG00000090273	NUDC	9.03949e-07	0.121492	0.000591313	0.144267
ENSG00000090316	MAEA	6.15628e-06	0.449489	0.018615	0.102516
ENSG00000090339	ICAM1	0.00162032	0.349948	0.0945684	0.334314
ENSG00000090372	STRN4	3.77968e-10	0.223877	6.42701e-07	0.0144566
ENSG00000090376	IRAK3	0.0536506	0.00883811	0.00742767	0.0328171
ENSG00000090382	LYZ	0.70673	0.025026	0.359017	0.0456679
ENSG00000090432	MUL1	0.00730529	0.525247	0.253243	0.350785
ENSG00000090470	PDCD7	0.0158499	0.0111938	0.0193004	0.000169613
ENSG00000090487	SPG21	0.619611	3.41494e-05	0.493335	0.0104633
ENSG00000090520	DNAJB11	0.398551	0.625482	0.790913	0.252324
ENSG00000090530	LEPREL1	3.65216e-12	0.0804111	1.91732e-10	0.528655
ENSG00000090534	THPO	1.08067e-05	0.0337961	1.3441e-05	0.286133
ENSG00000090539	CHRD	3.32499e-05	0.133272	0.00205768	0.0955446
ENSG00000090581	GNPTG	3.49816e-06	0.0180368	1.56665e-07	0.26544
ENSG00000090612	ZNF268	4.04522e-09	0.0860743	0.000870244	0.0459977
ENSG00000090615	GOLGA3	7.33952e-09	0.192178	1.69239e-05	0.0332938
ENSG00000090621	PABPC4	4.46374e-06	0.153233	1.54464e-05	0.144638
ENSG00000090659	CD209	0.608761	0.306383	0.328529	0.176395
ENSG00000090661	CERS4	0.0139839	0.193222	0.0906591	0.11106
ENSG00000090674	MCOLN1	0.043968	0.506003	0.010951	0.267865
ENSG00000090686	USP48	0.297713	0.130797	0.375275	0.0442653
ENSG00000090776	EFNB1	1.91733e-06	0.00643216	5.45041e-06	0.690841
ENSG00000090857	PDPR	2.31303e-11	0.427157	3.41505e-07	0.161275
ENSG00000090861	AARS	6.47477e-07	0.116913	8.17559e-06	0.0678295
ENSG00000090863	GLG1	0.0135774	0.633226	0.0529012	0.466051
ENSG00000090889	KIF4A	0.00162032	0.580194	0.0224661	0.175121
ENSG00000090905	TNRC6A	1.6741e-13	0.312328	0.000613174	0.104431
ENSG00000090924	PLEKHG2	0.00162032	4.39305e-06	1.36874e-05	0.659449
ENSG00000090932	DLL3	0.000107351	0.151099	6.86691e-05	0.00443401
ENSG00000090971	NAT14	0.413698	0.0444293	0.302341	0.0475932
ENSG00000090989	EXOC1	0.123055	0.370939	0.129461	0.305536
ENSG00000091009	RBM27	9.98861e-12	0.661117	0.0742503	0.404994
ENSG00000091039	OSBPL8	1.82112e-05	0.530851	0.000182469	0.463814
ENSG00000091073	DTX2	0.000785617	0.49484	0.00211449	0.0628131
ENSG00000091106	NLRC4	0.163805	0.137	0.596623	0.0138659
ENSG00000091127	PUS7	0.00438877	0.0200442	0.511438	0.0578806
ENSG00000091129	NRCAM	9.39333e-05	0.0678258	0.00641832	0.231289
ENSG00000091136	LAMB1	3.69585e-05	0.0575224	0.0168631	0.0610098
ENSG00000091137	SLC26A4	0.00690013	0.057413	0.00527356	0.0772673
ENSG00000091140	DLD	1.87313e-07	0.224539	1.6481e-09	0.0533938
ENSG00000091157	WDR7	7.99565e-05	0.240756	0.00851441	0.154826
ENSG00000091164	TXNL1	0.140172	0.214733	0.365522	0.032945
ENSG00000091317	CMTM6	0.0844858	0.269916	0.320436	0.225638
ENSG00000091409	ITGA6	0.25203	0.667383	0.603699	0.0768077
ENSG00000091428	RAPGEF4	1.18381e-07	0.00644521	2.27227e-05	0.0336709
ENSG00000091436	PK	0.653504	0.00144795	0.660922	3.50958e-05
ENSG00000091483	FH	5.86019e-08	0.00913208	1.19726e-05	0.000565114
ENSG00000091490	SEL1L3	7.68395e-12	0.00358255	8.8094e-08	0.00206101
ENSG00000091513	TF	0.311743	0.310893	0.445952	0.200141
ENSG00000091527	CDV3	0.0725938	0.0525959	0.0385378	0.0463076
ENSG00000091542	ALKBH5	0.000147544	0.0043074	0.00627569	0.0062002
ENSG00000091592	NLRP1	0.00341315	0.124434	0.0985514	0.0348049
ENSG00000091622	PITPNM3	0.273502	0.0714017	0.400346	0.0131516
ENSG00000091640	SPAG7	9.53864e-09	0.623802	0.000420802	0.178546
ENSG00000091651	ORC6	2.65443e-05	0.258568	0.0541354	0.206657
ENSG00000091656	ZFHX4	0.782616	0.514837	0.770722	0.122111
ENSG00000091664	SLC17A6	0.733585	0.0398643	0.603897	0.0417276
ENSG00000091732	ZC3HC1	0.303947	0.34101	0.118289	0.252231
ENSG00000091844	RGS17	1.70155e-11	0.0800317	5.27417e-10	0.649525
ENSG00000091879	ANGPT2	0.15567	0.0508443	0.312136	0.056119
ENSG00000091947	TMEM101	0.223821	0.167938	0.410419	0.116592
ENSG00000091972	CD200	0.151936	0.064787	0.295155	0.100586
ENSG00000091986	CCDC80	0.00199058	0.034899	0.00955757	0.00263758
ENSG00000092010	PSME1	0.0645315	0.013166	0.42916	0.230653
ENSG00000092020	PPP2R3C	0.1098	0.64935	0.0780937	0.211083
ENSG00000092036	HAUS4	0.0116293	0.133953	0.107805	0.205489
ENSG00000092051	JPH4	0.0181418	0.0150821	0.0540599	0.00526779
ENSG00000092054	MYH7	9.93839e-05	0.00191452	0.0229683	0.00358541
ENSG00000092068	SLC7A8	3.69332e-06	0.201315	7.39548e-07	0.362791
ENSG00000092094	OSGEP	2.38986e-09	0.105936	1.08048e-10	0.245298
ENSG00000092096	SLC22A17	7.51919e-08	0.292133	8.71515e-05	0.147638
ENSG00000092098	RNF31	0.063796	0.946571	0.0560609	0.295338
ENSG00000092108	SCFD1	0.124788	0.359757	0.0382003	0.291563
ENSG00000092140	G2E3	2.51556e-09	0.367336	7.00481e-09	0.464121
ENSG00000092148	HECTD1	0.859497	0.0556219	0.447073	0.0681956
ENSG00000092199	HNRNPC	0.00307485	0.00721153	0.0109467	0.0168401
ENSG00000092201	SUPT16H	0.0184372	0.000544209	0.00294866	0.000319871
ENSG00000092203	TOX4	0.00236057	0.15346	0.128647	0.0310755
ENSG00000092208	GEMIN2	0.00727399	0.579276	0.0625411	0.332253
ENSG00000092295	TGM1	0.000215045	0.165435	0.00528167	0.0541368
ENSG00000092330	TINF2	0.406952	0.548511	0.288202	0.405671
ENSG00000092421	SEMA6A	2.32422e-05	0.322763	0.000258866	0.0343508
ENSG00000092439	TRPM7	1.12017e-05	0.151652	0.169456	0.128085
ENSG00000092445	TYRO3	4.69297e-07	0.00801115	1.87956e-06	0.0211096
ENSG00000092470	WDR76	8.69291e-13	0.000937365	1.45708e-12	0.566271
ENSG00000092529	CAPN3	0.311743	0.0860993	0.350253	0.00144761
ENSG00000092531	SNAP23	0.107927	0.464185	0.536463	0.207673
ENSG00000092607	TBX15	0.608761	0.193539	0.383287	0.404994
ENSG00000092621	PHGDH	0.812842	0.352896	0.761822	0.542452
ENSG00000092758	COL9A3	0.417163	0.0383757	0.459604	0.0916744
ENSG00000092820	EZR	0.309601	0.088633	0.178428	0.447579
ENSG00000092841	MYL6	0.0713128	0.199318	0.144152	0.200448
ENSG00000092847	AGO1	0.000283373	0.176545	0.000326653	0.147937
ENSG00000092850	TEKT2	1.6577e-15	0.000581318	3.01973e-13	0.848134
ENSG00000092871	RFFL	0.472262	0.058438	0.38959	0.41613
ENSG00000092931	MFSD11	0.168261	0.0554806	0.260033	0.082001
ENSG00000092964	DPYSL2	9.43767e-11	0.0126442	2.57008e-09	0.020232
ENSG00000092969	TGFB2	0.000810049	0.167025	0.00951154	0.227879
ENSG00000092978	GPATCH2	0.0183693	0.292851	0.0470085	0.210676
ENSG00000093000	NUP50	0.0360629	0.496938	0.159211	0.428462
ENSG00000093009	CDC45	0.00162032	0.374266	0.0288803	0.0797393
ENSG00000093010	COMT	0.39432	0.533863	0.424342	0.237933
ENSG00000093072	CECR1	0.634986	0.607799	0.466403	0.248868
ENSG00000093144	ECHDC1	0.00791306	0.64543	0.00597919	0.237131
ENSG00000093167	LRRFIP2	0.601092	0.279278	0.406663	0.116388
ENSG00000093183	SEC22C	0.000699079	0.0933057	0.00260908	0.0422858
ENSG00000094631	HDAC6	1.58325e-06	0.420592	7.02943e-07	0.206578
ENSG00000094804	CDC6	0.0257719	0.0079389	0.00492998	0.00136969
ENSG00000094841	UPRT	0.0109184	0.411743	0.0364691	0.290055
ENSG00000094880	CDC23	3.95663e-08	0.330892	1.20622e-05	0.402085
ENSG00000094914	AAAS	0.80254	0.0145566	0.806593	0.0126272
ENSG00000094916	CBX5	2.43359e-14	0.45723	1.16211e-11	0.294953
ENSG00000094975	SUCO	5.54576e-10	0.49773	4.62522e-07	0.614138
ENSG00000095002	MSH2	0.0127373	0.159308	0.110149	0.104883
ENSG00000095015	MAP3K1	1.76599e-12	0.225098	1.05249e-05	0.0159781
ENSG00000095059	DHPS	0.457943	0.408072	0.160611	0.314644
ENSG00000095066	HOOK2	9.35038e-09	0.172939	0.000171278	0.047098
ENSG00000095139	ARCN1	0.79968	0.0619738	0.847848	0.0243488
ENSG00000095203	EPB41L4B	3.12074e-06	8.75916e-05	0.000322632	0.000112097
ENSG00000095209	TMEM38B	0.471547	0.319082	0.625827	0.246388
ENSG00000095261	PSMD5	0.0159379	0.306962	0.357234	0.206806
ENSG00000095303	PTGS1	0.416688	0.126413	0.113643	0.101297
ENSG00000095319	NUP188	0.0144644	0.126971	0.0133084	0.335356
ENSG00000095321	CRAT	0.426274	0.443211	0.112102	0.302085
ENSG00000095370	SH2D3C	0.00198797	0.525308	0.00055602	0.322906
ENSG00000095380	NANS	0.472265	0.0586877	0.330063	0.188486
ENSG00000095383	TBC1D2	0.311743	0.0743204	0.626854	0.289265
ENSG00000095397	DFNB31	0.472052	0.0373588	0.53606	0.011384
ENSG00000095464	PDE6C	4.52047e-15	0.850816	7.2483e-08	0.769481
ENSG00000095485	CWF19L1	2.64419e-09	0.0161865	0.000102987	0.0150757
ENSG00000095539	SEMA4G	1.70155e-11	0.0771412	7.0462e-11	0.466949
ENSG00000095564	BTAF1	6.73812e-11	0.111852	1.96011e-05	0.0931095
ENSG00000095574	IKZF5	0.043743	0.311448	0.299483	0.164366
ENSG00000095585	BLNK	0.0489397	0.0500126	0.000347372	0.0576962
ENSG00000095587	TLL2	2.68858e-06	0.000189255	5.69531e-07	0.00220523
ENSG00000095596	CYP26A1	1.70155e-11	0.121438	1.18621e-08	0.320414
ENSG00000095637	SORBS1	0.347773	0.00376986	0.352724	0.00220429
ENSG00000095713	CRTAC1	0.361009	0.157455	0.611372	0.149683
ENSG00000095739	BAMBI	0.6414	0.0777903	0.639175	0.0321402
ENSG00000095787	WAC	0.657258	0.465956	0.500635	0.298961
ENSG00000095794	CREM	0.0388255	0.0931559	0.0120105	0.169385
ENSG00000095906	NUBP2	0.00218719	0.198932	0.00368868	0.111828
ENSG00000095932	SMIM24	2.4415e-05	2.76375e-05	3.34279e-06	8.70357e-05
ENSG00000095951	HIVEP1	0.00300662	0.392188	0.00485076	0.243583
ENSG00000095970	TREM2	0.410626	0.105536	0.0461623	0.123784
ENSG00000096060	FKBP5	0.082696	0.000113093	0.294086	0.000378379
ENSG00000096063	SRPK1	2.00273e-09	0.0696614	7.04744e-09	0.445288
ENSG00000096070	BRPF3	1.57173e-05	0.183705	0.00162435	0.0229415
ENSG00000096080	MRPS18A	2.78365e-09	0.0314994	0.000178036	0.123878
ENSG00000096092	TMEM14A	0.14397	0.549529	0.278504	0.230733
ENSG00000096093	EFHC1	1.36735e-14	0.294586	1.29933e-06	0.113144
ENSG00000096384	HSP90AB1	0.0125259	0.532529	0.0189446	0.432922
ENSG00000096401	CDC5L	2.78551e-05	0.29109	5.5413e-06	0.317216
ENSG00000096654	ZNF184	2.61975e-05	0.242534	0.000141915	0.189873
ENSG00000096696	DSP	0.608761	0.468059	0.221253	0.137121
ENSG00000096717	SIRT1	8.53833e-13	0.136158	1.02626e-09	0.263346
ENSG00000096746	HNRNPH3	8.58046e-08	0.32359	7.56594e-05	0.304194
ENSG00000096872	IFT74	0.386542	0.0879459	0.422547	0.0862702
ENSG00000096968	JAK2	3.474e-07	0.157487	2.41325e-05	0.136474
ENSG00000097007	ABL1	0.00647668	0.634001	0.0105364	0.292078
ENSG00000097021	ACOT7	0.153509	0.700302	0.513134	0.317202
ENSG00000097033	SH3GLB1	8.17389e-15	0.0207292	1.40574e-08	0.160499
ENSG00000097046	CDC7	0.00019467	0.299358	1.74063e-05	0.24528
ENSG00000099139	PCSK5	8.38661e-14	0.13177	7.77647e-07	0.154933
ENSG00000099194	SCD	0.671678	0.294269	0.756227	0.58546
ENSG00000099203	TMED1	0.460157	0.801381	0.33038	0.492321
ENSG00000099204	ABLIM1	1.47177e-07	0.791364	0.00868819	0.0491611
ENSG00000099219	ERMP1	0.00916484	0.384138	0.013681	0.298516
ENSG00000099246	RAB18	0.390109	0.626916	0.177128	0.455272
ENSG00000099250	NRP1	0.0153321	0.414413	0.0919727	0.375639
ENSG00000099256	PRTFDC1	0.778792	0.524371	0.57474	0.372781
ENSG00000099260	PALMD	6.4225e-13	0.427258	8.53249e-09	0.495448
ENSG00000099282	TSPAN15	0.311743	0.027902	0.359186	0.474992
ENSG00000099284	H2AFY2	1.30537e-05	0.0161008	7.83155e-06	0.253068
ENSG00000099290	FAM21A	0.0811816	0.116845	0.358602	0.0212674
ENSG00000099308	MAST3	2.59215e-06	0.00518567	0.000111384	0.00890313
ENSG00000099326	MZF1	0.921842	0.0348966	0.511489	0.075602
ENSG00000099330	OCEL1	1.06519e-12	0.161628	8.09209e-07	0.289724
ENSG00000099331	MYO9B	0.113843	0.0722405	0.0518841	0.504395
ENSG00000099338	CATSPERG	2.17157e-09	0.000226428	6.03579e-10	0.365964
ENSG00000099341	PSMD8	0.0017719	0.434447	0.189816	0.114488
ENSG00000099365	STX1B	2.4415e-05	0.12575	1.93842e-05	0.108244
ENSG00000099377	HSD3B7	0.174219	0.0131846	0.431248	0.00402219
ENSG00000099381	SETD1A	1.09269e-05	0.764188	0.000850477	0.883315
ENSG00000099385	BCL7C	6.08783e-05	0.0787266	0.000712926	0.575089
ENSG00000099622	CIRBP	0.241236	0.00677082	0.568061	0.00746238
ENSG00000099624	ATP5D	0.408302	0.0748904	0.163749	0.104955
ENSG00000099715	PCDH11Y	1.70155e-11	0.183436	1.82874e-07	0.226396
ENSG00000099783	HNRNPM	0.00553287	0.527594	0.00906825	0.703797
ENSG00000099785	2017-03-02	1.91658e-05	0.00638263	4.61073e-06	0.105858
ENSG00000099795	NDUFB7	2.6366e-12	0.110165	0.000940676	0.0881284
ENSG00000099797	TECR	0.00998613	0.0128206	0.0194667	0.084775
ENSG00000099800	TIMM13	3.1506e-10	0.288875	0.000437996	0.145019
ENSG00000099804	CDC34	0.00134295	0.0963824	0.0623478	0.0646435
ENSG00000099810	MTAP	0.289217	0.0011971	0.463741	1.49746e-05
ENSG00000099817	POLR2E	2.39284e-07	0.540725	0.0464966	0.290648
ENSG00000099821	POLRMT	0.010822	0.240826	0.0765673	0.185614
ENSG00000099822	HCN2	5.04904e-09	0.321973	5.3446e-05	0.190114
ENSG00000099860	GADD45B	0.608761	0.012562	0.358858	0.0483837
ENSG00000099864	PALM	0.0240417	0.0607953	0.0404555	0.020193
ENSG00000099875	MKNK2	0.634561	0.300483	0.615318	0.339384
ENSG00000099899	TRMT2A	0.00137599	0.161031	0.00044544	0.148061
ENSG00000099901	RANBP1	0.19823	0.00520442	0.303677	0.0406711
ENSG00000099910	KLHL22	0.0021809	0.834555	0.000209644	0.578803
ENSG00000099917	MED15	0.0683115	0.914684	0.0554322	0.524806
ENSG00000099937	SERPIND1	0.608761	0.298148	0.310661	0.190569
ENSG00000099940	SNAP29	0.0622719	0.0290489	0.0747017	0.0627751
ENSG00000099942	CRKL	0.679596	9.52653e-05	0.355987	0.00290899
ENSG00000099949	LZTR1	7.36412e-08	0.183645	2.73629e-07	0.058566
ENSG00000099954	CECR2	0.00236377	0.0237586	0.00186026	0.0438269
ENSG00000099968	BCL2L13	0.0258396	0.0284026	0.0791933	0.0839109
ENSG00000099985	OSM	0.607531	0.221573	0.330458	0.59014
ENSG00000099991	CABIN1	0.0104781	0.807889	0.00881124	0.51846
ENSG00000099992	TBC1D10A	0.00175387	0.210096	0.00411972	0.0704689
ENSG00000099994	SUSD2	0.608761	0.080572	0.374242	0.0318457
ENSG00000099995	SF3A1	0.0176217	0.717607	0.0117195	0.569117
ENSG00000099998	GGT5	0.532791	0.0330028	0.658089	0.0730553
ENSG00000100003	SEC14L2	0.30405	0.0103371	0.0648115	0.0223029
ENSG00000100014	SPECC1L	0.020089	0.015641	0.000184009	0.00747022
ENSG00000100023	PPIL2	0.00444334	0.821338	0.00212302	0.708964
ENSG00000100027	YPEL1	7.90708e-14	0.645644	1.36186e-10	0.0322219
ENSG00000100028	SNRPD3	0.000495305	0.312548	0.00738796	0.0860149
ENSG00000100029	PES1	0.389523	0.511079	0.184599	0.567188
ENSG00000100030	MAPK1	0.189698	0.0133998	0.226671	0.0190347
ENSG00000100031	GGT1	0.711061	0.048013	0.447592	0.057722
ENSG00000100055	CYTH4	0.155824	0.0407691	0.554517	0.0155006
ENSG00000100056	DGCR14	0.00046256	0.687052	0.010865	0.700238
ENSG00000100065	CARD10	0.000924949	0.50072	0.000982187	0.0436862
ENSG00000100075	SLC25A1	0.00137037	0.104289	0.00403604	0.481009
ENSG00000100077	ADRBK2	0.0144168	0.394703	0.205326	0.291247
ENSG00000100083	GGA1	0.128861	0.491012	0.103789	0.328542
ENSG00000100084	HIRA	0.000376184	0.015656	0.00185903	0.00818542
ENSG00000100095	SEZ6L	0.000126308	0.404256	0.00597259	0.298146
ENSG00000100097	LGALS1	0.198406	0.002662	0.393306	0.0655922
ENSG00000100099	HPS4	3.9063e-13	0.158532	1.73043e-10	0.0362788
ENSG00000100100	PIK3IP1	0.167343	0.00612215	0.127508	0.00930204
ENSG00000100104	SRRD	0.641564	0.0235385	0.549149	0.00280285
ENSG00000100105	PATZ1	2.35276e-08	0.103638	2.50091e-07	0.525406
ENSG00000100106	TRIOBP	2.4172e-06	0.00230087	2.87996e-07	0.00602663
ENSG00000100109	TFIP11	2.95052e-06	0.462529	0.000941401	0.518832
ENSG00000100116	GCAT	2.25299e-10	0.0397058	2.17007e-07	0.368599
ENSG00000100122	CRYBB1	2.54571e-06	0.00122801	2.40135e-06	0.00096487
ENSG00000100124	ANKRD54	1.34627e-05	0.434339	0.00384379	0.399003
ENSG00000100129	EIF3L	6.75703e-06	0.000729495	2.2786e-05	0.0753821
ENSG00000100138	NHP2L1	9.55591e-07	0.118925	0.000116486	0.0345707
ENSG00000100139	MICALL1	2.15525e-09	0.0581836	1.67659e-07	0.735859
ENSG00000100142	POLR2F	0.140848	0.0126785	0.0381047	0.0398742
ENSG00000100147	CCDC134	1.89813e-06	0.477745	5.65036e-06	0.163212
ENSG00000100150	DEPDC5	7.31744e-05	0.102444	0.0468637	0.0288858
ENSG00000100154	TTC28	1.66061e-15	0.000647351	3.82189e-13	0.284829
ENSG00000100156	SLC16A8	4.60658e-05	0.407733	0.000253092	0.327474
ENSG00000100162	CENPM	0.00168908	0.854234	0.024799	0.481425
ENSG00000100167	2017-09-03	3.23681e-07	0.637567	5.03246e-06	0.44713
ENSG00000100196	KDELR3	0.234255	0.120534	0.0554796	0.49844
ENSG00000100201	DDX17	0.000159974	0.437958	0.00133051	0.200088
ENSG00000100209	HSCB	0.297945	0.0372755	0.0465059	0.103078
ENSG00000100211	CBY1	0.23125	0.0542564	0.207509	0.232155
ENSG00000100216	TOMM22	0.000185933	0.0474603	0.0738251	0.0265674
ENSG00000100218	RSPH14	5.72632e-07	0.0550727	2.97113e-06	0.265672
ENSG00000100220	RTCB	1.36857e-08	0.0733674	0.0226765	0.031584
ENSG00000100221	JOSD1	0.000535481	0.0248258	0.00994135	0.00828539
ENSG00000100225	FBXO7	0.431868	0.488006	0.599238	0.406852
ENSG00000100226	GTPBP1	1.78517e-08	0.590179	9.63905e-07	0.611105
ENSG00000100227	POLDIP3	0.00173198	0.230066	0.00701379	0.459165
ENSG00000100228	RAB36	0.273263	0.122025	0.435449	0.0475368
ENSG00000100234	TIMP3	0.00162032	0.792866	0.0812793	0.324709
ENSG00000100239	PPP6R2	0.0705031	0.706472	0.0475705	0.416395
ENSG00000100242	SUN2	0.535602	0.0113369	0.743819	0.00237576
ENSG00000100243	CYB5R3	0.549796	0.315404	0.554807	0.207012
ENSG00000100246	DNAL4	5.63854e-05	0.0300761	7.68182e-05	0.015134
ENSG00000100258	LMF2	0.640105	0.0189646	0.61034	0.0273392
ENSG00000100263	RHBDD3	0.000749235	0.183172	8.61091e-05	0.314251
ENSG00000100266	PACSIN2	0.254723	0.207904	0.323624	0.479121
ENSG00000100271	TTLL1	1.40534e-07	0.732737	1.42106e-06	0.366861
ENSG00000100276	RASL10A	0.000181788	0.00320377	0.000825739	0.00201682
ENSG00000100280	AP1B1	0.000130662	0.387421	0.154916	0.308633
ENSG00000100281	HMGXB4	2.71345e-10	0.479736	1.41812e-08	0.402661
ENSG00000100284	TOM1	8.70815e-11	0.0324986	2.64136e-05	0.134151
ENSG00000100285	NEFH	2.69214e-07	0.00590425	2.56344e-07	0.00584943
ENSG00000100288	CHKB	0.0721461	0.0668489	0.245008	0.0618064
ENSG00000100290	BIK	8.61255e-11	0.690294	0.00585243	0.556744
ENSG00000100292	HMOX1	0.00167846	0.68841	0.132654	0.144725
ENSG00000100294	MCAT	0.152046	0.317749	0.465401	0.119669
ENSG00000100296	THOC5	0.345589	0.673934	0.0352986	0.588861
ENSG00000100297	MCM5	0.00832341	0.626108	0.0864564	0.475052
ENSG00000100299	ARSA	0.102733	0.529919	0.0725137	0.492907
ENSG00000100300	TSPO	0.00181177	0.0385799	0.0184469	0.0101036
ENSG00000100302	RASD2	2.6142e-06	0.0377926	0.000196159	0.0252943
ENSG00000100304	TTLL12	0.045176	0.361146	0.000636459	0.333964
ENSG00000100307	CBX7	1.22929e-06	2.36752e-07	3.73779e-06	2.94588e-06
ENSG00000100311	PDGFB	0.42686	0.4306	0.206348	0.131671
ENSG00000100314	CABP7	0.540657	0.547211	0.198544	0.568719
ENSG00000100316	RPL3	0.0268124	0.00344495	0.0333373	0.156863
ENSG00000100319	ZMAT5	0.00861647	0.120174	0.0254364	0.168507
ENSG00000100320	RBFOX2	2.56183e-08	0.35948	0.000192438	0.36859
ENSG00000100321	SYNGR1	2.4415e-05	0.0797801	0.000118902	0.04818
ENSG00000100324	TAB1	0.00134912	0.705967	0.000280221	0.620148
ENSG00000100325	ASCC2	0.0131461	0.0288746	0.0128338	0.31144
ENSG00000100330	MTMR3	4.48684e-05	5.0151e-05	0.000607858	0.0154951
ENSG00000100335	MIEF1	0.659235	0.194003	0.244088	0.0981359
ENSG00000100342	APOL1	0.551424	0.581223	0.489063	0.271777
ENSG00000100344	PNPLA3	1.70155e-11	0.886788	9.8925e-09	0.546117
ENSG00000100345	MYH9	0.583925	0.110038	0.396274	0.609578
ENSG00000100346	CACNA1I	1.59627e-05	0.00170336	0.000127081	0.000213101
ENSG00000100347	SAMM50	0.000910681	0.756543	0.542873	0.605555
ENSG00000100348	TXN2	0.00107813	0.325657	0.0433714	0.272007
ENSG00000100350	FOXRED2	0.000326388	0.429794	0.0223447	0.23351
ENSG00000100353	EIF3D	0.00891034	0.0844033	0.0151394	0.303627
ENSG00000100354	TNRC6B	1.38153e-10	0.604095	8.81436e-10	0.516409
ENSG00000100359	SGSM3	0.00176811	0.00373624	0.123059	0.00170786
ENSG00000100360	IFT27	0.00149983	0.248383	0.00712404	0.156303
ENSG00000100364	KIAA0930	0.593453	0.133073	0.786675	0.0176407
ENSG00000100365	NCF4	0.647417	0.462142	0.402396	0.0356578
ENSG00000100372	SLC25A17	6.27313e-07	0.128531	0.00167301	0.177026
ENSG00000100376	FAM118A	0.864897	0.340744	0.373848	0.354373
ENSG00000100379	KCTD17	1.01221e-11	0.0352846	1.00906e-06	0.0441129
ENSG00000100380	ST13	0.144352	0.00914867	0.136628	0.000329274
ENSG00000100387	RBX1	0.00147174	0.226119	0.000760686	0.233372
ENSG00000100393	EP300	4.35403e-14	0.639999	1.35735e-10	0.360983
ENSG00000100395	L3MBTL2	2.18783e-09	0.743255	0.00696129	0.317829
ENSG00000100399	CHADL	0.329309	0.405965	0.485701	0.799995
ENSG00000100401	RANGAP1	6.54185e-07	0.503355	0.00334764	0.245427
ENSG00000100410	PHF5A	0.450465	0.033865	0.531762	0.104473
ENSG00000100412	ACO2	7.66622e-06	0.184353	0.0020016	0.112658
ENSG00000100413	POLR3H	0.00780202	0.256512	0.0450102	0.142851
ENSG00000100416	TRMU	0.829042	0.129075	0.390339	0.244028
ENSG00000100417	PMM1	2.26523e-05	0.146156	0.114267	0.040826
ENSG00000100418	DESI1	1.3599e-05	0.10627	0.0044041	0.0643618
ENSG00000100422	CERK	0.308492	0.0253814	0.613688	0.030514
ENSG00000100425	BRD1	3.77378e-07	0.695866	6.81873e-07	0.377282
ENSG00000100426	ZBED4	5.7526e-11	0.215519	3.51286e-11	0.251918
ENSG00000100427	MLC1	0.649238	0.239844	0.833747	0.365092
ENSG00000100433	KCNK10	1.23192e-09	0.00913663	3.97303e-08	0.035197
ENSG00000100439	ABHD4	0.00727242	0.830009	0.0679382	0.325759
ENSG00000100441	KHNYN	0.0048782	0.00552543	0.0451746	0.180098
ENSG00000100442	FKBP3	0.000134451	0.732144	0.000388969	0.357328
ENSG00000100445	SDR39U1	0.0377597	0.441634	0.0697449	0.388419
ENSG00000100461	RBM23	0.67989	0.274669	0.309759	0.240672
ENSG00000100462	PRMT5	0.0144283	0.502125	0.0208653	0.241009
ENSG00000100473	COCH	1.70155e-11	0.0883818	7.80498e-10	0.230452
ENSG00000100478	AP4S1	5.90883e-05	0.15017	0.00389235	0.0079233
ENSG00000100483	VCPKMT	0.000139356	0.502381	0.00763576	0.34304
ENSG00000100485	SOS2	2.49173e-05	0.306142	0.00192608	0.215226
ENSG00000100490	CDKL1	0.0759473	0.0085609	0.783337	0.000397915
ENSG00000100503	NIN	1.23823e-05	0.436734	0.000468733	0.347497
ENSG00000100504	PYGL	0.0312068	0.102286	0.17982	0.0121779
ENSG00000100505	TRIM9	0.00525112	1.32046e-05	7.21858e-06	7.64196e-05
ENSG00000100519	PSMC6	0.152973	0.69605	0.0509189	0.375861
ENSG00000100522	GNPNAT1	0.408183	0.184405	0.884529	0.119634
ENSG00000100523	DDHD1	0.759118	0.231148	0.41125	0.21064
ENSG00000100526	CDKN3	0.410943	0.00738515	0.406239	0.0314687
ENSG00000100528	CNIH1	0.317845	0.828403	0.253154	0.393732
ENSG00000100532	CGRRF1	0.483671	0.0383911	0.0261589	0.0644012
ENSG00000100554	ATP6V1D	1.5973e-07	0.185303	7.62647e-06	0.193077
ENSG00000100564	PIGH	4.57778e-06	0.00719763	3.27771e-05	0.000987369
ENSG00000100567	PSMA3	0.581161	0.218109	0.239295	0.265997
ENSG00000100568	VTI1B	3.29862e-05	0.0748851	0.000187572	0.0646735
ENSG00000100575	TIMM9	0.272309	0.260126	0.503377	0.101224
ENSG00000100577	GSTZ1	0.00392903	7.98429e-05	0.000101554	0.00427371
ENSG00000100578	KIAA0586	0.227265	0.124993	0.0397251	0.0158529
ENSG00000100580	TMED8	0.510517	0.748853	0.692223	0.656995
ENSG00000100583	SAMD15	0.00987597	0.0641755	0.640646	0.00785852
ENSG00000100591	AHSA1	0.000237754	0.0589288	0.0440047	0.0642028
ENSG00000100592	DAAM1	1.70155e-11	0.0841851	7.27955e-11	0.556761
ENSG00000100596	SPTLC2	0.277262	0.360529	0.343712	0.202399
ENSG00000100600	LGMN	0.507581	0.821775	0.192834	0.428296
ENSG00000100601	ALKBH1	0.00832127	0.101493	0.0295779	0.18882
ENSG00000100603	SNW1	0.0737341	0.250069	0.0225448	0.06949
ENSG00000100612	DHRS7	5.88396e-05	5.84837e-05	0.00215377	8.90993e-05
ENSG00000100614	PPM1A	1.8535e-07	0.377785	2.56391e-06	0.242021
ENSG00000100626	GALNT16	0.443441	0.0112302	0.520138	0.0093635
ENSG00000100632	ERH	0.0014378	0.0142718	0.0355113	0.0325551
ENSG00000100644	HIF1A	7.54064e-07	0.0610426	0.000830382	0.0680801
ENSG00000100647	KIAA0247	0.3026	0.0883332	0.562203	0.0676215
ENSG00000100650	SRSF5	0.047513	0.199732	0.00964302	0.0940788
ENSG00000100664	EIF5	0.00265821	0.205106	0.0500496	0.0604685
ENSG00000100678	SLC8A3	5.57937e-06	0.00708547	0.00180615	0.000204057
ENSG00000100697	DICER1	0.00295116	0.211226	0.0261503	0.10736
ENSG00000100711	ZFYVE21	0.415033	0.00713737	0.0559104	0.0563112
ENSG00000100714	MTHFD1	0.00407937	0.15058	0.174296	0.0817874
ENSG00000100722	ZC3H14	1.08804e-06	0.182275	1.1417e-05	0.124519
ENSG00000100731	PCNX	1.50618e-05	0.150458	1.91624e-05	0.15676
ENSG00000100744	GSKIP	1.75531e-07	0.102979	2.13663e-06	0.0523135
ENSG00000100749	VRK1	2.69274e-05	0.648045	0.000296062	0.457183
ENSG00000100764	PSMC1	1.39983e-08	0.308868	9.80959e-10	0.561241
ENSG00000100767	PAPLN	0.649238	0.566104	0.910608	0.923146
ENSG00000100784	RPS6KA5	0.000821539	0.00232507	0.00115826	0.000653338
ENSG00000100796	SMEK1	1.02318e-13	0.48073	3.29902e-08	0.514453
ENSG00000100802	C14orf93	0.137472	0.0338728	0.0857021	0.202382
ENSG00000100804	PSMB5	0.446241	0.183127	0.329775	0.0540211
ENSG00000100811	YY1	2.05838e-10	0.0510183	9.06318e-09	0.00467837
ENSG00000100813	ACIN1	8.42969e-07	0.274257	1.51487e-06	0.238952
ENSG00000100814	CCNB1IP1	1.23762e-07	0.0261187	6.31128e-07	0.104306
ENSG00000100815	TRIP11	0.803434	0.205054	0.651281	0.0566883
ENSG00000100823	APEX1	0.000864005	0.606365	0.00270728	0.526359
ENSG00000100836	PABPN1	0.246933	0.341909	0.388063	0.197961
ENSG00000100842	EFS	0.230028	0.661973	0.36275	0.413244
ENSG00000100852	ARHGAP5	0.711717	0.732408	0.879687	0.34989
ENSG00000100865	CINP	5.11314e-11	0.0245509	3.49934e-06	0.0288923
ENSG00000100883	SRP54	0.282072	0.0614968	0.41967	0.0226831
ENSG00000100884	CPNE6	0.0337173	0.0939693	0.155792	0.0409904
ENSG00000100888	CHD8	1.85806e-07	0.501142	3.11195e-08	0.487051
ENSG00000100889	PCK2	0.246182	0.0855055	0.643525	0.11247
ENSG00000100890	KIAA0391	1.38132e-13	0.808195	9.77184e-10	0.604039
ENSG00000100897	DCAF11	2.33271e-05	0.0760804	0.0197303	0.0356086
ENSG00000100902	PSMA6	0.137621	0.182829	0.330513	0.263606
ENSG00000100906	NFKBIA	0.00162032	0.120042	0.161294	0.246381
ENSG00000100908	EMC9	0.00687555	0.100439	0.0110775	0.127169
ENSG00000100911	PSME2	0.0113072	0.0332716	0.17692	0.0962212
ENSG00000100916	BRMS1L	0.000231761	0.102838	0.00209359	0.224932
ENSG00000100918	REC8	8.92288e-15	0.0395164	8.75294e-12	0.44164
ENSG00000100926	TM9SF1	0.000955521	0.338638	0.00126982	0.122036
ENSG00000100934	SEC23A	0.0412357	0.0578983	0.37732	0.0227546
ENSG00000100938	GMPR2	1.04273e-09	0.0956519	8.27981e-06	0.0718907
ENSG00000100941	PNN	4.86996e-07	0.347187	0.00883868	0.167397
ENSG00000100949	RABGGTA	0.000221031	0.748369	0.435951	0.391378
ENSG00000100968	NFATC4	0.616756	0.0387911	0.823911	0.0947909
ENSG00000100979	PLTP	0.608761	0.267442	0.527336	0.283259
ENSG00000100982	PCIF1	0.000163154	0.284412	0.000222742	0.538455
ENSG00000100983	GSS	2.61875e-11	0.666848	0.17294	0.379314
ENSG00000100991	TRPC4AP	0.254776	0.596946	0.11216	0.413523
ENSG00000100994	PYGB	0.000470552	0.0551271	0.319564	0.0125996
ENSG00000100997	ABHD12	2.6523e-12	0.0571989	2.33994e-06	0.0934421
ENSG00000101000	PROCR	0.608761	0.0281876	0.267948	0.203364
ENSG00000101003	GINS1	5.69649e-10	0.421654	8.0561e-07	0.203878
ENSG00000101004	NINL	2.83798e-05	0.0331096	7.69242e-07	0.229435
ENSG00000101017	CD40	0.314647	0.000793114	0.60728	0.00208597
ENSG00000101019	UQCC1	3.49298e-07	0.0160396	5.01433e-06	0.00144514
ENSG00000101040	ZMYND8	0.000875587	0.560279	0.0010417	0.332904
ENSG00000101049	SGK2	0.311743	0.165451	0.533707	0.280318
ENSG00000101052	IFT52	1.71106e-10	0.288132	1.20393e-06	0.380735
ENSG00000101057	MYBL2	0.00162032	0.306495	0.034487	0.252228
ENSG00000101079	NDRG3	0.000753779	0.450685	0.0680886	0.268388
ENSG00000101084	C20orf24	0.00162032	0.483036	0.125491	0.0961126
ENSG00000101096	NFATC2	0.736693	0.0189073	0.21294	0.0175201
ENSG00000101104	PABPC1L	0.000256141	0.0137542	0.00186721	0.000579149
ENSG00000101109	STK4	0.00271506	0.0253223	0.0029032	0.0152486
ENSG00000101126	ADNP	2.17724e-12	0.0528812	4.36152e-10	0.197585
ENSG00000101132	PFDN4	0.00106298	0.679123	0.0168544	0.584462
ENSG00000101134	DOK5	1.41719e-13	0.000321486	5.20217e-12	0.584176
ENSG00000101138	CSTF1	3.005e-06	0.130937	4.35147e-05	0.0661324
ENSG00000101144	BMP7	0.679065	0.062058	0.923334	0.189971
ENSG00000101146	RAE1	3.66836e-07	0.170297	0.000387748	0.442147
ENSG00000101150	TPD52L2	0.726755	0.0120955	0.625961	0.121031
ENSG00000101152	DNAJC5	0.00998713	0.485493	0.330611	0.16046
ENSG00000101158	NELFCD	0.0500975	0.096928	0.00795685	0.224382
ENSG00000101160	CTSZ	0.662529	2.28332e-06	0.192877	0.000418571
ENSG00000101161	PRPF6	6.00689e-05	0.111892	0.00362073	0.111493
ENSG00000101162	TUBB1	1.70155e-11	0.490215	6.00002e-10	0.632473
ENSG00000101166	SLMO2	0.379311	0.451609	0.589189	0.243376
ENSG00000101181	MTG2	0.288031	0.27954	0.0613655	0.236489
ENSG00000101182	PSMA7	0.584344	0.192318	0.546371	0.0452324
ENSG00000101187	SLCO4A1	0.373011	0.0733276	0.761737	0.0121964
ENSG00000101189	MRGBP	0.029713	0.0662881	0.00534243	0.0400854
ENSG00000101190	TCFL5	0.289554	0.00130376	0.0940135	0.0075749
ENSG00000101191	DIDO1	2.32616e-13	0.52233	7.57468e-13	0.171434
ENSG00000101193	GID8	1.86666e-05	0.0620795	0.00157713	0.0758346
ENSG00000101198	NKAIN4	0.649238	0.00119809	0.684907	0.000903592
ENSG00000101199	ARFGAP1	0.232754	0.734565	0.63976	0.747396
ENSG00000101210	EEF1A2	0.811087	0.691733	0.151861	0.364607
ENSG00000101213	PTK6	0.0138733	0.1235	0.0125551	0.359228
ENSG00000101216	GMEB2	0.409127	0.198614	0.267224	0.130157
ENSG00000101224	CDC25B	0.375195	0.0928431	0.019082	0.690751
ENSG00000101236	RNF24	2.19258e-05	0.0132029	2.53634e-05	0.0558983
ENSG00000101246	ARFRP1	0.00496374	0.919946	0.0353635	0.784444
ENSG00000101247	NDUFAF5	3.38045e-07	0.611458	0.00126443	0.179722
[truncated: 10,978 more rows]
