# Supplementary material for: Comprehensive investigation of temporal and autism-associated cell type composition-dependent and independent gene expression changes in human brains
Source: Sci Rep. 2017 Jun 23;7:4121. doi: 10.1038/s41598-017-04356-7 (PMC5482876; doi:10.1038/s41598-017-04356-7)
Supplement: Supplementary file 4 — Dataset 3 [file 41598_2017_4356_MOESM4_ESM.xls]

## Sheet: Autism DE P-value
EnsemblID	GeneSymbol	Dependent (DR)	Independent (DR)	Dependent (CIBERSORT)	Independent (CIBERSORT)
ENSG00000000003	TSPAN6	0.0672135	0.332781	0.0157216	0.151615
ENSG00000000419	DPM1	0.174713	0.325316	0.47924	0.210876
ENSG00000000457	SCYL3	0.500062	0.0182527	0.127775	0.08813
ENSG00000000460	C1orf112	0.0425434	0.754063	0.16405	0.425113
ENSG00000000938	FGR	0.23035	0.188544	0.0515006	0.066873
ENSG00000000971	CFH	0.231842	0.29316	0.140901	0.929474
ENSG00000001036	FUCA2	0.0394647	0.349422	0.0975345	0.303318
ENSG00000001084	GCLC	0.124818	0.752571	0.569279	0.170262
ENSG00000001167	NFYA	0.0268286	0.157143	0.0714396	0.421351
ENSG00000001460	STPG1	0.0264883	0.146709	0.00570653	0.41152
ENSG00000001461	NIPAL3	0.39761	0.0250378	0.43577	0.508808
ENSG00000001497	LAS1L	0.538962	0.0871448	0.730675	0.0579326
ENSG00000001561	ENPP4	0.354996	0.567147	0.867237	0.448117
ENSG00000001626	CFTR	0.495958	0.716109	0.596089	0.430949
ENSG00000001629	ANKIB1	0.0291194	0.115985	0.303877	0.0196499
ENSG00000001630	CYP51A1	0.00112965	0.0855206	0.00343369	0.355522
ENSG00000001631	KRIT1	0.668868	0.709462	0.271434	0.531505
ENSG00000002016	RAD52	0.00193058	0.207723	0.0796598	0.234593
ENSG00000002330	BAD	0.0747269	0.13252	0.423351	0.0575758
ENSG00000002549	LAP3	0.0500768	0.181146	0.0688738	0.065953
ENSG00000002587	HS3ST1	0.64447	0.658205	0.250611	0.458697
ENSG00000002746	HECW1	0.0148062	0.00375374	0.00387453	0.0199067
ENSG00000002822	MAD1L1	0.495602	0.312171	0.841684	0.376821
ENSG00000002834	LASP1	0.0122191	0.0656029	0.0910239	0.0174762
ENSG00000002919	SNX11	0.0280385	0.33077	0.246048	0.373715
ENSG00000002933	TMEM176A	0.00319863	0.0149556	0.00535854	0.113805
ENSG00000003056	M6PR	0.573843	0.00495193	0.389286	0.0543727
ENSG00000003096	KLHL13	0.48755	0.062027	0.726073	0.0444687
ENSG00000003137	CYP26B1	0.00331052	0.0544879	0.00509158	0.140815
ENSG00000003147	ICA1	0.0224894	0.0912994	0.0107853	0.164471
ENSG00000003249	DBNDD1	0.03897	0.127972	0.00651422	0.170805
ENSG00000003393	ALS2	0.00905304	0.623724	0.00505505	0.767868
ENSG00000003400	CASP10	0.122623	0.395408	0.138038	0.521566
ENSG00000003402	CFLAR	0.0321507	0.0217983	0.0120049	0.174136
ENSG00000003436	TFPI	0.103969	0.457326	0.184044	0.572235
ENSG00000003509	NDUFAF7	0.241553	0.222078	0.0517729	0.111212
ENSG00000003756	RBM5	0.274428	0.847335	0.559551	0.787874
ENSG00000003987	MTMR7	0.00502695	0.0332804	0.00378866	0.123896
ENSG00000003989	SLC7A2	0.0660065	0.44225	0.0302516	0.143304
ENSG00000004059	ARF5	0.0055616	0.125894	0.0127723	0.102489
ENSG00000004139	SARM1	0.0215571	0.327189	0.0553916	0.239858
ENSG00000004142	POLDIP2	0.813087	0.163946	0.973149	0.144891
ENSG00000004399	PLXND1	0.332046	0.111196	0.516164	0.0490252
ENSG00000004455	AK2	0.0147618	0.199494	0.018216	0.270012
ENSG00000004468	CD38	0.0509456	0.117758	0.102186	0.0954862
ENSG00000004478	FKBP4	0.358592	0.420437	0.595022	0.445295
ENSG00000004487	KDM1A	0.0344406	0.569516	0.00885933	0.452641
ENSG00000004534	RBM6	0.00173528	0.119321	0.0114156	0.0628008
ENSG00000004660	CAMKK1	0.0230805	0.00589288	0.00709891	0.0196284
ENSG00000004700	RECQL	0.104089	0.162699	0.287785	0.481596
ENSG00000004766	CCDC132	0.0154682	0.624254	0.00780624	0.379529
ENSG00000004777	ARHGAP33	0.0982404	0.109242	0.0332293	0.203437
ENSG00000004779	NDUFAB1	0.0492173	0.273192	0.0995447	0.278148
ENSG00000004799	PDK4	0.0423927	0.0198879	0.00763452	0.157527
ENSG00000004838	ZMYND10	0.28932	0.223158	0.537519	0.131069
ENSG00000004846	ABCB5	0.0878643	0.0658675	0.0277423	0.0363687
ENSG00000004848	ARX	0.124681	0.14917	0.278575	0.091291
ENSG00000004864	SLC25A13	0.0319824	0.227552	0.11842	0.449138
ENSG00000004866	ST7	0.215519	0.0960239	0.0657175	0.0569179
ENSG00000004897	CDC27	0.662989	0.567311	0.132449	0.319221
ENSG00000004961	HCCS	0.00686283	0.0545849	0.00465972	0.234775
ENSG00000004975	DVL2	0.0384592	0.371421	0.0230856	0.435013
ENSG00000005007	UPF1	0.00566933	0.764479	0.0177621	0.775483
ENSG00000005020	SKAP2	0.27081	0.560664	0.048649	0.69868
ENSG00000005022	SLC25A5	0.218327	0.2378	0.377323	0.224278
ENSG00000005059	CCDC109B	0.103969	0.129354	0.172111	0.275115
ENSG00000005075	POLR2J	0.0129611	0.200008	0.0051856	0.0818498
ENSG00000005100	DHX33	0.0192773	0.0143917	0.0155979	0.0699324
ENSG00000005108	THSD7A	0.40013	0.135867	0.233619	0.445319
ENSG00000005156	LIG3	0.120726	0.0998474	0.102896	0.174087
ENSG00000005175	RPAP3	0.906405	0.346087	0.220263	0.0967957
ENSG00000005189	AC004381.6	0.0409115	0.62843	0.0141546	0.595698
ENSG00000005194	CIAPIN1	0.0108954	0.0180905	0.0124474	0.0256512
ENSG00000005206	SPPL2B	0.083653	0.630825	0.127677	0.569936
ENSG00000005238	FAM214B	0.00310937	0.242623	0.0157023	0.50205
ENSG00000005243	COPZ2	0.067967	0.66831	0.0270524	0.723204
ENSG00000005249	PRKAR2B	0.0466257	0.900444	0.0179724	0.509787
ENSG00000005302	MSL3	0.683502	0.497774	0.234467	0.15853
ENSG00000005339	CREBBP	0.00504468	0.555304	0.183679	0.293284
ENSG00000005379	BZRAP1	0.0802238	0.219401	0.181188	0.157268
ENSG00000005421	PON1	0.0509456	0.36023	0.067033	0.720041
ENSG00000005436	GCFC2	0.00779328	0.0745788	0.0340127	0.0458214
ENSG00000005448	WDR54	0.0522821	0.238223	0.0309589	0.383928
ENSG00000005469	CROT	0.459253	0.707469	0.686902	0.56673
ENSG00000005471	ABCB4	0.0771067	0.426192	0.149139	0.27799
ENSG00000005483	KMT2E	0.23598	0.110005	0.873057	0.06222
ENSG00000005486	RHBDD2	0.0180645	0.224147	0.0133675	0.202572
ENSG00000005513	SOX8	0.0926866	0.465939	0.145959	0.757027
ENSG00000005700	IBTK	0.074861	0.29121	0.539744	0.0882298
ENSG00000005801	ZNF195	0.00146592	0.143163	0.151707	0.0814115
ENSG00000005810	MYCBP2	0.00458031	0.0515423	0.00402572	0.150533
ENSG00000005812	FBXL3	0.188023	0.746289	0.939179	0.331312
ENSG00000005882	PDK2	0.0159162	0.0274794	0.00804234	0.0250249
ENSG00000005884	ITGA3	0.535888	0.0139965	0.422816	0.012916
ENSG00000005889	ZFX	0.0170682	0.200228	0.0438166	0.108056
ENSG00000005893	LAMP2	0.0915756	0.378574	0.145975	0.489858
ENSG00000006007	GDE1	0.140297	0.0972384	0.0262622	0.376942
ENSG00000006015	C19orf60	0.499983	0.0659951	0.676491	0.0508884
ENSG00000006016	CRLF1	0.0851189	0.160309	0.0949652	0.0322015
ENSG00000006025	OSBPL7	0.021724	0.0177455	0.0329213	0.0154856
ENSG00000006042	TMEM98	0.144736	0.262032	0.152032	0.306124
ENSG00000006062	MAP3K14	0.697637	0.207202	0.349873	0.0688749
ENSG00000006071	ABCC8	0.0237564	0.783401	0.0155708	0.843158
ENSG00000006116	CACNG3	0.0011324	0.00457177	0.00545976	0.00527858
ENSG00000006125	AP2B1	0.0024881	0.0355521	0.00230744	0.0502602
ENSG00000006128	TAC1	0.192858	0.537779	0.598226	0.735834
ENSG00000006194	ZNF263	0.0123743	0.555143	0.234606	0.467886
ENSG00000006210	CX3CL1	0.00159618	0.050979	0.0208973	0.0119141
ENSG00000006282	SPATA20	0.0900971	0.258549	0.0423739	0.299502
ENSG00000006327	TNFRSF12A	0.103969	0.283604	0.152573	0.568835
ENSG00000006377	DLX6	0.829311	0.600912	0.188578	0.808553
ENSG00000006432	MAP3K9	0.00278393	0.000252654	0.00330434	0.00100154
ENSG00000006451	RALA	0.129054	0.265226	0.273801	0.142744
ENSG00000006453	BAIAP2L1	0.165869	0.00287369	0.0764619	0.00272546
ENSG00000006459	KDM7A	0.223687	0.164902	0.467021	0.232301
ENSG00000006468	ETV1	0.162215	0.741208	0.109948	0.317806
ENSG00000006530	AGK	0.00454975	0.00129038	0.00698656	0.0056872
ENSG00000006576	PHTF2	0.49569	0.556766	0.321328	0.434877
ENSG00000006607	FARP2	0.528445	0.411983	0.59032	0.394203
ENSG00000006611	USH1C	0.132196	0.475234	0.269283	0.8901
ENSG00000006625	GGCT	0.170687	0.869996	0.0429117	0.34814
ENSG00000006634	DBF4	0.42416	0.0487291	0.31045	0.0579911
ENSG00000006652	IFRD1	0.0122926	0.016083	0.0152063	0.0148583
ENSG00000006695	COX10	0.00105751	0.471701	0.0105718	0.441543
ENSG00000006704	GTF2IRD1	0.0286358	0.726645	0.0329425	0.844858
ENSG00000006712	PAF1	0.346407	0.31864	0.650429	0.473292
ENSG00000006715	VPS41	0.0143152	0.794809	0.00432525	0.865412
ENSG00000006740	ARHGAP44	0.00115952	0.00105391	0.0032352	0.00143455
ENSG00000006744	ELAC2	0.0709169	0.0430674	0.65819	0.0493913
ENSG00000006747	SCIN	0.0713612	0.029528	0.0778861	0.107917
ENSG00000006756	ARSD	0.048389	0.329985	0.012296	0.0413504
ENSG00000006757	PNPLA4	0.0528032	0.671818	0.0544201	0.316763
ENSG00000006831	ADIPOR2	0.0614203	0.882302	0.0628844	0.82947
ENSG00000006837	CDKL3	0.095732	0.232175	0.175089	0.310577
ENSG00000007001	UPP2	0.228487	0.26198	0.637705	0.242254
ENSG00000007047	MARK4	0.00323689	0.155985	0.018898	0.128421
ENSG00000007062	PROM1	0.841915	0.902491	0.652075	0.807544
ENSG00000007080	CCDC124	0.261427	0.031678	0.93238	0.00723548
ENSG00000007168	PAFAH1B1	0.0048826	0.169836	0.00377267	0.421164
ENSG00000007171	NOS2	0.0104439	0.000579178	0.00222376	0.0027282
ENSG00000007174	DNAH9	0.499886	0.530117	0.0127851	0.930601
ENSG00000007202	KIAA0100	0.00521717	0.00733886	0.0246564	0.00658577
ENSG00000007237	GAS7	0.00153082	0.00187739	0.00258799	0.00466909
ENSG00000007255	TRAPPC6A	0.0227202	0.66088	0.0326368	0.402456
ENSG00000007312	CD79B	0.156331	0.950181	0.174925	0.453513
ENSG00000007314	SCN4A	0.0368542	0.00986257	0.102927	0.00404644
ENSG00000007341	ST7L	0.0106524	0.890283	0.00819183	0.928607
ENSG00000007350	TKTL1	0.0262067	0.477559	0.0551507	0.349122
ENSG00000007372	PAX6	0.0509456	0.00887287	0.0713831	0.0899237
ENSG00000007376	RPUSD1	0.0581982	0.210842	0.104473	0.19144
ENSG00000007384	RHBDF1	0.0680645	0.277851	0.0123127	0.603685
ENSG00000007392	LUC7L	0.00845513	0.455207	0.0283032	0.454362
ENSG00000007516	BAIAP3	0.0212698	0.96531	0.00916462	0.901898
ENSG00000007541	PIGQ	0.202517	0.610629	0.173694	0.551452
ENSG00000007545	CRAMP1L	0.0135878	0.466912	0.0131308	0.553336
ENSG00000007866	TEAD3	0.265783	0.325671	0.0194266	0.116206
ENSG00000007908	SELE	0.0713612	0.00148184	0.116274	0.000814002
ENSG00000007923	DNAJC11	0.00235876	0.0091786	0.00399405	0.0177464
ENSG00000007933	FMO3	0.115538	0.444682	0.0157605	0.797544
ENSG00000007944	MYLIP	0.6845	0.663477	0.522106	0.859591
ENSG00000007952	NOX1	0.0326197	0.0171477	0.0105523	0.0318139
ENSG00000007968	E2F2	0.0769352	0.294719	0.157753	0.530302
ENSG00000008018	PSMB1	0.0376622	0.414526	0.076557	0.296093
ENSG00000008056	SYN1	0.0214562	0.406636	0.0059119	0.33363
ENSG00000008083	JARID2	0.0168724	0.829471	0.0929775	0.872399
ENSG00000008086	CDKL5	0.00123327	0.0639873	0.00262082	0.165138
ENSG00000008118	CAMK1G	0.0224587	0.00601074	0.00569027	0.0120058
ENSG00000008128	CDK11A	0.012621	0.110457	0.0154657	0.0987726
ENSG00000008130	NADK	0.21866	0.277398	0.178057	0.142947
ENSG00000008197	TFAP2D	0.00859066	0.483192	0.00423927	0.482566
ENSG00000008256	CYTH3	0.00452058	0.18045	0.0298497	0.0405214
ENSG00000008277	ADAM22	0.009459	0.152652	0.00452987	0.427196
ENSG00000008282	SYPL1	0.0334594	0.284239	0.0245595	0.252358
ENSG00000008283	CYB561	0.0189234	0.140243	0.00306244	0.246034
ENSG00000008294	SPAG9	0.0184639	0.584552	0.292472	0.495297
ENSG00000008300	CELSR3	0.00556225	0.301582	0.00539284	0.343259
ENSG00000008311	AASS	0.00587029	0.83115	0.0361364	0.63581
ENSG00000008323	PLEKHG6	0.0271978	0.167817	0.032898	0.241367
ENSG00000008324	SS18L2	0.0266549	0.135566	0.0558744	0.051567
ENSG00000008394	MGST1	0.0229596	0.0103316	0.0131516	0.125272
ENSG00000008405	CRY1	0.0241101	0.078161	0.0405357	0.0450081
ENSG00000008441	NFIX	0.0844856	0.0623321	0.0273779	0.0895771
ENSG00000008513	ST3GAL1	0.288936	0.0335007	0.775791	0.00778167
ENSG00000008517	IL32	0.103969	0.34927	0.144826	0.222564
ENSG00000008710	PKD1	0.0336051	0.327814	0.013547	0.194694
ENSG00000008735	MAPK8IP2	0.0382139	0.0416087	0.00828413	0.0365276
ENSG00000008838	MED24	0.0764474	0.179106	0.171737	0.239755
ENSG00000008853	RHOBTB2	0.00201704	0.0162054	0.00370148	0.00909157
ENSG00000008869	HEATR5B	0.00484499	0.165383	0.00557446	0.527674
ENSG00000008952	SEC62	0.00907761	0.161946	0.31002	0.0553548
ENSG00000008988	RPS20	0.0187064	0.144415	0.0213865	0.103567
ENSG00000009307	CSDE1	0.155386	0.409109	0.658349	0.133775
ENSG00000009335	UBE3C	0.00728337	0.00750153	0.00862707	0.0216767
ENSG00000009413	REV3L	0.499871	0.195662	0.425892	0.28864
ENSG00000009694	TENM1	0.00118683	0.713078	0.0190293	0.906455
ENSG00000009724	MASP2	0.0055736	0.744946	0.0290643	0.724373
ENSG00000009765	IYD	0.0230805	0.902258	0.00991489	0.864833
ENSG00000009780	FAM76A	0.192546	0.725419	0.0370767	0.559559
ENSG00000009790	TRAF3IP3	0.101816	0.277166	0.215774	0.394936
ENSG00000009830	POMT2	0.014454	0.476574	0.0391449	0.709411
ENSG00000009844	VTA1	0.00672702	0.589943	0.00336	0.30996
ENSG00000009950	MLXIPL	0.127779	0.00336984	0.0213214	0.00924887
ENSG00000009954	BAZ1B	0.00819847	0.241019	0.113466	0.072867
ENSG00000010017	RANBP9	0.056182	0.409246	0.0162318	0.270485
ENSG00000010030	ETV7	0.18348	0.818004	0.144313	0.747372
ENSG00000010072	SPRTN	0.0856493	0.837024	0.0840793	0.870151
ENSG00000010165	METTL13	0.00281694	0.00176398	0.0360619	0.00137356
ENSG00000010219	DYRK4	0.0653731	0.24605	0.0821459	0.191776
ENSG00000010244	ZNF207	0.101826	0.491907	0.123502	0.421077
ENSG00000010256	UQCRC1	0.0205907	0.103338	0.0590223	0.0949556
ENSG00000010270	STARD3NL	0.410526	0.729986	0.585416	0.721808
ENSG00000010278	CD9	0.0908324	0.67521	0.113407	0.75672
ENSG00000010282	HHATL	0.03894	0.657725	0.0797129	0.751879
ENSG00000010292	NCAPD2	0.0247644	0.11077	0.0713721	0.507934
ENSG00000010295	IFFO1	0.128937	0.641911	0.231616	0.567146
ENSG00000010318	PHF7	0.0928273	0.0794088	0.0236734	0.228021
ENSG00000010319	SEMA3G	0.208095	0.0173292	0.368608	0.0567395
ENSG00000010322	NISCH	0.0120808	0.336632	0.00948981	0.473069
ENSG00000010361	FUZ	0.0513165	0.0314748	0.0358803	0.0130737
ENSG00000010379	SLC6A13	0.476348	0.70325	0.286489	0.686806
ENSG00000010404	IDS	0.207816	0.410062	0.0953966	0.215459
ENSG00000010438	PRSS3	0.0309697	0.575472	0.0466183	0.35792
ENSG00000010539	ZNF200	0.0624699	0.191713	0.473703	0.434364
ENSG00000010610	CD4	0.15283	0.454141	0.0648223	0.862835
ENSG00000010626	LRRC23	0.0238841	0.537521	0.00570816	0.214167
ENSG00000010671	BTK	0.103969	0.0937863	0.250946	0.0627915
ENSG00000010704	HFE	0.0794756	0.116506	0.0288877	0.705602
ENSG00000010803	SCMH1	0.288762	0.028831	0.615503	0.00908602
ENSG00000010810	FYN	0.0250804	0.527594	0.0585782	0.601597
ENSG00000010818	HIVEP2	0.00115311	0.264165	0.00335283	0.379421
ENSG00000011007	TCEB3	0.024444	0.760225	0.0836567	0.34482
ENSG00000011009	LYPLA2	0.356182	0.0511823	0.631151	0.0726122
ENSG00000011021	CLCN6	0.0117317	0.018296	0.00557172	0.0279432
ENSG00000011132	APBA3	0.0133543	0.0759502	0.0116545	0.131837
ENSG00000011143	MKS1	0.0169634	0.953532	0.0279441	0.845214
ENSG00000011198	ABHD5	0.00772255	0.240513	0.0183616	0.234519
ENSG00000011201	KAL1	0.127788	0.157476	0.280193	0.172054
ENSG00000011243	AKAP8L	0.0765225	0.4546	0.101557	0.398488
ENSG00000011258	MBTD1	0.0145223	0.0979066	0.0602387	0.0583194
ENSG00000011260	UTP18	0.48913	0.0582333	0.352777	0.503988
ENSG00000011275	RNF216	0.125494	0.333921	0.224367	0.280259
ENSG00000011295	TTC19	0.0304863	0.0187473	0.00730895	0.0601601
ENSG00000011304	PTBP1	0.0906163	0.064897	0.0384326	0.619304
ENSG00000011332	DPF1	0.00468816	0.0402205	0.0041028	0.0785265
ENSG00000011347	SYT7	0.00388534	0.00481513	0.00226434	0.0129141
ENSG00000011376	LARS2	0.0906388	0.310677	0.311664	0.175001
ENSG00000011405	PIK3C2A	0.0134522	0.307199	0.0286937	0.25317
ENSG00000011422	PLAUR	0.103969	0.451308	0.204686	0.336303
ENSG00000011426	ANLN	0.144736	0.173262	0.207716	0.224622
ENSG00000011451	WIZ	0.132271	0.0606358	0.136075	0.0106023
ENSG00000011454	RABGAP1	0.556699	0.746693	0.14822	0.247643
ENSG00000011465	DCN	0.297919	0.266755	0.167039	0.0177272
ENSG00000011478	QPCTL	0.0208427	0.385344	0.246129	0.316752
ENSG00000011485	PPP5C	0.00130157	0.0102932	0.00564084	0.00325097
ENSG00000011523	CEP68	0.00259608	0.0228753	0.0033477	0.132341
ENSG00000011566	MAP4K3	0.0510694	0.498112	0.12069	0.625925
ENSG00000011600	TYROBP	0.103969	0.37574	0.182823	0.697555
ENSG00000011638	TMEM159	0.9057	0.592608	0.640748	0.811591
ENSG00000011677	GABRA3	0.0020642	0.00301314	0.00443534	0.00780341
ENSG00000012048	BRCA1	0.00837726	0.0059309	0.0214411	0.00352144
ENSG00000012061	ERCC1	0.212396	0.198093	0.518852	0.221333
ENSG00000012124	CD22	0.144736	0.756419	0.216683	0.315825
ENSG00000012171	SEMA3B	0.144736	0.937854	0.181873	0.767316
ENSG00000012174	MBTPS2	0.0494885	0.0130516	0.041191	0.0528514
ENSG00000012232	EXTL3	0.00126352	0.014097	0.00633398	0.00330422
ENSG00000012660	ELOVL5	0.00474127	0.0294651	0.0132437	0.00899628
ENSG00000012817	KDM5D	0.0083398	0.127354	0.0287134	0.102111
ENSG00000012822	CALCOCO1	0.559339	0.625635	0.251506	0.775344
ENSG00000012983	MAP4K5	0.031186	0.17584	0.110218	0.0496781
ENSG00000013016	EHD3	0.0154444	0.0100782	0.00304803	0.0456257
ENSG00000013275	PSMC4	0.0879379	0.0360283	0.732546	0.0543269
ENSG00000013288	MAN2B2	0.00486433	0.00524209	0.0106421	0.00637658
ENSG00000013293	SLC7A14	0.00381132	0.221554	0.0066186	0.4645
ENSG00000013297	CLDN11	0.144736	0.424955	0.202998	0.492584
ENSG00000013306	SLC25A39	0.0138453	0.0586105	0.00676173	0.0217211
ENSG00000013364	MVP	0.0270616	0.0886893	0.0490765	0.378382
ENSG00000013374	NUB1	0.0156045	0.40069	0.0354893	0.238418
ENSG00000013375	PGM3	0.00800122	0.0735461	0.020816	0.0462135
ENSG00000013392	RWDD2A	0.0333474	0.389005	0.0150464	0.569778
ENSG00000013441	CLK1	0.00962067	0.112187	0.0105802	0.137626
ENSG00000013503	POLR3B	0.00600731	0.369433	0.00489072	0.642747
ENSG00000013523	ANGEL1	0.261846	0.187522	0.45156	0.357335
ENSG00000013561	RNF14	0.122212	0.655127	0.0143216	0.501531
ENSG00000013563	DNASE1L1	0.599695	0.00478046	0.182361	0.00178657
ENSG00000013573	DDX11	0.0328607	0.449211	0.0878142	0.324935
ENSG00000013583	HEBP1	0.0203549	0.515882	0.0463616	0.509005
ENSG00000013588	GPRC5A	0.297919	0.384686	0.0619072	0.151612
ENSG00000013619	MAMLD1	0.11219	0.632315	0.31749	0.508041
ENSG00000013810	TACC3	0.109915	0.632786	0.16854	0.15866
ENSG00000014123	UFL1	0.00889609	0.265255	0.0263052	0.1853
ENSG00000014138	POLA2	0.0298048	0.178902	0.377268	0.813654
ENSG00000014216	CAPN1	0.335255	0.0559171	0.455419	0.0210949
ENSG00000014257	ACPP	0.103969	0.00493972	0.104809	0.0115308
ENSG00000014641	MDH1	0.0258446	0.0134122	0.00564119	0.0376721
ENSG00000014824	SLC30A9	0.0163187	0.775151	0.00448824	0.667219
ENSG00000014914	MTMR11	0.0255693	0.154	0.0450133	0.197237
ENSG00000014919	COX15	0.0119081	0.588966	0.14728	0.487665
ENSG00000015133	CCDC88C	0.0949749	0.906947	0.127466	0.875135
ENSG00000015153	YAF2	0.271477	0.0965675	0.0670149	0.0252922
ENSG00000015171	ZMYND11	0.0370752	0.848153	0.82516	0.371469
ENSG00000015285	WAS	0.0841618	0.143937	0.120375	0.225094
ENSG00000015475	BID	0.249431	0.255585	0.839623	0.0821676
ENSG00000015479	MATR3	0.122842	0.0603902	0.0503645	0.0249671
ENSG00000015532	XYLT2	0.0740617	0.270899	0.0232831	0.139243
ENSG00000015568	RGPD5	0.0429767	0.170228	0.232487	0.178004
ENSG00000015592	STMN4	0.363178	0.563575	0.568254	0.516762
ENSG00000015676	NUDCD3	0.00341248	0.0045643	0.00353252	0.0036313
ENSG00000016391	CHDH	0.0509456	0.0215229	0.0401091	0.0368842
ENSG00000016402	IL20RA	0.0570246	0.422659	0.0379726	0.670404
ENSG00000016602	CLCA4	0.144736	0.679357	0.382324	0.676747
ENSG00000016864	GLT8D1	0.183791	0.405133	0.77427	0.141283
ENSG00000017260	ATP2C1	0.0187638	0.397165	0.0224235	0.272292
ENSG00000017427	IGF1	0.0033188	0.545059	0.126362	0.62461
ENSG00000017483	SLC38A5	0.363489	0.406481	0.168064	0.311495
ENSG00000017797	RALBP1	0.144595	0.247432	0.00994248	0.665668
ENSG00000018189	RUFY3	0.203052	0.0996013	0.0688698	0.0194726
ENSG00000018236	CNTN1	0.00351463	0.860277	0.00612954	0.706775
ENSG00000018280	SLC11A1	0.103969	0.392052	0.230313	0.237316
ENSG00000018408	WWTR1	0.162836	0.0271848	0.0476506	0.894128
ENSG00000018510	AGPS	0.0459291	0.608532	0.318675	0.149219
ENSG00000018610	CXorf56	0.201647	0.172447	0.0365082	0.531918
ENSG00000018625	ATP1A2	0.0523397	0.138353	0.0993254	0.0563519
ENSG00000018699	TTC27	0.0339688	0.370158	0.154974	0.963012
ENSG00000018869	ZNF582	0.022986	0.509798	0.0330838	0.279116
ENSG00000019102	VSIG2	0.130442	0.839662	0.0867489	0.821115
ENSG00000019144	PHLDB1	0.103341	0.194002	0.122622	0.647816
ENSG00000019169	MARCO	0.103969	0.692721	0.296621	0.620257
ENSG00000019485	PRDM11	0.0228776	0.180111	0.0110531	0.0810456
ENSG00000019505	SYT13	0.00790199	0.000203531	0.00285718	0.00216816
ENSG00000019549	SNAI2	0.103969	0.529372	0.287538	0.0126754
ENSG00000019582	CD74	0.173561	0.13935	0.165263	0.129252
ENSG00000019991	HGF	0.0304609	0.167926	0.0341511	0.564574
ENSG00000019995	ZRANB1	0.00522538	0.126298	0.00489183	0.191633
ENSG00000020129	NCDN	0.0296448	0.0859118	0.00440815	0.186415
ENSG00000020256	ZFP64	0.00155535	0.0499591	0.0046777	0.0394859
ENSG00000020426	MNAT1	0.0263564	0.133921	0.0403487	0.125023
ENSG00000020577	SAMD4A	0.0182867	0.695586	0.0155325	0.725655
ENSG00000020922	MRE11A	0.0273752	0.474798	0.0618069	0.333735
ENSG00000021300	PLEKHB1	0.0467771	0.308839	0.0277804	0.461905
ENSG00000021355	SERPINB1	0.0529991	0.339529	0.0614911	0.220306
ENSG00000021488	SLC7A9	0.011485	0.0362901	0.0221834	0.0385252
ENSG00000021574	SPAST	0.808102	0.470434	0.394121	0.203274
ENSG00000021645	NRXN3	0.00129519	0.0150733	0.00332217	0.0489316
ENSG00000021776	AQR	0.0340287	0.140798	0.210369	0.0837494
ENSG00000021826	CPS1	0.0187495	0.243297	0.0364146	0.128782
ENSG00000022267	FHL1	0.277108	0.883631	0.267277	0.526295
ENSG00000022277	RTFDC1	0.0222963	0.231398	0.100077	0.432273
ENSG00000022355	GABRA1	0.0230805	0.191351	0.00423416	0.531143
ENSG00000022840	RNF10	0.281412	0.390813	0.293076	0.288966
ENSG00000022976	ZNF839	0.0081316	0.426345	0.00395392	0.713175
ENSG00000023041	ZDHHC6	0.0960808	0.591015	0.391537	0.489455
ENSG00000023171	GRAMD1B	0.00296155	0.013251	0.00240432	0.0358686
ENSG00000023228	NDUFS1	0.0113856	0.0773454	0.00552931	0.126054
ENSG00000023287	RB1CC1	0.050387	0.117439	0.0532956	0.107199
ENSG00000023318	ERP44	0.0906936	0.310897	0.176278	0.147001
ENSG00000023330	ALAS1	0.00476671	0.0211658	0.0241053	0.031811
ENSG00000023445	BIRC3	0.0240178	0.0918619	0.0286945	0.475741
ENSG00000023516	AKAP11	0.0110223	0.603214	0.00393192	0.904028
ENSG00000023572	GLRX2	0.567273	0.525863	0.515988	0.23449
ENSG00000023608	SNAPC1	0.0240859	0.0715433	0.0395675	0.0657135
ENSG00000023697	DERA	0.00608587	0.0957065	0.00657035	0.255113
ENSG00000023734	STRAP	0.128046	0.33133	0.0214872	0.836958
ENSG00000023902	PLEKHO1	0.115005	0.148705	0.0434431	0.0230832
ENSG00000023909	GCLM	0.0293201	0.390104	0.078802	0.378215
ENSG00000024048	UBR2	0.000673285	0.266227	0.210522	0.199448
ENSG00000024422	EHD2	0.236187	0.897574	0.10188	0.348291
ENSG00000024526	DEPDC1	0.103969	0.270793	0.351008	0.341494
ENSG00000024862	CCDC28A	0.482248	0.0458449	0.856083	0.0469047
ENSG00000025039	RRAGD	0.1059	0.709833	0.0164617	0.841203
ENSG00000025156	HSF2	0.265693	0.175363	0.183727	0.122442
ENSG00000025293	PHF20	0.00629772	0.049	0.003652	0.0139755
ENSG00000025423	HSD17B6	0.0509456	0.25396	0.0339595	0.774521
ENSG00000025434	NR1H3	0.0292922	0.0883409	0.0259594	0.0284638
ENSG00000025770	NCAPH2	0.114285	0.191871	0.0891266	0.345139
ENSG00000025772	TOMM34	0.227656	0.466416	0.0658299	0.421696
ENSG00000025796	SEC63	0.112555	0.274717	0.619294	0.194094
ENSG00000025800	KPNA6	0.00295627	0.00397925	0.0039366	0.0153833
ENSG00000026025	VIM	0.1665	0.153494	0.115743	0.407014
ENSG00000026103	FAS	0.0482058	0.318232	0.0153613	0.726799
ENSG00000026297	RNASET2	0.0439231	0.0742742	0.0340979	0.0823448
ENSG00000026508	CD44	0.0208094	0.257842	0.0618822	0.483908
ENSG00000026652	AGPAT4	0.608168	0.233592	0.68712	0.887279
ENSG00000026950	BTN3A1	0.00846152	0.000194077	0.00992193	0.000553916
ENSG00000027001	MIPEP	0.0559469	0.310807	0.175024	0.37039
ENSG00000027075	PRKCH	0.151883	0.0235802	0.0515984	0.0861846
ENSG00000027697	IFNGR1	0.0111702	0.8859	0.0150753	0.727825
ENSG00000027847	B4GALT7	0.251544	0.275707	0.422937	0.174426
ENSG00000028116	VRK2	0.0298869	0.211301	0.0977794	0.0765638
ENSG00000028137	TNFRSF1B	0.154494	0.275635	0.120807	0.0537671
ENSG00000028203	VEZT	0.280322	0.255335	0.0522173	0.763688
ENSG00000028277	POU2F2	0.348228	0.11225	0.382744	0.0983627
ENSG00000028310	BRD9	0.118358	0.252013	0.27189	0.259219
ENSG00000028528	SNX1	0.0569926	0.39803	0.12215	0.743836
ENSG00000028839	TBPL1	0.0470225	0.152248	0.0185001	0.202055
ENSG00000029153	ARNTL2	0.38291	0.650868	0.162844	0.538739
ENSG00000029363	BCLAF1	0.509635	0.128862	0.70495	0.115237
ENSG00000029364	SLC39A9	0.102954	0.0973509	0.222668	0.0867483
ENSG00000029534	ANK1	0.00445295	0.190293	0.00499744	0.285066
ENSG00000029639	TFB1M	0.050746	0.782503	0.0538105	0.801322
ENSG00000029725	RABEP1	0.424146	0.465748	0.025691	0.123178
ENSG00000029993	HMGB3	0.0974254	0.286886	0.318636	0.630619
ENSG00000030066	NUP160	0.026319	0.37052	0.0252311	0.376841
ENSG00000030110	BAK1	0.0629004	0.921756	0.215064	0.711313
ENSG00000030304	MUSK	0.156628	0.00144092	0.328291	0.00759684
ENSG00000030419	IKZF2	0.0102575	0.102671	0.0392582	0.0534131
ENSG00000030582	GRN	0.105882	0.437268	0.223652	0.269644
ENSG00000031003	FAM13B	0.00564652	0.432399	0.0114574	0.42032
ENSG00000031081	ARHGAP31	0.0431126	0.499043	0.0374138	0.173668
ENSG00000031691	CENPQ	0.0158831	0.15815	0.0250875	0.178567
ENSG00000031698	SARS	0.0263275	0.0117575	0.0056957	0.0166962
ENSG00000031823	RANBP3	0.0273692	0.257284	0.0550545	0.175587
ENSG00000032219	ARID4A	0.316091	0.228503	0.206681	0.171142
ENSG00000032389	TSSC1	0.00109755	0.0667347	0.0256259	0.0273961
ENSG00000032444	PNPLA6	0.0773354	0.153782	0.458328	0.306931
ENSG00000032742	IFT88	0.0259661	0.0719187	0.07769	0.0205584
ENSG00000033011	ALG1	0.440037	0.0117368	0.829359	0.00362367
ENSG00000033030	ZCCHC8	0.00230499	0.0502181	0.00773127	0.0463338
ENSG00000033050	ABCF2	0.0284798	0.0152855	0.0499332	0.0245626
ENSG00000033100	CHPF2	0.0121755	0.054761	0.05065	0.0447522
ENSG00000033122	LRRC7	0.0014062	0.303896	0.00423827	0.474912
ENSG00000033170	FUT8	0.337673	0.371697	0.610018	0.708683
ENSG00000033178	UBA6	0.0434383	0.468558	0.229948	0.211884
ENSG00000033327	GAB2	0.179754	0.383246	0.288608	0.912512
ENSG00000033627	ATP6V0A1	0.0110666	0.0256635	0.00328268	0.0666226
ENSG00000033800	PIAS1	0.0182527	0.160654	0.00772389	0.61249
ENSG00000033867	SLC4A7	0.104768	0.201967	0.368409	0.560618
ENSG00000034152	MAP2K3	0.106917	0.448078	0.0797278	0.380916
ENSG00000034239	EFCAB1	0.00855645	0.208619	0.0574296	0.432341
ENSG00000034510	TMSB10	0.214179	0.151228	0.43614	0.0767792
ENSG00000034533	ASTE1	0.245996	0.406512	0.644558	0.26241
ENSG00000034677	RNF19A	0.118465	0.489466	0.313137	0.384964
ENSG00000034693	PEX3	0.508072	0.0510466	0.270097	0.199231
ENSG00000034713	GABARAPL2	0.169146	0.353221	0.859939	0.619094
ENSG00000035115	SH3YL1	0.0771425	0.0284076	0.770026	0.00504678
ENSG00000035141	FAM136A	0.204182	0.606038	0.389785	0.420748
ENSG00000035403	VCL	0.126334	0.6377	0.123051	0.585801
ENSG00000035499	DEPDC1B	0.117826	0.0124629	0.518506	0.0599954
ENSG00000035664	DAPK2	0.0894799	0.297634	0.155355	0.163411
ENSG00000035681	NSMAF	0.0320604	0.0499082	0.136107	0.0125959
ENSG00000035687	ADSS	0.111348	0.0674876	0.0544905	0.184829
ENSG00000035720	STAP1	0.0398637	0.748001	0.140986	0.635119
ENSG00000035862	TIMP2	0.954365	0.122865	0.946978	0.091114
ENSG00000035928	RFC1	0.0299126	0.528817	0.188258	0.108168
ENSG00000036054	TBC1D23	0.0535008	0.324095	0.132208	0.194899
ENSG00000036257	CUL3	0.0114946	0.0680437	0.0063554	0.361826
ENSG00000036530	CYP46A1	0.00189129	0.263555	0.0128191	0.177702
ENSG00000036549	ZZZ3	0.0278991	0.0534401	0.130344	0.0140403
ENSG00000036672	USP2	0.0940767	0.633601	0.0313656	0.659596
ENSG00000037042	TUBG2	0.0298068	0.198798	0.00595259	0.252812
ENSG00000037241	RPL26L1	0.113758	0.428588	0.705644	0.742031
ENSG00000037474	NSUN2	0.266866	0.287845	0.398429	0.193194
ENSG00000037637	FBXO42	0.00574893	0.656671	0.0286771	0.980301
ENSG00000037749	MFAP3	0.429181	0.222041	0.458822	0.869642
ENSG00000037757	MRI1	0.31022	0.259122	0.0342058	0.223591
ENSG00000037897	METTL1	0.269476	0.440423	0.786049	0.555427
ENSG00000038002	AGA	0.0376584	0.656524	0.167385	0.384149
ENSG00000038210	PI4K2B	0.0292704	0.0344179	0.031563	0.0880043
ENSG00000038219	BOD1L1	0.0284729	0.513231	0.0100007	0.506494
ENSG00000038274	MAT2B	0.0734467	0.119998	0.00795811	0.591316
ENSG00000038295	TLL1	0.385311	0.47359	0.380104	0.261454
ENSG00000038358	EDC4	0.00204062	0.159749	0.0046227	0.387793
ENSG00000038382	TRIO	0.00191602	0.103944	0.00747753	0.0300956
ENSG00000038427	VCAN	0.0155684	0.458784	0.0466027	0.578523
ENSG00000038532	CLEC16A	0.0176985	0.100922	0.0485393	0.0847909
ENSG00000038945	MSR1	0.103969	0.569398	0.271962	0.750571
ENSG00000039068	CDH1	0.149234	0.841442	0.353659	0.763076
ENSG00000039123	SKIV2L2	0.274416	0.703229	0.884065	0.399181
ENSG00000039139	DNAH5	0.0151787	0.0984432	0.0107429	0.158063
ENSG00000039319	ZFYVE16	0.0957125	0.72663	0.218913	0.303758
ENSG00000039523	FAM65A	0.0206005	0.166175	0.269385	0.142132
ENSG00000039560	RAI14	0.0726103	0.124303	0.103013	0.187271
ENSG00000039650	PNKP	0.252601	0.22793	0.174281	0.31189
ENSG00000040199	PHLPP2	0.00441136	0.647524	0.00381149	0.686344
ENSG00000040275	SPDL1	0.0510097	0.129421	0.234202	0.0654363
ENSG00000040341	STAU2	0.0286214	0.643504	0.00561538	0.849723
ENSG00000040487	PQLC2	0.0369837	0.229971	0.0254911	0.348826
ENSG00000040531	CTNS	0.0158748	0.490494	0.0201378	0.396746
ENSG00000040608	RTN4R	0.00355464	0.249331	0.0122055	0.36423
ENSG00000040633	PHF23	0.0160547	0.100373	0.130556	0.111445
ENSG00000040731	CDH10	0.0022299	0.920518	0.0037986	0.743414
ENSG00000040933	INPP4A	0.00167231	0.0364897	0.00236399	0.131587
ENSG00000041353	RAB27B	0.00901188	0.991407	0.00388279	0.642581
ENSG00000041357	PSMA4	0.108475	0.702471	0.56153	0.385303
ENSG00000041515	MYO16	0.00338572	0.265952	0.0395814	0.155711
ENSG00000041802	LSG1	0.248638	0.463196	0.561434	0.521487
ENSG00000041880	PARP3	0.052846	0.75142	0.0179462	0.559726
ENSG00000041982	TNC	0.0863673	0.0130629	0.214329	0.000196055
ENSG00000041988	THAP3	0.0820047	0.13818	0.0726	0.0604919
ENSG00000042062	FAM65C	0.0423367	0.0970653	0.0070379	0.396584
ENSG00000042088	TDP1	0.102377	0.0181295	0.641004	0.363976
ENSG00000042286	AIFM2	0.0217584	0.480484	0.00696816	0.862277
ENSG00000042304	C2orf83	0.0144297	0.096781	0.00978572	0.128814
ENSG00000042317	SPATA7	0.0460333	0.735469	0.0143585	0.472535
ENSG00000042429	MED17	0.0337834	0.212567	0.0573519	0.188693
ENSG00000042445	RETSAT	0.0367754	0.0035473	0.0629049	0.00964554
ENSG00000042493	CAPG	0.103969	0.380057	0.144852	0.083859
ENSG00000042753	AP2S1	0.18003	0.329013	0.612476	0.212833
ENSG00000042832	TG	0.438712	0.0530034	0.158786	0.107241
ENSG00000042980	ADAM28	0.0713612	0.00516341	0.183499	0.0038532
ENSG00000043093	DCUN1D1	0.0157179	0.145745	0.319343	0.0727574
ENSG00000043143	JADE2	0.00971632	0.0337604	0.0113454	0.0734555
ENSG00000043355	ZIC2	0.077362	0.0342621	0.0255864	0.203622
ENSG00000043462	LCP2	0.101062	0.141309	0.241379	0.343163
ENSG00000043514	TRIT1	0.0366406	0.0578897	0.0835637	0.0456618
ENSG00000043591	ADRB1	0.112885	0.524483	0.0613347	0.520508
ENSG00000044090	CUL7	0.0126657	0.193317	0.064864	0.170166
ENSG00000044115	CTNNA1	0.0155581	0.528049	0.0283418	0.263317
ENSG00000044446	PHKA2	0.0212355	0.9025	0.0376321	0.772618
ENSG00000044459	CNTLN	0.0276141	0.022226	0.025274	0.067028
ENSG00000044524	EPHA3	0.00134685	0.275737	0.00319766	0.53482
ENSG00000044574	HSPA5	0.0718721	0.484836	0.2012	0.635813
ENSG00000046647	GEMIN8	0.0573641	0.208574	0.109091	0.291427
ENSG00000046651	OFD1	0.00496998	0.0747392	0.0190932	0.0456185
ENSG00000046653	GPM6B	0.0275795	0.433584	0.0899661	0.693189
ENSG00000046889	PREX2	0.0270264	0.117046	0.0464557	0.392808
ENSG00000047056	WDR37	0.00329228	0.065949	0.00526042	0.13044
ENSG00000047188	YTHDC2	0.0822298	0.107049	0.0210137	0.27469
ENSG00000047230	CTPS2	0.00385544	0.301255	0.00694454	0.723036
ENSG00000047249	ATP6V1H	0.0308257	0.0815047	0.00757876	0.258171
ENSG00000047315	POLR2B	0.046302	0.0428227	0.0320343	0.275788
ENSG00000047346	FAM214A	0.183668	0.122843	0.588092	0.0969489
ENSG00000047365	ARAP2	0.122898	0.473161	0.450792	0.203917
ENSG00000047410	TPR	0.203132	0.124545	0.466959	0.0682035
ENSG00000047457	CP	0.0207481	0.209444	0.0155584	0.482534
ENSG00000047578	KIAA0556	0.128689	0.144587	0.194643	0.0819711
ENSG00000047579	DTNBP1	0.671353	0.496471	0.14481	0.308857
ENSG00000047597	XK	0.0230805	0.0698687	0.00483308	0.225047
ENSG00000047617	ANO2	0.200927	0.754203	0.0681889	0.291062
ENSG00000047621	C12orf4	0.015089	0.324745	0.00805213	0.170762
ENSG00000047634	SCML1	0.00530728	0.428974	0.0145454	0.638847
ENSG00000047644	WWC3	0.00802236	0.633767	0.00598203	0.52564
ENSG00000047648	ARHGAP6	0.0768281	0.213017	0.082027	0.209036
ENSG00000047662	FAM184B	0.00380669	0.707923	0.0172277	0.368106
ENSG00000047849	MAP4	0.0264596	0.840331	0.0282734	0.744372
ENSG00000047932	GOPC	0.187373	0.21532	0.143732	0.114415
ENSG00000048028	USP28	0.879382	0.297404	0.918289	0.280221
ENSG00000048052	HDAC9	0.00110958	0.408061	0.00410844	0.519996
ENSG00000048140	TSPAN17	0.00418543	0.0824684	0.0307557	0.0676856
ENSG00000048162	NOP16	0.127378	0.0823314	0.465155	0.00512899
ENSG00000048342	CC2D2A	0.0459435	0.243159	0.0243089	0.107175
ENSG00000048392	RRM2B	0.190098	0.252358	0.069424	0.24996
ENSG00000048405	ZNF800	0.0324506	0.0312243	0.0524097	0.068535
ENSG00000048471	SNX29	0.0532311	0.122979	0.0782487	0.282233
ENSG00000048540	LMO3	0.00483349	0.290397	0.00778484	0.252702
ENSG00000048544	MRPS10	0.785383	0.89231	0.279095	0.595692
ENSG00000048545	GUCA1A	0.0480204	0.378127	0.0463775	0.569885
ENSG00000048649	RSF1	0.337198	0.117014	0.834031	0.0417966
ENSG00000048707	VPS13D	0.00413168	0.238994	0.002779	0.26439
ENSG00000048740	CELF2	0.00221177	0.746893	0.00255813	0.804284
ENSG00000048828	FAM120A	0.30813	0.244039	0.476462	0.536749
ENSG00000048991	R3HDM1	0.00198857	0.861268	0.00284879	0.719785
ENSG00000049089	COL9A2	0.144736	0.729581	0.252292	0.642737
ENSG00000049130	KITLG	0.680388	0.165855	0.105874	0.638465
ENSG00000049167	ERCC8	0.0088633	0.425454	0.0242923	0.23539
ENSG00000049192	ADAMTS6	0.146028	0.689016	0.414911	0.751728
ENSG00000049239	H6PD	0.0117887	0.0880639	0.0140473	0.141056
ENSG00000049245	VAMP3	0.0338325	0.106589	0.0282902	0.278696
ENSG00000049246	PER3	0.0946052	0.146925	0.627633	0.0735642
ENSG00000049247	UTS2	0.0813426	0.885507	0.293523	0.73831
ENSG00000049323	LTBP1	0.133207	0.591556	0.139935	0.215033
ENSG00000049449	RCN1	0.11105	0.364581	0.109667	0.439343
ENSG00000049540	ELN	0.316825	0.524694	0.290314	0.472069
ENSG00000049541	RFC2	0.105651	0.211269	0.768679	0.399669
ENSG00000049618	ARID1B	0.00411746	0.624924	0.0174431	0.738828
ENSG00000049656	CLPTM1L	0.109537	0.676517	0.0688224	0.717508
ENSG00000049759	NEDD4L	0.00341499	0.486886	0.00359758	0.40852
ENSG00000049769	PPP1R3F	0.151649	0.0202131	0.00858972	0.0174375
ENSG00000049860	HEXB	0.170748	0.210519	0.417174	0.769872
ENSG00000049883	PTCD2	0.376572	0.772263	0.0441272	0.339807
ENSG00000050030	KIAA2022	0.00396946	0.565618	0.00355966	0.894083
ENSG00000050130	JKAMP	0.485531	0.0833861	0.570378	0.229086
ENSG00000050165	DKK3	0.0796638	0.0393673	0.00947601	0.105842
ENSG00000050344	NFE2L3	0.863645	0.483322	0.0481297	0.681927
ENSG00000050393	MCUR1	0.179523	0.655772	0.395552	0.374883
ENSG00000050405	LIMA1	0.0413376	0.52933	0.056669	0.549709
ENSG00000050426	LETMD1	0.0597479	0.125147	0.0631237	0.150183
ENSG00000050438	SLC4A8	0.00333428	0.000973482	0.00271788	0.00236513
ENSG00000050555	LAMC3	0.432782	0.188388	0.226075	0.0637718
ENSG00000050730	TNIP3	0.715616	0.1945	0.826384	0.175761
ENSG00000050748	MAPK9	0.00576507	0.025739	0.00359653	0.0696894
ENSG00000050767	COL23A1	0.375761	0.366848	0.470552	0.182772
ENSG00000050820	BCAR1	0.505509	0.295457	0.500881	0.339002
ENSG00000051009	FAM160A2	0.000895104	0.0521244	0.0199924	0.00624924
ENSG00000051108	HERPUD1	0.571451	0.212219	0.355153	0.0108644
ENSG00000051180	RAD51	0.103969	0.887721	0.267614	0.0425215
ENSG00000051341	POLQ	0.103969	0.537695	0.374126	0.312131
ENSG00000051382	PIK3CB	0.024597	0.0879431	0.00640538	0.165423
ENSG00000051523	CYBA	0.103969	0.457981	0.172509	0.569202
ENSG00000051596	THOC3	0.00296519	0.755431	0.00712989	0.766339
ENSG00000051620	HEBP2	0.0451643	0.00252074	0.0103759	0.0386202
ENSG00000051825	MPHOSPH9	0.35755	0.213503	0.221229	0.332644
ENSG00000052126	PLEKHA5	0.00906077	0.391723	0.00698527	0.501964
ENSG00000052344	PRSS8	0.119431	0.150198	0.561744	0.170904
ENSG00000052723	SIKE1	0.060478	0.0698709	0.183926	0.0284201
ENSG00000052749	RRP12	0.0627037	0.816955	0.0354655	0.784276
ENSG00000052795	FNIP2	0.629451	0.806478	0.125483	0.354564
ENSG00000052802	MSMO1	0.140201	0.232836	0.0565711	0.279874
ENSG00000052841	TTC17	0.0307458	0.185045	0.0959798	0.175668
ENSG00000053254	FOXN3	0.219611	0.422486	0.690122	0.245859
ENSG00000053328	METTL24	0.109251	0.584704	0.786289	0.181721
ENSG00000053371	AKR7A2	0.0176435	0.920124	0.00631302	0.309323
ENSG00000053372	MRTO4	0.0280315	0.0378977	0.173781	0.019493
ENSG00000053438	NNAT	0.0155031	0.0945949	0.0249363	0.132074
ENSG00000053501	USE1	0.0169581	0.347555	0.0983365	0.18361
ENSG00000053524	MCF2L2	0.171396	0.863524	0.601438	0.590092
ENSG00000053702	NRIP2	0.146749	0.136352	0.434842	0.544609
ENSG00000053747	LAMA3	0.190964	0.386858	0.0635341	0.683149
ENSG00000053770	AP5M1	0.142938	0.270562	0.0671146	0.181775
ENSG00000053900	ANAPC4	0.00757789	0.121481	0.0613207	0.0725458
ENSG00000054116	TRAPPC3	0.0404279	0.268243	0.419074	0.298233
ENSG00000054118	THRAP3	0.414138	0.725589	0.788136	0.658108
ENSG00000054148	PHPT1	0.0176228	0.0538114	0.00794285	0.00732082
ENSG00000054179	ENTPD2	0.0587947	0.794999	0.04158	0.303446
ENSG00000054219	LY75	0.12359	0.163919	0.12462	0.564324
ENSG00000054267	ARID4B	0.0768361	0.173467	0.425374	0.0509692
ENSG00000054277	OPN3	0.0155801	0.00254355	0.00443269	0.0147757
ENSG00000054356	PTPRN	0.00242581	0.00709407	0.00326461	0.00946768
ENSG00000054392	HHAT	0.44062	0.00476854	0.796248	0.00491833
ENSG00000054523	KIF1B	0.00971277	0.216207	0.00653667	0.371189
ENSG00000054598	FOXC1	0.297919	0.277803	0.205959	0.0654261
ENSG00000054611	TBC1D22A	0.235824	0.0401428	0.582291	0.0447741
ENSG00000054654	SYNE2	0.0313856	0.675364	0.117476	0.742617
ENSG00000054690	PLEKHH1	0.144736	0.0737692	0.391682	0.71939
ENSG00000054793	ATP9A	0.00188042	0.000964518	0.00278792	0.00248862
ENSG00000054803	CBLN4	0.00389272	0.0023635	0.00483412	0.0114992
ENSG00000054965	FAM168A	0.029887	0.0580735	0.0252823	0.0709849
ENSG00000054967	RELT	0.0235784	0.163878	0.133167	0.0346553
ENSG00000054983	GALC	0.0506346	0.33066	0.152392	0.204169
ENSG00000055044	NOP58	0.0471972	0.0187648	0.0451603	0.0176441
ENSG00000055070	SZRD1	0.019513	0.351645	0.00581089	0.42289
ENSG00000055118	KCNH2	0.00261495	0.617091	0.00578481	0.576708
ENSG00000055130	CUL1	0.138487	0.573135	0.0174543	0.111561
ENSG00000055147	FAM114A2	0.0456192	0.0339762	0.0805668	0.0587951
ENSG00000055163	CYFIP2	0.00421783	0.0189383	0.00281137	0.0479038
ENSG00000055208	TAB2	0.072715	0.171107	0.0894594	0.15022
ENSG00000055211	GINM1	0.00848893	0.155075	0.0113598	0.227264
ENSG00000055332	EIF2AK2	0.403426	0.0164412	0.676678	0.0328068
ENSG00000055483	USP36	0.290211	0.895659	0.144148	0.558061
ENSG00000055609	KMT2C	0.0492883	0.400645	0.237115	0.411493
ENSG00000055813	CCDC85A	0.00131863	0.00349963	0.00396401	0.00906772
ENSG00000055917	PUM2	0.224017	0.163733	0.292783	0.105755
ENSG00000055950	MRPL43	0.0214234	0.268393	0.0350594	0.156462
ENSG00000055955	ITIH4	0.000357185	0.268575	0.0210389	0.256878
ENSG00000056050	C4orf27	0.207033	0.193921	0.838611	0.0550442
ENSG00000056097	ZFR	0.487176	0.128474	0.250827	0.0304619
ENSG00000056277	ZNF280C	0.591057	0.0566917	0.623269	0.0286641
ENSG00000056487	PHF21B	0.0509456	0.260431	0.100486	0.359079
ENSG00000056586	RC3H2	0.40508	0.26771	0.0332115	0.427404
ENSG00000056736	IL17RB	0.0385121	0.248303	0.057254	0.444605
ENSG00000056972	TRAF3IP2	0.0138138	0.14408	0.0103271	0.623813
ENSG00000056998	GYG2	0.0335691	0.255085	0.277167	0.438603
ENSG00000057019	DCBLD2	0.0634222	0.409631	0.476391	0.180368
ENSG00000057252	SOAT1	0.0956501	0.169866	0.130058	0.176669
ENSG00000057294	PKP2	0.227829	0.931994	0.329964	0.838194
ENSG00000057468	MSH4	0.0102337	0.251062	0.115215	0.320798
ENSG00000057593	F7	0.00231658	0.00831598	0.00601722	0.0146934
ENSG00000057608	GDI2	0.0389608	0.281183	0.349536	0.82257
ENSG00000057657	PRDM1	0.184672	0.408292	0.316584	0.375234
ENSG00000057663	ATG5	0.537716	0.25236	0.268892	0.153605
ENSG00000057704	TMCC3	0.0831234	0.571542	0.145879	0.770193
ENSG00000057757	PITHD1	0.0625399	0.0702908	0.0181465	0.126156
ENSG00000057935	MTA3	0.0091004	0.0955701	0.00602767	0.0251438
ENSG00000058056	USP13	0.172558	0.470882	0.544618	0.528963
ENSG00000058063	ATP11B	0.313966	0.58543	0.755983	0.362266
ENSG00000058085	LAMC2	0.206771	0.243365	0.374636	0.0626005
ENSG00000058091	CDK14	0.0230805	0.173479	0.00635025	0.236866
ENSG00000058262	SEC61A1	0.0609687	0.184076	0.0627246	0.0714564
ENSG00000058272	PPP1R12A	0.276901	0.191316	0.0597997	0.120025
ENSG00000058335	RASGRF1	0.00112811	0.000576841	0.00452174	0.000241754
ENSG00000058404	CAMK2B	0.00206679	0.0804338	0.00519646	0.0983398
ENSG00000058600	POLR3E	0.0542989	0.0526364	0.0647904	0.0932799
ENSG00000058668	ATP2B4	0.00186207	0.243045	0.00356335	0.306641
ENSG00000058673	ZC3H11A	0.0145206	0.102495	0.120261	0.0471681
ENSG00000058729	RIOK2	0.00850159	0.0162727	0.028863	0.0120343
ENSG00000058799	YIPF1	0.0554412	0.0610293	0.827128	0.142819
ENSG00000058804	NDC1	0.562788	0.361297	0.176025	0.894858
ENSG00000058866	DGKG	0.243565	0.951029	0.633828	0.85499
ENSG00000059122	FLYWCH1	0.244615	0.686438	0.134585	0.668302
ENSG00000059377	TBXAS1	0.0767804	0.482732	0.176824	0.451509
ENSG00000059378	PARP12	0.0799293	0.102101	0.0380407	0.341347
ENSG00000059573	ALDH18A1	0.0260114	0.0770076	0.0471157	0.127364
ENSG00000059588	TARBP1	0.036097	0.745657	0.0110907	0.818758
ENSG00000059691	GATB	0.0288284	0.199251	0.0141823	0.150019
ENSG00000059728	MXD1	0.135798	0.0807701	0.142454	0.0879691
ENSG00000059758	CDK17	0.0150376	0.771862	0.0105253	0.517184
ENSG00000059769	DNAJC25	0.499131	0.224015	0.754781	0.234268
ENSG00000059804	SLC2A3	0.457349	0.0642412	0.460671	0.0725286
ENSG00000060138	YBX3	0.271659	0.0734992	0.045419	0.177035
ENSG00000060237	WNK1	0.0248878	0.68452	0.0992823	0.283812
ENSG00000060339	CCAR1	0.0244734	0.219621	0.0592121	0.171839
ENSG00000060491	OGFR	0.134956	0.129785	0.201829	0.232365
ENSG00000060558	GNA15	0.169695	0.0948998	0.367468	0.0746022
ENSG00000060642	PIGV	0.0314279	0.129057	0.0294983	0.0807361
ENSG00000060688	SNRNP40	0.041536	0.0416797	0.219324	0.242798
ENSG00000060709	RIMBP2	0.00109659	0.0225097	0.0029657	0.0518703
ENSG00000060718	COL11A1	0.00894667	0.599675	0.192933	0.82701
ENSG00000060749	QSER1	0.0107892	0.00880371	0.020489	0.0175574
ENSG00000060762	MPC1	0.0179359	0.475574	0.0204771	0.842896
ENSG00000060971	ACAA1	0.0103199	0.796744	0.00847345	0.696526
ENSG00000060982	BCAT1	0.671228	0.175017	0.261873	0.338782
ENSG00000061273	HDAC7	0.0770404	0.0733764	0.0409352	0.200765
ENSG00000061337	LZTS1	0.00387003	0.0110531	0.0146449	0.00890293
ENSG00000061656	SPAG4	0.368497	0.31975	0.365002	0.454333
ENSG00000061676	NCKAP1	0.0108973	0.553055	0.00527267	0.512659
ENSG00000061794	MRPS35	0.921711	0.26321	0.149482	0.314208
ENSG00000061918	GUCY1B3	0.00773622	0.186658	0.00413673	0.540079
ENSG00000061936	SFSWAP	0.0346503	0.427022	0.0923936	0.295008
ENSG00000061938	TNK2	0.150536	0.0360864	0.601371	0.00443555
ENSG00000061987	MON2	0.958301	0.512405	0.772467	0.371511
ENSG00000062038	CDH3	0.411991	0.623979	0.115306	0.529617
ENSG00000062096	ARSF	0.13386	0.0893351	0.498268	0.0614189
ENSG00000062194	GPBP1	0.0977739	0.00268847	0.462988	0.00120407
ENSG00000062370	ZNF112	0.236955	0.117667	0.45805	0.0974422
ENSG00000062485	CS	0.100467	0.0248567	0.10217	0.0287735
ENSG00000062582	MRPS24	0.475479	0.039079	0.835289	0.0251971
ENSG00000062598	ELMO2	0.173866	0.0157934	0.287878	0.00991366
ENSG00000062650	WAPAL	0.020693	0.115614	0.0511448	0.0760959
ENSG00000062716	VMP1	0.103969	0.177128	0.335395	0.0578576
ENSG00000062725	APPBP2	0.808903	0.303142	0.491611	0.13
ENSG00000063015	SEZ6	0.00165557	0.0340602	0.012444	0.0247196
ENSG00000063046	EIF4B	0.0442146	0.531818	0.412964	0.973889
ENSG00000063127	SLC6A16	0.0513771	0.109808	0.0241408	0.159037
ENSG00000063177	RPL18	0.0124783	0.0462639	0.0113394	0.0196316
ENSG00000063180	CA11	0.310455	0.0386414	0.0754048	0.0151771
ENSG00000063244	U2AF2	0.149343	0.750084	0.680416	0.933171
ENSG00000063245	EPN1	0.318663	0.0387412	0.133115	0.017379
ENSG00000063322	MED29	0.0902864	0.0979007	0.378621	0.171491
ENSG00000063438	AHRR	0.0347689	0.765975	0.0059855	0.524801
ENSG00000063587	ZNF275	0.04471	0.798009	0.24693	0.608948
ENSG00000063601	MTMR1	0.41811	0.457936	0.360368	0.670297
ENSG00000063660	GPC1	0.066412	0.166777	0.0500675	0.195479
ENSG00000063761	ADCK1	0.552821	0.244585	0.287897	0.586207
ENSG00000063854	HAGH	0.0750742	0.160404	0.0212449	0.255054
ENSG00000063978	RNF4	0.190762	0.0845389	0.208554	0.153393
ENSG00000064012	CASP8	0.114875	0.894542	0.273905	0.710476
ENSG00000064042	LIMCH1	0.191766	0.94647	0.854902	0.33757
ENSG00000064102	ASUN	0.0286279	0.518775	0.118996	0.732346
ENSG00000064115	TM7SF3	0.0167122	0.154961	0.00836691	0.443392
ENSG00000064225	ST3GAL6	0.731792	0.515524	0.451895	0.676228
ENSG00000064270	ATP2C2	0.12761	0.659138	0.453627	0.610221
ENSG00000064300	NGFR	0.144736	0.172944	0.123307	0.192602
ENSG00000064309	CDON	0.0127471	0.523656	0.0982156	0.540077
ENSG00000064313	TAF2	0.22836	0.231565	0.442199	0.343683
ENSG00000064393	HIPK2	0.0355431	0.311939	0.0576961	0.251561
ENSG00000064419	TNPO3	0.285481	0.216103	0.0373184	0.232954
ENSG00000064490	RFXANK	0.0101779	0.177541	0.00662337	0.141188
ENSG00000064545	TMEM161A	0.0274149	0.309304	0.0274246	0.60354
ENSG00000064547	LPAR2	0.0276783	0.0374037	0.036477	0.0286489
ENSG00000064601	CTSA	0.163577	0.805176	0.191863	0.827575
ENSG00000064607	SUGP2	0.0038847	0.160528	0.0036032	0.254509
ENSG00000064651	SLC12A2	0.148032	0.193456	0.479106	0.278286
ENSG00000064652	SNX24	0.00611481	0.240141	0.0612693	0.079497
ENSG00000064655	EYA2	0.0592209	0.287261	0.018727	0.185652
ENSG00000064666	CNN2	0.146911	0.52732	0.154659	0.0258546
ENSG00000064687	ABCA7	0.132689	0.105498	0.0561504	0.0716256
ENSG00000064692	SNCAIP	0.35711	0.647235	0.238638	0.747473
ENSG00000064703	DDX20	0.88501	0.142317	0.907593	0.178196
ENSG00000064726	BTBD1	0.0845628	0.82262	0.0133914	0.757008
ENSG00000064763	FAR2	0.011584	0.0449262	0.0104705	0.0950985
ENSG00000064787	BCAS1	0.144736	0.666699	0.234112	0.548718
ENSG00000064886	CHI3L2	0.0551113	0.345341	0.0969903	0.442018
ENSG00000064933	PMS1	0.105872	0.171963	0.321072	0.105561
ENSG00000064961	HMG20B	0.0263519	0.00345388	0.0110932	0.0674151
ENSG00000064989	CALCRL	0.103969	0.340455	0.224826	0.205318
ENSG00000064995	TAF11	0.0494452	0.179035	0.343103	0.0769793
ENSG00000064999	ANKS1A	0.00621769	0.293156	0.00450186	0.279584
ENSG00000065000	AP3D1	0.00244755	0.0532985	0.0713943	0.0150752
ENSG00000065029	ZNF76	0.0265576	0.598673	0.0251097	0.569471
ENSG00000065057	NTHL1	0.516546	0.176489	0.735461	0.065226
ENSG00000065060	UHRF1BP1	0.19025	0.0470066	0.075077	0.395269
ENSG00000065135	GNAI3	0.0343397	0.0200212	0.0362831	0.0371443
ENSG00000065150	IPO5	0.120579	0.398378	0.0119618	0.751867
ENSG00000065154	OAT	0.0115469	0.204412	0.00660163	0.452131
ENSG00000065183	WDR3	0.657323	0.133859	0.31334	0.394764
ENSG00000065243	PKN2	0.0127164	0.130581	0.0358399	0.101634
ENSG00000065268	WDR18	0.512893	0.0366544	0.834559	0.139622
ENSG00000065308	TRAM2	0.128786	0.367205	0.158877	0.282827
ENSG00000065328	MCM10	0.103969	0.624295	0.262403	0.0841776
ENSG00000065357	DGKA	0.214365	0.658965	0.933322	0.904586
ENSG00000065361	ERBB3	0.144736	0.404835	0.285738	0.730118
ENSG00000065413	ANKRD44	0.0173858	0.102988	0.0446459	0.0682276
ENSG00000065427	KARS	0.0757582	0.62692	0.13301	0.536471
ENSG00000065457	ADAT1	0.158205	0.0126803	0.0222635	0.025767
ENSG00000065485	PDIA5	0.063412	0.605009	0.173305	0.691568
ENSG00000065491	TBC1D22B	0.000541006	0.0452901	0.0223523	0.00850582
ENSG00000065518	NDUFB4	0.020948	0.664872	0.0572772	0.242112
ENSG00000065526	SPEN	0.0152219	0.273254	0.162304	0.218292
ENSG00000065534	MYLK	0.0314158	0.917393	0.0748831	0.832027
ENSG00000065548	ZC3H15	0.440614	0.218576	0.0461316	0.0943061
ENSG00000065559	MAP2K4	0.00788681	0.135373	0.00400348	0.301301
ENSG00000065600	TMEM206	0.135436	0.113412	0.176299	0.505859
ENSG00000065609	SNAP91	0.00718333	0.0130902	0.00335649	0.0761907
ENSG00000065613	SLK	0.149461	0.176902	0.669073	0.0545399
ENSG00000065615	CYB5R4	0.308589	0.202391	0.434653	0.359753
ENSG00000065621	GSTO2	0.534984	0.254161	0.0744955	0.0937202
ENSG00000065665	SEC61A2	0.00313956	0.0182255	0.003609	0.0774104
ENSG00000065675	PRKCQ	0.463433	0.342433	0.837928	0.646301
ENSG00000065717	TLE2	0.0603281	0.0246021	0.222187	0.0150786
ENSG00000065802	ASB1	0.550736	0.0752853	0.199588	0.21174
ENSG00000065809	FAM107B	0.108103	0.33213	0.142222	0.274887
ENSG00000065833	ME1	0.0747701	0.437071	0.643626	0.166547
ENSG00000065882	TBC1D1	0.219398	0.551122	0.15991	0.411993
ENSG00000065883	CDK13	0.278497	0.686201	0.961241	0.608795
ENSG00000065911	MTHFD2	0.103969	0.0205904	0.120239	0.0595335
ENSG00000065923	SLC9A7	0.00349561	0.153592	0.00452806	0.373078
ENSG00000065970	FOXJ2	0.00560189	0.249687	0.0564204	0.22899
ENSG00000065978	YBX1	0.0809771	0.210173	0.0832755	0.206825
ENSG00000065989	PDE4A	0.0213532	0.34173	0.0136472	0.317044
ENSG00000066027	PPP2R5A	0.0214544	0.602398	0.0186543	0.43936
ENSG00000066032	CTNNA2	0.286545	0.906645	0.273629	0.396167
ENSG00000066044	ELAVL1	0.103829	0.434565	0.143698	0.70839
ENSG00000066056	TIE1	0.139003	0.127532	0.170906	0.0318787
ENSG00000066084	DIP2B	0.18171	0.522546	0.288246	0.556222
ENSG00000066117	SMARCD1	0.0785654	0.428693	0.074461	0.375385
ENSG00000066135	KDM4A	0.00085258	0.00189419	0.00574733	0.00117625
ENSG00000066136	NFYC	0.307905	0.624217	0.752803	0.809845
ENSG00000066185	ZMYND12	0.0241084	0.150004	0.0154866	0.117275
ENSG00000066248	NGEF	0.00608457	0.0100346	0.00322266	0.021029
ENSG00000066279	ASPM	0.103969	0.831525	0.272653	0.605229
ENSG00000066294	CD84	0.103969	0.187398	0.305457	0.305296
ENSG00000066322	ELOVL1	0.144736	0.953905	0.165772	0.85155
ENSG00000066336	SPI1	0.103969	0.169311	0.143411	0.268843
ENSG00000066382	MPPED2	0.00307835	0.0952048	0.00443981	0.133247
ENSG00000066422	ZBTB11	0.0914249	0.186411	0.0158325	0.142662
ENSG00000066427	ATXN3	0.0844997	0.145326	0.324078	0.0756646
ENSG00000066455	GOLGA5	0.0681021	0.126147	0.282965	0.0509049
ENSG00000066468	FGFR2	0.0670544	0.228476	0.0541382	0.341797
ENSG00000066557	LRRC40	0.107187	0.246965	0.0739599	0.193531
ENSG00000066583	ISOC1	0.0416638	0.172926	0.0833319	0.061705
ENSG00000066629	EML1	0.0330682	0.0781665	0.0157936	0.404241
ENSG00000066651	TRMT11	0.0744728	0.13774	0.423534	0.154159
ENSG00000066654	THUMPD1	0.551746	0.22863	0.462083	0.239818
ENSG00000066697	MSANTD3	0.187511	0.0626819	0.442226	0.341812
ENSG00000066739	ATG2B	0.0417315	0.413737	0.0160021	0.446637
ENSG00000066777	ARFGEF1	0.265311	0.326886	0.0610377	0.302232
ENSG00000066827	ZFAT	0.00119245	0.00171645	0.00478034	0.00135611
ENSG00000066855	MTFR1	0.00880535	0.411048	0.0232877	0.345256
ENSG00000066923	STAG3	0.378681	0.57989	0.673429	0.398611
ENSG00000066926	FECH	0.84998	0.0470588	0.705862	0.196406
ENSG00000066933	MYO9A	0.007238	0.312747	0.00782614	0.589403
ENSG00000067048	DDX3Y	0.00244683	0.133477	0.0137025	0.13403
ENSG00000067057	PFKP	0.0211231	0.00226169	0.0072864	0.0105616
ENSG00000067064	IDI1	0.0660135	0.577011	0.254153	0.77334
ENSG00000067066	SP100	0.132744	0.0484471	0.0881983	0.373164
ENSG00000067082	KLF6	0.170858	0.339352	0.17607	0.744996
ENSG00000067113	PPAP2A	0.0278826	0.44758	0.0352562	0.588747
ENSG00000067141	NEO1	0.0339198	0.440347	0.0430638	0.628581
ENSG00000067167	TRAM1	0.0371926	0.027735	0.0245263	0.259959
ENSG00000067177	PHKA1	0.0484437	0.0437464	0.0369615	0.131204
ENSG00000067182	TNFRSF1A	0.112869	0.186146	0.0264045	0.834343
ENSG00000067191	CACNB1	0.00436423	0.0257288	0.00271153	0.0483371
ENSG00000067208	EVI5	0.0164216	0.439372	0.12247	0.321514
ENSG00000067221	STOML1	0.00841768	0.124197	0.0062714	0.158333
ENSG00000067225	PKM	0.0331183	0.0190382	0.099619	0.0154956
ENSG00000067248	DHX29	0.0531066	0.356177	0.189561	0.222447
ENSG00000067334	DNTTIP2	0.100464	0.00193216	0.0681203	0.00361518
ENSG00000067365	METTL22	0.0674738	0.39032	0.201372	0.490266
ENSG00000067369	TP53BP1	0.00115098	0.406679	0.00458508	0.593921
ENSG00000067445	TRO	0.00695782	0.214311	0.0033195	0.394384
ENSG00000067533	RRP15	0.337541	0.0817241	0.586178	0.0413563
ENSG00000067560	RHOA	0.0502905	0.224639	0.0730392	0.249306
ENSG00000067596	DHX8	0.00681917	0.0342338	0.0375931	0.0652772
ENSG00000067606	PRKCZ	0.00168514	0.0139756	0.00289498	0.0281301
ENSG00000067646	ZFY	0.00395163	0.198462	0.0151477	0.204082
ENSG00000067704	IARS2	0.442838	0.119681	0.613088	0.400442
ENSG00000067715	SYT1	0.0177351	0.100732	0.00434253	0.260309
ENSG00000067798	NAV3	0.00179564	0.617013	0.00427622	0.622677
ENSG00000067829	IDH3G	0.0222363	0.142136	0.117455	0.14204
ENSG00000067836	ROGDI	0.564029	0.546451	0.446145	0.816472
ENSG00000067840	PDZD4	0.168275	0.0560582	0.0361521	0.0269297
ENSG00000067842	ATP2B3	0.0143994	0.000193375	0.00287968	0.00110561
ENSG00000067900	ROCK1	0.0305227	0.278898	0.0192983	0.470756
ENSG00000067955	CBFB	0.00564094	0.000607241	0.0086454	0.00387003
ENSG00000067992	PDK3	0.0052201	0.30299	0.0305324	0.707954
ENSG00000068001	HYAL2	0.159023	0.799469	0.0995269	0.00709483
ENSG00000068024	HDAC4	0.0331548	0.203121	0.0536789	0.235592
ENSG00000068028	RASSF1	0.080535	0.465183	0.0579615	0.229637
ENSG00000068078	FGFR3	0.0509456	0.505255	0.0600025	0.086204
ENSG00000068079	IFI35	0.0888713	0.110899	0.0120204	0.355871
ENSG00000068097	HEATR6	0.0628861	0.558269	0.310155	0.738424
ENSG00000068120	COASY	0.00326111	0.104041	0.259004	0.153702
ENSG00000068137	PLEKHH3	0.0285076	0.101374	0.00692513	0.24154
ENSG00000068305	MEF2A	0.00301079	0.0563194	0.00470734	0.242793
ENSG00000068308	OTUD5	0.120349	0.158703	0.0190629	0.169259
ENSG00000068323	TFE3	0.277651	0.0668005	0.500695	0.0620441
ENSG00000068354	TBC1D25	0.00162443	0.0342771	0.00617484	0.017107
ENSG00000068366	ACSL4	0.013934	0.487519	0.0129423	0.478555
ENSG00000068383	INPP5A	0.670319	0.197378	0.0644942	0.299437
ENSG00000068394	GPKOW	0.349501	0.0835902	0.289877	0.182376
ENSG00000068400	GRIPAP1	0.0494339	0.103917	0.00892511	0.663283
ENSG00000068438	FTSJ1	0.361073	0.0306402	0.713339	0.0240215
ENSG00000068489	PRR11	0.118362	0.0716243	0.421053	0.380376
ENSG00000068615	REEP1	0.00253617	0.465397	0.00308253	0.769957
ENSG00000068650	ATP11A	0.0532419	0.84717	0.0630662	0.592287
ENSG00000068654	POLR1A	0.00800887	0.00613377	0.0305341	0.00654098
ENSG00000068697	LAPTM4A	0.0280176	0.924805	0.0157758	0.589902
ENSG00000068724	TTC7A	0.0159796	0.310175	0.0296552	0.211712
ENSG00000068745	IP6K2	0.0514926	0.3349	0.188434	0.14337
ENSG00000068784	SRBD1	0.0752692	0.133602	0.0933492	0.193637
ENSG00000068796	KIF2A	0.00229345	0.236356	0.0047702	0.451942
ENSG00000068831	RASGRP2	0.406182	0.11534	0.518813	0.211045
ENSG00000068878	PSME4	0.0717683	0.546954	0.488933	0.265918
ENSG00000068885	IFT80	0.44449	0.175656	0.704687	0.0551869
ENSG00000068903	SIRT2	0.105242	0.549754	0.125227	0.557599
ENSG00000068912	ERLEC1	0.0348406	0.038865	0.00681559	0.141739
ENSG00000068971	PPP2R5B	0.013833	0.243747	0.00652112	0.399078
ENSG00000068976	PYGM	0.0509456	0.820808	0.0386554	0.545816
ENSG00000069020	MAST4	0.0635695	0.0839248	0.18452	0.112603
ENSG00000069122	GPR116	0.143484	0.0580726	0.301757	0.208545
ENSG00000069188	SDK2	0.0035889	0.0989016	0.038822	0.0413071
ENSG00000069248	NUP133	0.709811	0.462206	0.506159	0.860587
ENSG00000069275	NUCKS1	0.00888513	0.851645	0.967827	0.330102
ENSG00000069329	VPS35	0.0167311	0.116134	0.00614327	0.675898
ENSG00000069345	DNAJA2	0.0171084	0.500746	0.00534943	0.748011
ENSG00000069399	BCL3	0.176645	0.222167	0.0633949	0.186892
ENSG00000069424	KCNAB2	0.0403247	0.0807294	0.0109892	0.100093
ENSG00000069431	ABCC9	0.020629	0.471201	0.045367	0.175005
ENSG00000069493	CLEC2D	0.02033	0.260142	0.0360166	0.341533
ENSG00000069509	FUNDC1	0.384455	0.458637	0.884158	0.334634
ENSG00000069535	MAOB	0.0578399	0.608268	0.190307	0.905442
ENSG00000069667	RORA	0.294045	0.0184189	0.451709	0.020681
ENSG00000069702	TGFBR3	0.0639515	0.157047	0.0207852	0.164746
ENSG00000069712	KIAA1107	0.0155856	0.284213	0.00713475	0.332641
ENSG00000069849	ATP1B3	0.286074	0.0624298	0.379719	0.139994
ENSG00000069869	NEDD4	0.111856	0.0670769	0.0367002	0.510902
ENSG00000069943	PIGB	0.184164	0.326154	0.808842	0.483015
ENSG00000069956	MAPK6	0.0379512	0.259595	0.00664782	0.171732
ENSG00000069966	GNB5	0.00664862	0.0541232	0.00279191	0.241892
ENSG00000069974	RAB27A	0.113937	0.0730133	0.0695359	0.361254
ENSG00000069998	CECR5	0.437132	0.0938302	0.681063	0.105917
ENSG00000070010	UFD1L	0.0259062	0.175198	0.0379744	0.561632
ENSG00000070018	LRP6	0.0282198	0.341525	0.212814	0.650382
ENSG00000070019	GUCY2C	0.434709	0.602493	0.185353	0.523229
ENSG00000070061	IKBKAP	0.0119444	0.60624	0.01322	0.43638
ENSG00000070081	NUCB2	0.0937579	0.0632159	0.160819	0.0380816
ENSG00000070087	PFN2	0.0232519	0.0641432	0.00545285	0.226773
ENSG00000070159	PTPN3	0.0148859	0.750111	0.00333644	0.752829
ENSG00000070190	DAPP1	0.0977333	0.149785	0.150247	0.115504
ENSG00000070193	FGF10	0.00571577	0.131839	0.00455318	0.157733
ENSG00000070214	SLC44A1	0.144736	0.555574	0.196693	0.562194
ENSG00000070269	TMEM260	0.0816336	0.268511	0.220098	0.120711
ENSG00000070366	SMG6	0.11858	0.251793	0.0875372	0.332373
ENSG00000070367	EXOC5	0.0444889	0.239774	0.254499	0.125681
ENSG00000070371	CLTCL1	0.0272476	0.782196	0.0453209	0.837595
ENSG00000070404	FSTL3	0.0450134	0.444427	0.0153535	0.52243
ENSG00000070413	DGCR2	0.0668439	0.0075597	0.0145051	0.00561149
ENSG00000070444	MNT	0.0049376	0.0638715	0.0129593	0.0437953
ENSG00000070476	ZXDC	0.023494	0.46475	0.0486521	0.308707
ENSG00000070495	JMJD6	0.0179465	0.0385946	0.0233241	0.0625258
ENSG00000070501	POLB	0.0519533	0.496122	0.110095	0.407979
ENSG00000070526	ST6GALNAC1	0.0852094	0.641295	0.0528028	0.642548
ENSG00000070540	WIPI1	0.138703	0.270446	0.113914	0.182908
ENSG00000070601	FRMPD1	0.44002	0.717903	0.63221	0.664583
ENSG00000070610	GBA2	0.00195553	0.0377446	0.00742761	0.0270522
ENSG00000070614	NDST1	0.328055	0.0158303	0.52236	0.021485
ENSG00000070669	ASNS	0.0132211	0.628924	0.00681286	0.943536
ENSG00000070718	AP3M2	0.00479975	0.00189336	0.00292376	0.00296483
ENSG00000070731	ST6GALNAC2	0.0216982	0.179661	0.0102352	0.186478
ENSG00000070756	PABPC1	0.0635984	0.839946	0.172455	0.244428
ENSG00000070759	TESK2	0.055913	0.0628379	0.103921	0.467045
ENSG00000070761	CFAP20	0.034205	0.210414	0.0564137	0.282651
ENSG00000070770	CSNK2A2	0.138566	0.646516	0.0940025	0.806768
ENSG00000070778	PTPN21	0.00652303	0.491979	0.00872204	0.444966
ENSG00000070785	EIF2B3	0.232239	0.254231	0.560295	0.782213
ENSG00000070808	CAMK2A	0.0597875	0.0447482	0.0138583	0.0337534
ENSG00000070814	TCOF1	0.129267	0.402153	0.170089	0.45391
ENSG00000070831	CDC42	0.371973	0.101991	0.575929	0.589586
ENSG00000070882	OSBPL3	0.00470637	0.38398	0.0116838	0.410682
ENSG00000070950	RAD18	0.118221	0.406799	0.456954	0.0749767
ENSG00000070961	ATP2B1	0.0119125	0.51196	0.00456652	0.807371
ENSG00000071051	NCK2	0.431777	0.405688	0.8534	0.535452
ENSG00000071054	MAP4K4	0.0272834	0.468484	0.063272	0.218998
ENSG00000071073	MGAT4A	0.440718	0.191358	0.509118	0.187243
ENSG00000071082	RPL31	0.0115174	0.125909	0.016949	0.0602521
ENSG00000071127	WDR1	0.24974	0.0370025	0.306104	0.00700472
ENSG00000071189	SNX13	0.275012	0.313722	0.209113	0.229503
ENSG00000071205	ARHGAP10	0.0172194	0.74393	0.0759902	0.80546
ENSG00000071242	RPS6KA2	0.0215651	0.0494194	0.0952678	0.105793
ENSG00000071243	ING3	0.188071	0.143423	0.22675	0.221699
ENSG00000071246	VASH1	0.916607	0.36088	0.764954	0.556802
ENSG00000071282	LMCD1	0.153824	0.802358	0.146159	0.305422
ENSG00000071462	WBSCR22	0.039244	0.506659	0.160965	0.880713
ENSG00000071537	SEL1L	0.365064	0.118	0.358794	0.535168
ENSG00000071539	TRIP13	0.142695	0.0493284	0.691381	0.220558
ENSG00000071553	ATP6AP1	0.00507606	0.0209146	0.0162778	0.0198479
ENSG00000071564	TCF3	0.00810506	0.00763482	0.00882331	0.00460549
ENSG00000071575	TRIB2	0.0956719	0.619843	0.120163	0.63343
ENSG00000071626	DAZAP1	0.0156234	0.192027	0.0163875	0.0960547
ENSG00000071655	MBD3	0.0566537	0.0269248	0.0272338	0.00388357
ENSG00000071794	HLTF	0.115108	0.661055	0.864524	0.363886
ENSG00000071859	FAM50A	0.0654079	0.312855	0.0626612	0.328779
ENSG00000071889	FAM3A	0.0583484	0.263356	0.080412	0.467722
ENSG00000071894	CPSF1	0.281442	0.0787222	0.516714	0.0813371
ENSG00000071967	CYBRD1	0.0633374	0.0624399	0.0158728	0.300306
ENSG00000071991	CDH19	0.144736	0.18227	0.178171	0.156708
ENSG00000071994	PDCD2	0.39949	0.820553	0.594845	0.925597
ENSG00000072041	SLC6A15	0.0038647	0.0297206	0.00394116	0.182546
ENSG00000072042	RDH11	0.494986	0.00489702	0.876237	0.00698567
ENSG00000072062	PRKACA	0.0120169	0.0235928	0.0231826	0.0176859
ENSG00000072071	LPHN1	0.00357314	0.0496604	0.0114202	0.0128717
ENSG00000072110	ACTN1	0.202284	0.0392956	0.258715	0.0449222
ENSG00000072121	ZFYVE26	0.0256959	0.642419	0.0311861	0.428551
ENSG00000072133	RPS6KA6	0.00813497	0.799844	0.0230776	0.808081
ENSG00000072134	EPN2	0.100145	0.561946	0.0395341	0.611751
ENSG00000072135	PTPN18	0.0222102	0.0670991	0.026473	0.0257056
ENSG00000072163	LIMS2	0.204312	0.343031	0.0371984	0.64489
ENSG00000072182	ASIC4	0.191563	0.274734	0.311459	0.407664
ENSG00000072195	SPEG	0.0024941	0.305591	0.0214577	0.532616
ENSG00000072201	LNX1	0.00124526	0.000505702	0.00307821	0.0012303
ENSG00000072210	ALDH3A2	0.0355084	0.262201	0.0598166	0.152255
ENSG00000072274	TFRC	0.641297	0.15402	0.504048	0.169756
ENSG00000072310	SREBF1	0.0313287	0.15305	0.0229068	0.231885
ENSG00000072315	TRPC5	0.00109629	0.0165363	0.0129204	0.043029
ENSG00000072364	AFF4	0.280735	0.542219	0.794821	0.398083
ENSG00000072401	UBE2D1	0.534716	0.482545	0.557312	0.183468
ENSG00000072415	MPP5	0.140607	0.137974	0.657186	0.0193007
ENSG00000072422	RHOBTB1	0.755545	0.247677	0.166364	0.674768
ENSG00000072501	SMC1A	0.0538753	0.217527	0.204664	0.456485
ENSG00000072506	HSD17B10	0.0152368	0.427669	0.0132858	0.448776
ENSG00000072518	MARK2	0.000830646	0.0447551	0.0210244	0.0118284
ENSG00000072571	HMMR	0.103969	0.441249	0.234459	0.628713
ENSG00000072609	CHFR	0.152712	0.162467	0.175287	0.263866
ENSG00000072657	TRHDE	0.00418251	0.105406	0.00297888	0.222733
ENSG00000072682	P4HA2	0.179141	0.412318	0.226397	0.462464
ENSG00000072736	NFATC3	0.0149754	0.408845	0.0530747	0.287436
ENSG00000072756	TRNT1	0.116179	0.156158	0.534431	0.041471
ENSG00000072778	ACADVL	0.0117827	0.0153158	0.00848029	0.013808
ENSG00000072786	STK10	0.0700201	0.796624	0.144168	0.949705
ENSG00000072803	FBXW11	0.0976684	0.117108	0.0149323	0.393901
ENSG00000072832	CRMP1	0.00118183	0.00921385	0.0140676	0.00146521
ENSG00000072840	EVC	0.13026	0.496064	0.119263	0.326843
ENSG00000072849	DERL2	0.0114194	0.168198	0.0137835	0.102874
ENSG00000072858	SIDT1	0.00378756	0.313702	0.00291129	0.592883
ENSG00000072952	MRVI1	0.0476963	0.151776	0.0225873	0.538762
ENSG00000072954	TMEM38A	0.00160295	0.00320332	0.00411188	0.00354521
ENSG00000072958	AP1M1	0.0036554	0.0793026	0.0155432	0.0478831
ENSG00000073008	PVR	0.608396	0.0906	0.467213	0.0964257
ENSG00000073050	XRCC1	0.237175	0.847739	0.861926	0.884204
ENSG00000073060	SCARB1	0.182898	0.520559	0.0672835	0.299803
ENSG00000073111	MCM2	0.0628785	0.226176	0.302011	0.806412
ENSG00000073146	MOV10L1	0.607437	0.379204	0.193442	0.35129
ENSG00000073169	SELO	0.0194064	0.0337243	0.00809476	0.0525584
ENSG00000073331	ALPK1	0.0871903	0.0193296	0.120722	0.0477018
ENSG00000073350	LLGL2	0.0421023	0.166104	0.0521292	0.290715
ENSG00000073417	PDE8A	0.0633767	0.473356	0.154552	0.102705
ENSG00000073464	CLCN4	0.00295998	0.0135808	0.0026994	0.0367953
ENSG00000073536	NLE1	0.00159636	0.00960585	0.014311	0.00248133
ENSG00000073578	SDHA	0.137157	0.0463789	0.031689	0.0807341
ENSG00000073584	SMARCE1	0.0275449	0.105411	0.039763	0.06322
ENSG00000073605	GSDMB	0.064812	0.0119169	0.155948	0.017887
ENSG00000073614	KDM5A	0.0188053	0.537575	0.0439383	0.354404
ENSG00000073670	ADAM11	0.0115891	0.0398541	0.00392388	0.091329
ENSG00000073711	PPP2R3A	0.0291039	0.417022	0.206921	0.108053
ENSG00000073712	FERMT2	0.020175	0.0127203	0.0162576	0.202922
ENSG00000073737	DHRS9	0.120819	0.320832	0.56485	0.302215
ENSG00000073756	PTGS2	0.208192	0.244589	0.375934	0.672846
ENSG00000073792	IGF2BP2	0.135675	0.134476	0.0816393	0.423072
ENSG00000073803	MAP3K13	0.0813628	0.581188	0.682901	0.262165
ENSG00000073849	ST6GAL1	0.521182	0.0125929	0.369549	0.048566
ENSG00000073910	FRY	0.0014229	0.0384386	0.00286781	0.0557662
ENSG00000073921	PICALM	0.0219561	0.483051	0.0978736	0.10454
ENSG00000074047	GLI2	0.023437	0.101712	0.0133825	0.435069
ENSG00000074054	CLASP1	0.076542	0.386559	0.0728201	0.389781
ENSG00000074071	MRPS34	0.0382134	0.199771	0.284404	0.112352
ENSG00000074181	NOTCH3	0.301049	0.0704568	0.0680495	0.00995228
ENSG00000074201	CLNS1A	0.00789795	0.525405	0.00458728	0.249915
ENSG00000074211	PPP2R2C	0.00282655	0.060825	0.00240306	0.0846537
ENSG00000074219	TEAD2	0.180416	0.16376	0.0739949	0.287676
ENSG00000074266	EED	0.00180787	0.0464347	0.0174535	0.0250869
ENSG00000074276	CDHR2	0.0166653	0.440365	0.0458458	0.526701
ENSG00000074317	SNCB	0.0527755	0.505886	0.0351933	0.287122
ENSG00000074319	TSG101	0.0285689	0.329744	0.0904407	0.529499
ENSG00000074356	C17orf85	0.0298432	0.641903	0.10032	0.283241
ENSG00000074410	CA12	0.144736	0.20661	0.0547355	0.265765
ENSG00000074416	MGLL	0.124246	0.53137	0.295441	0.385423
ENSG00000074527	NTN4	0.386578	0.285726	0.0728344	0.758897
ENSG00000074582	BCS1L	0.0338609	0.0572962	0.172037	0.042924
ENSG00000074590	NUAK1	0.00892021	0.00414536	0.00307275	0.0139919
ENSG00000074603	DPP8	0.0739922	0.180101	0.0192971	0.447759
ENSG00000074621	SLC24A1	0.114714	0.261847	0.209752	0.402088
ENSG00000074657	ZNF532	0.0382749	0.351009	0.15446	0.658474
ENSG00000074695	LMAN1	0.00808388	0.172189	0.0172365	0.107946
ENSG00000074696	PTPLAD1	0.0160449	0.232733	0.0832386	0.186915
ENSG00000074706	IPCEF1	0.0238901	0.506136	0.00990548	0.690571
ENSG00000074755	ZZEF1	0.452693	0.102136	0.524451	0.120481
ENSG00000074800	ENO1	0.0438033	0.118784	0.0478669	0.083834
ENSG00000074803	SLC12A1	0.0268755	0.0391793	0.00492211	0.0662917
ENSG00000074842	C19orf10	0.0579951	0.217472	0.288654	0.398775
ENSG00000074855	ANO8	0.154992	0.702548	0.2911	0.441573
ENSG00000074935	TUBE1	0.222865	0.246706	0.55256	0.123166
ENSG00000074964	ARHGEF10L	0.381331	0.825651	0.183326	0.800541
ENSG00000075035	WSCD2	0.00540707	0.0164816	0.00227245	0.0249708
ENSG00000075089	ACTR6	0.630927	0.146724	0.254813	0.0643975
ENSG00000075131	TIPIN	0.0382372	0.229043	0.0928743	0.167713
ENSG00000075142	SRI	0.0439535	0.295234	0.0209023	0.274549
ENSG00000075151	EIF4G3	0.00727215	0.19727	0.00438298	0.439322
ENSG00000075188	NUP37	0.0266776	0.422125	0.0390446	0.401192
ENSG00000075213	SEMA3A	0.143234	0.378774	0.181674	0.220857
ENSG00000075218	GTSE1	0.103969	0.600084	0.278026	0.299138
ENSG00000075223	SEMA3C	0.278037	0.295754	0.181577	0.280881
ENSG00000075234	TTC38	0.00870518	0.395129	0.00565687	0.609271
ENSG00000075239	ACAT1	0.0130613	0.512641	0.0228114	0.268024
ENSG00000075240	GRAMD4	0.0104432	0.0455442	0.127865	0.0038122
ENSG00000075275	CELSR1	0.54681	0.0174173	0.407903	0.206727
ENSG00000075290	WNT8B	0.00268537	0.112385	0.0140496	0.355174
ENSG00000075292	ZNF638	0.0434578	0.0162783	0.141962	0.0115288
ENSG00000075303	SLC25A40	0.0441839	0.178504	0.00726523	0.479928
ENSG00000075336	TIMM21	0.00341291	0.434105	0.0202916	0.167732
ENSG00000075340	ADD2	0.00241002	0.000373744	0.00269922	0.00133245
ENSG00000075391	RASAL2	0.00828049	0.341428	0.00852309	0.756848
ENSG00000075399	VPS9D1	0.156399	0.0530794	0.454565	0.0565532
ENSG00000075407	ZNF37A	0.402453	0.0657104	0.827994	0.03648
ENSG00000075413	MARK3	0.000740301	0.0514683	0.0470345	0.0222945
ENSG00000075415	SLC25A3	0.0174239	0.01735	0.0618134	0.00955242
ENSG00000075420	FNDC3B	0.109681	0.338066	0.162412	0.294653
ENSG00000075426	FOSL2	0.569199	0.130263	0.285019	0.0879288
ENSG00000075461	CACNG4	0.18309	0.664733	0.260248	0.570666
ENSG00000075539	FRYL	0.0867563	0.873228	0.197432	0.272655
ENSG00000075568	TMEM131	0.0238103	0.0345629	0.0115864	0.0347493
ENSG00000075618	FSCN1	0.708034	0.289403	0.454141	0.395725
ENSG00000075624	ACTB	0.107543	0.0399459	0.296857	0.0330262
ENSG00000075643	MOCOS	0.0588806	0.210116	0.10674	0.222931
ENSG00000075651	PLD1	0.116561	0.373512	0.1654	0.093317
ENSG00000075711	DLG1	0.696893	0.55142	0.292721	0.14173
ENSG00000075785	RAB7A	0.330941	0.0938099	0.610926	0.22527
ENSG00000075790	BCAP29	0.242108	0.158763	0.0914312	0.0979395
ENSG00000075826	SEC31B	0.785764	0.133569	0.69822	0.117822
ENSG00000075856	SART3	0.0440339	0.0915432	0.00618476	0.267234
ENSG00000075884	ARHGAP15	0.112495	0.552797	0.278133	0.195877
ENSG00000075914	EXOSC7	0.07854	0.481963	0.590905	0.789443
ENSG00000075945	KIFAP3	0.00559045	0.126379	0.00300975	0.291497
ENSG00000075975	MKRN2	0.0292655	0.634813	0.00886116	0.633707
ENSG00000076003	MCM6	0.206072	0.770718	0.511188	0.39537
ENSG00000076043	REXO2	0.0296409	0.0624746	0.0417585	0.0477213
ENSG00000076053	RBM7	0.00861887	0.101643	0.0120889	0.07437
ENSG00000076067	RBMS2	0.0667258	0.171018	0.00948403	0.383338
ENSG00000076108	BAZ2A	0.55884	0.674196	0.4835	0.641145
ENSG00000076201	PTPN23	0.2392	0.642722	0.414193	0.590957
ENSG00000076242	MLH1	0.0439209	0.548931	0.163917	0.134347
ENSG00000076248	UNG	0.0454365	0.373724	0.0118833	0.0828818
ENSG00000076258	FMO4	0.0357744	0.372812	0.0388708	0.568773
ENSG00000076321	KLHL20	0.133231	0.531304	0.538217	0.816731
ENSG00000076344	RGS11	0.0621311	0.0154013	0.167343	0.0108594
ENSG00000076351	SLC46A1	0.0159345	0.506144	0.00907544	0.609006
ENSG00000076356	PLXNA2	0.00120701	0.0051273	0.00776247	0.00641975
ENSG00000076382	SPAG5	0.198248	0.015807	0.113251	0.0257598
ENSG00000076513	ANKRD13A	0.0386017	0.290646	0.0631372	0.10358
ENSG00000076554	TPD52	0.224453	0.0258608	0.0725394	0.0125961
ENSG00000076555	ACACB	0.0391554	0.142132	0.0254561	0.111491
ENSG00000076604	TRAF4	0.0115555	0.589719	0.00830654	0.545632
ENSG00000076641	PAG1	0.0754223	0.120118	0.0963791	0.0734909
ENSG00000076650	GPATCH1	0.00205529	0.428554	0.00965261	0.501784
ENSG00000076685	NT5C2	0.186844	0.370341	0.408531	0.311872
ENSG00000076706	MCAM	0.148578	0.294939	0.163646	0.0308409
ENSG00000076716	GPC4	0.108901	0.318487	0.0694969	0.186902
ENSG00000076770	MBNL3	0.111046	0.462451	0.168935	0.47039
ENSG00000076826	CAMSAP3	0.00343474	0.248268	0.0106642	0.454853
ENSG00000076864	RAP1GAP	0.0249009	0.355917	0.00531803	0.881312
ENSG00000076924	XAB2	0.138444	0.287671	0.188583	0.47076
ENSG00000076928	ARHGEF1	0.0269012	0.369555	0.0326958	0.286308
ENSG00000076944	STXBP2	0.103969	0.0697054	0.138048	0.0788412
ENSG00000076984	MAP2K7	0.0862908	0.161838	0.133092	0.291538
ENSG00000077009	NMRK2	0.219947	0.738794	0.892632	0.891249
ENSG00000077044	DGKD	0.351462	0.651328	0.233168	0.76855
ENSG00000077063	CTTNBP2	0.28862	0.18331	0.265277	0.0700116
ENSG00000077080	ACTL6B	0.0232996	0.221401	0.00465249	0.34242
ENSG00000077092	RARB	0.0123907	0.549048	0.00342309	0.744632
ENSG00000077097	TOP2B	0.860856	0.279531	0.272028	0.151707
ENSG00000077147	TM9SF3	0.101072	0.327391	0.443491	0.233753
ENSG00000077150	NFKB2	0.115363	0.0358371	0.0180032	0.321555
ENSG00000077152	UBE2T	0.139991	0.135513	0.102018	0.213556
ENSG00000077157	PPP1R12B	0.000540342	0.32624	0.00765386	0.486268
ENSG00000077232	DNAJC10	0.218057	0.365403	0.488404	0.677613
ENSG00000077235	GTF3C1	0.0133576	0.163905	0.0255054	0.123682
ENSG00000077238	IL4R	0.134892	0.205288	0.0534844	0.212036
ENSG00000077254	USP33	0.0184498	0.684675	0.00845692	0.806884
ENSG00000077264	PAK3	0.003174	0.373588	0.00338115	0.682863
ENSG00000077279	DCX	0.00156921	0.895199	0.0156394	0.688439
ENSG00000077312	SNRPA	0.0280492	0.156701	0.032425	0.223545
ENSG00000077327	SPAG6	0.0255801	0.341382	0.00749076	0.258531
ENSG00000077348	EXOSC5	0.41081	0.177727	0.543774	0.190978
ENSG00000077380	DYNC1I2	0.124021	0.367301	0.670383	0.619552
ENSG00000077420	APBB1IP	0.0968468	0.233277	0.199712	0.162769
ENSG00000077458	FAM76B	0.00869968	0.227954	0.0261029	0.138251
ENSG00000077514	POLD3	0.0942593	0.304363	0.320486	0.100667
ENSG00000077522	ACTN2	0.618836	0.102586	0.141136	0.656049
ENSG00000077549	CAPZB	0.368161	0.0499013	0.807288	0.0146581
ENSG00000077585	GPR137B	0.0242259	0.0458267	0.00911249	0.0509303
ENSG00000077616	NAALAD2	0.704159	0.0911494	0.732879	0.0559546
ENSG00000077684	JADE1	0.0433218	0.318465	0.161514	0.469544
ENSG00000077713	SLC25A43	0.0198099	0.00313544	0.0185286	0.0116689
ENSG00000077721	UBE2A	0.0661546	0.882515	0.132919	0.543975
ENSG00000077782	FGFR1	0.105294	0.418634	0.0330043	0.0863443
ENSG00000077935	SMC1B	0.0811961	0.169289	0.0835756	0.140956
ENSG00000077942	FBLN1	0.297919	0.273709	0.125013	0.0637929
ENSG00000077943	ITGA8	0.158005	0.426484	0.24373	0.334456
ENSG00000078018	MAP2	0.00372365	0.491317	0.00589548	0.581107
ENSG00000078043	PIAS2	0.140177	0.156959	0.0551176	0.0721151
ENSG00000078053	AMPH	0.0230805	0.000201047	0.0042573	0.00422024
ENSG00000078061	ARAF	0.0187629	0.783507	0.0118525	0.763731
ENSG00000078070	MCCC1	0.0706427	0.563626	0.629823	0.475699
ENSG00000078098	FAP	0.103969	0.59009	0.373728	0.155463
ENSG00000078114	NEBL	0.0557066	0.392716	0.200449	0.25782
ENSG00000078124	ACER3	0.110525	0.218875	0.342231	0.439464
ENSG00000078140	UBE2K	0.0324995	0.64045	0.00657082	0.483196
ENSG00000078142	PIK3C3	0.125637	0.770767	0.0247956	0.441264
ENSG00000078177	N4BP2	0.0719153	0.0693035	0.0660547	0.579046
ENSG00000078237	C12orf5	0.419691	0.334878	0.131557	0.854835
ENSG00000078246	TULP3	0.00692624	0.265852	0.00552513	0.801486
ENSG00000078269	SYNJ2	0.122954	0.0767482	0.335823	0.246671
ENSG00000078295	ADCY2	0.0893181	0.0181428	0.0792771	0.0150324
ENSG00000078304	PPP2R5C	0.18218	0.795082	0.0386523	0.345562
ENSG00000078328	RBFOX1	0.0230805	0.0127135	0.00518391	0.0489399
ENSG00000078369	GNB1	0.00637994	0.153771	0.00512156	0.089368
ENSG00000078401	EDN1	0.1446	0.630617	0.0922172	0.20997
ENSG00000078403	MLLT10	0.0411773	0.225441	0.120861	0.125722
ENSG00000078487	ZCWPW1	0.0669824	0.0650818	0.114792	0.0362417
ENSG00000078549	ADCYAP1R1	0.0939725	0.0606571	0.345472	0.0715964
ENSG00000078579	FGF20	0.0755176	0.593062	0.553922	0.351996
ENSG00000078596	ITM2A	0.2936	0.601947	0.0735992	0.499255
ENSG00000078618	NRD1	0.464068	0.719637	0.614783	0.278969
ENSG00000078668	VDAC3	0.0343181	0.196226	0.0169839	0.447185
ENSG00000078674	PCM1	0.246041	0.202432	0.631551	0.115079
ENSG00000078687	TNRC6C	0.0853294	0.797634	0.109676	0.745984
ENSG00000078699	CBFA2T2	0.00423162	0.379269	0.0280926	0.470557
ENSG00000078725	BRINP1	0.00156068	0.0790581	0.00390102	0.101132
ENSG00000078747	ITCH	0.130539	0.253818	0.810054	0.322583
ENSG00000078795	PKD2L2	0.505231	0.74887	0.360421	0.698349
ENSG00000078804	TP53INP2	0.144736	0.814566	0.160005	0.646424
ENSG00000078808	SDF4	0.0418528	0.154054	0.0208973	0.235851
ENSG00000078902	TOLLIP	0.00640664	0.0567051	0.00373574	0.0409786
ENSG00000078967	UBE2D4	0.0539498	0.54639	0.0280902	0.33609
ENSG00000079101	CLUL1	0.00107115	0.368321	0.00400994	0.382079
ENSG00000079102	RUNX1T1	0.00183818	0.0554378	0.00738132	0.157884
ENSG00000079134	THOC1	0.00310005	0.164783	0.035247	0.102354
ENSG00000079150	FKBP7	0.0890086	0.232328	0.118671	0.360359
ENSG00000079156	OSBPL6	0.0101268	0.17444	0.028037	0.434314
ENSG00000079215	SLC1A3	0.0509456	0.446721	0.086316	0.490365
ENSG00000079246	XRCC5	0.0666262	0.196768	0.455006	0.444731
ENSG00000079257	LXN	0.103969	0.671333	0.301869	0.376624
ENSG00000079263	SP140	0.103969	0.460913	0.206249	0.0500813
ENSG00000079277	MKNK1	0.294004	0.110933	0.46586	0.120814
ENSG00000079308	TNS1	0.0946387	0.298443	0.0375503	0.11249
ENSG00000079332	SAR1A	0.573156	0.353422	0.460294	0.706121
ENSG00000079335	CDC14A	0.0304867	0.0182635	0.019746	0.227231
ENSG00000079337	RAPGEF3	0.0159659	0.043268	0.0109004	0.115135
ENSG00000079385	CEACAM1	0.297919	0.275677	0.115389	0.520872
ENSG00000079387	SENP1	0.0417113	0.361072	0.112112	0.420602
ENSG00000079432	CIC	0.276489	0.46662	0.149936	0.440444
ENSG00000079435	LIPE	0.144736	0.940948	0.184655	0.675376
ENSG00000079459	FDFT1	0.410451	0.0272087	0.183764	0.0603428
ENSG00000079462	PAFAH1B3	0.340274	0.181297	0.62292	0.0929265
ENSG00000079482	OPHN1	0.0754971	0.310125	0.287007	0.175588
ENSG00000079616	KIF22	0.206843	0.202749	0.431267	0.18432
ENSG00000079689	SCGN	0.24034	0.218971	0.756423	0.280084
ENSG00000079691	LRRC16A	0.0509456	0.337129	0.0970072	0.905767
ENSG00000079739	PGM1	0.0636756	0.4011	0.0551847	0.288503
ENSG00000079785	DDX1	0.0672399	0.298707	0.020039	0.557817
ENSG00000079805	DNM2	0.0353392	0.534467	0.0391286	0.663846
ENSG00000079819	EPB41L2	0.0985494	0.899241	0.598796	0.556004
ENSG00000079841	RIMS1	0.00633384	0.556947	0.0114255	0.381539
ENSG00000079931	MOXD1	0.0342935	0.862986	0.0811141	0.755773
ENSG00000079950	STX7	0.659417	0.647666	0.0898293	0.234129
ENSG00000079974	RABL2B	0.0474716	0.295693	0.0116768	0.489998
ENSG00000079999	KEAP1	0.0610709	0.144104	0.107362	0.233303
ENSG00000080007	DDX43	0.0798949	0.341287	0.12057	0.347456
ENSG00000080031	PTPRH	0.163734	0.944415	0.205678	0.420124
ENSG00000080189	SLC35C2	0.0226204	0.213568	0.0115079	0.309235
ENSG00000080200	CRYBG3	0.0172109	0.224927	0.0550087	0.327481
ENSG00000080224	EPHA6	0.00307308	0.0225288	0.0154302	0.0362548
ENSG00000080298	RFX3	0.124311	0.672601	0.387826	0.645584
ENSG00000080345	RIF1	0.679296	0.161276	0.75471	0.146101
ENSG00000080371	RAB21	0.00469893	0.0357536	0.00803797	0.024244
ENSG00000080493	SLC4A4	0.0509456	0.582734	0.110146	0.471342
ENSG00000080503	SMARCA2	0.00310843	0.185824	0.0117187	0.292666
ENSG00000080546	SESN1	0.706208	0.333679	0.724027	0.32245
ENSG00000080561	MID2	0.162623	0.0167557	0.0368632	0.133106
ENSG00000080573	COL5A3	0.052596	0.63189	0.130852	0.914455
ENSG00000080603	SRCAP	0.0295941	0.0760944	0.190587	0.0382079
ENSG00000080608	KIAA0020	0.0676766	0.267198	0.173085	0.0633687
ENSG00000080618	CPB2	0.15364	0.454886	0.632003	0.63935
ENSG00000080644	CHRNA3	0.0217617	0.738232	0.0583842	0.66261
ENSG00000080709	KCNN2	0.00146461	0.371631	0.00774196	0.450717
ENSG00000080802	CNOT4	0.174461	0.0731536	0.127989	0.0312673
ENSG00000080815	PSEN1	0.166189	0.0187275	0.226744	0.599884
ENSG00000080819	CPOX	0.130411	0.278381	0.167365	0.772735
ENSG00000080822	CLDND1	0.144736	0.559569	0.167989	0.399876
ENSG00000080823	MOK	0.294402	0.15771	0.674532	0.15168
ENSG00000080824	HSP90AA1	0.102642	0.0381058	0.170283	0.0290829
ENSG00000080839	RBL1	0.00801938	0.233576	0.0228785	0.159458
ENSG00000080845	DLGAP4	0.00186373	0.146876	0.0280141	0.0492111
ENSG00000080986	NDC80	0.103969	0.651148	0.261086	0.358796
ENSG00000081014	AP4E1	0.0470918	0.834283	0.208987	0.502331
ENSG00000081019	RSBN1	0.116896	0.0592872	0.554568	0.0399044
ENSG00000081026	MAGI3	0.0293762	0.209012	0.0121957	0.297379
ENSG00000081041	CXCL2	0.0839782	0.00328574	0.205458	0.00110293
ENSG00000081052	COL4A4	0.205228	0.249322	0.0215939	0.384682
ENSG00000081059	TCF7	0.0698382	0.618778	0.0238267	0.314783
ENSG00000081087	OSTM1	0.359124	0.283198	0.474906	0.573799
ENSG00000081138	CDH7	0.00234692	0.0287045	0.00440136	0.0959987
ENSG00000081154	PCNP	0.137302	0.234465	0.718342	0.0939139
ENSG00000081177	EXD2	0.183328	0.37624	0.124676	0.539252
ENSG00000081181	ARG2	0.00147394	0.238393	0.0033093	0.513152
ENSG00000081189	MEF2C	0.00234448	0.235459	0.00226542	0.428114
ENSG00000081237	PTPRC	0.102962	0.0251565	0.199392	0.0512917
ENSG00000081248	CACNA1S	0.00160383	0.0286536	0.0136288	0.0235809
ENSG00000081307	UBA5	0.46905	0.300432	0.139349	0.24782
ENSG00000081320	STK17B	0.034771	0.00259475	0.0263818	0.0335271
ENSG00000081377	CDC14B	0.0108193	0.0912947	0.042499	0.0206781
ENSG00000081386	ZNF510	0.0584227	0.806175	0.0190449	0.594208
ENSG00000081479	LRP2	0.144736	0.407427	0.212957	0.219546
ENSG00000081665	ZNF506	0.0908006	0.813164	0.381131	0.543536
ENSG00000081721	DUSP12	0.303262	0.518072	0.404336	0.416756
ENSG00000081760	AACS	0.00345734	0.00230634	0.00243595	0.00587994
ENSG00000081791	KIAA0141	0.00919463	0.462662	0.0044558	0.249924
ENSG00000081803	CADPS2	0.0230805	0.204761	0.00940584	0.278019
ENSG00000081818	PCDHB4	0.197102	0.0976905	0.434951	0.106106
ENSG00000081842	PCDHA6	0.00113888	0.000998641	0.00899708	0.00183646
ENSG00000081853	PCDHGA2	0.246652	0.0882731	0.864266	0.0523925
ENSG00000081870	HSPB11	0.0231049	0.212264	0.0409559	0.176287
ENSG00000081913	PHLPP1	0.0301373	0.639535	0.036369	0.909626
ENSG00000081923	ATP8B1	0.121925	0.285322	0.460892	0.425707
ENSG00000081985	IL12RB2	0.00126034	0.00586003	0.00462343	0.00884477
ENSG00000082014	SMARCD3	0.0761709	0.0373789	0.144782	0.00503834
ENSG00000082068	WDR70	0.208465	0.095653	0.437618	0.0596145
ENSG00000082074	FYB	0.0750791	0.0142606	0.155054	0.0109797
ENSG00000082126	MPP4	0.663591	0.111158	0.682279	0.0735761
ENSG00000082146	STRADB	0.0169936	0.884742	0.0167055	0.663201
ENSG00000082153	BZW1	0.113854	0.586181	0.434841	0.69292
ENSG00000082196	C1QTNF3	0.0115996	0.0904997	0.0284468	0.0909867
ENSG00000082212	ME2	0.0581565	0.543881	0.119184	0.177983
ENSG00000082213	C5orf22	0.00707341	0.020368	0.00348184	0.0384821
ENSG00000082258	CCNT2	0.352765	0.628054	0.431137	0.640372
ENSG00000082269	FAM135A	0.255765	0.254029	0.276744	0.205753
ENSG00000082293	COL19A1	0.0019555	0.0778491	0.00396937	0.133751
ENSG00000082397	EPB41L3	0.0374275	0.00141982	0.00499728	0.00803587
ENSG00000082438	COBLL1	0.295204	0.314773	0.234815	0.42817
ENSG00000082458	DLG3	0.00130215	0.000656153	0.00278639	0.00020173
ENSG00000082482	KCNK2	0.00110254	0.810447	0.0109949	0.785186
ENSG00000082497	SERTAD4	0.0017899	0.342786	0.00770966	0.265654
ENSG00000082512	TRAF5	0.633724	0.176966	0.361349	0.300595
ENSG00000082515	MRPL22	0.0719608	0.788599	0.103689	0.761111
ENSG00000082516	GEMIN5	0.384884	0.320367	0.354286	0.28163
ENSG00000082556	OPRK1	0.0106123	0.878109	0.106746	0.904304
ENSG00000082641	NFE2L1	0.010036	0.0709864	0.0354609	0.135557
ENSG00000082684	SEMA5B	0.00142345	0.747775	0.00727028	0.844729
ENSG00000082701	GSK3B	0.0030604	0.162909	0.00330407	0.202882
ENSG00000082781	ITGB5	0.131789	0.499993	0.0214342	0.123608
ENSG00000082805	ERC1	0.372009	0.574062	0.320198	0.352373
ENSG00000082898	XPO1	0.0137653	0.052436	0.0449369	0.0454838
ENSG00000082929	C4orf6	0.152168	0.26409	0.100669	0.36321
ENSG00000082996	RNF13	0.100577	0.265336	0.226589	0.119474
ENSG00000083067	TRPM3	0.0475255	0.477992	0.16321	0.598854
ENSG00000083093	PALB2	0.0806669	0.328067	0.488059	0.359854
ENSG00000083097	DOPEY1	0.00547692	0.517086	0.00843464	0.58061
ENSG00000083099	LYRM2	0.0688941	0.940477	0.701859	0.41051
ENSG00000083123	BCKDHB	0.0404286	0.857834	0.0413337	0.67777
ENSG00000083168	KAT6A	0.0263159	0.669058	0.0670321	0.625503
ENSG00000083223	ZCCHC6	0.0516905	0.0824335	0.131646	0.0451534
ENSG00000083290	ULK2	0.0185248	0.753629	0.082633	0.518007
ENSG00000083312	TNPO1	0.0239496	0.106091	0.0453789	0.0673308
ENSG00000083444	PLOD1	0.0645686	0.264029	0.0602301	0.388369
ENSG00000083454	P2RX5	0.00205761	0.508313	0.0079176	0.593299
ENSG00000083457	ITGAE	0.0148281	0.206135	0.0423049	0.107078
ENSG00000083520	DIS3	0.466415	0.445356	0.676305	0.44906
ENSG00000083535	PIBF1	0.0415179	0.00484615	0.0175013	0.0101597
ENSG00000083544	TDRD3	0.00501847	0.135074	0.0284549	0.0656564
ENSG00000083635	NUFIP1	0.145293	0.292613	0.0677641	0.230973
ENSG00000083642	PDS5B	0.020611	0.334223	0.00483333	0.398361
ENSG00000083720	OXCT1	0.00381181	0.250802	0.00298275	0.490683
ENSG00000083750	RRAGB	0.00460185	0.0111013	0.00295358	0.10673
ENSG00000083799	CYLD	0.00896975	0.256633	0.00388402	0.19325
ENSG00000083807	SLC27A5	0.0268393	0.22158	0.00627205	0.0379729
ENSG00000083812	ZNF324	0.00143449	0.0231224	0.00551949	0.00831408
ENSG00000083814	ZNF671	0.0423528	0.251189	0.369389	0.0809979
ENSG00000083817	ZNF416	0.0224071	0.372734	0.0544901	0.235962
ENSG00000083828	ZNF586	0.390594	0.510863	0.154376	0.696459
ENSG00000083838	ZNF446	0.0666741	0.824579	0.107491	0.806615
ENSG00000083844	ZNF264	0.405055	0.194577	0.0571511	0.31763
ENSG00000083845	RPS5	0.0241836	0.276006	0.036077	0.206182
ENSG00000083857	FAT1	0.061967	0.709783	0.128128	0.405966
ENSG00000083937	CHMP2B	0.0877261	0.681432	0.755225	0.252014
ENSG00000084070	SMAP2	0.0026578	0.00406437	0.0033561	0.00416737
ENSG00000084072	PPIE	0.0694137	0.8426	0.135677	0.645421
ENSG00000084073	ZMPSTE24	0.00742986	0.050215	0.0182959	0.0446962
ENSG00000084090	STARD7	0.198252	0.15286	0.0635299	0.27995
ENSG00000084092	NOA1	0.0574131	0.253204	0.701737	0.305088
ENSG00000084093	REST	0.0147722	0.0625383	0.0172217	0.187694
ENSG00000084110	HAL	0.129127	0.422316	0.0742374	0.789748
ENSG00000084112	SSH1	0.18972	0.399804	0.274743	0.312256
ENSG00000084207	GSTP1	0.0175708	0.392979	0.0145143	0.272041
ENSG00000084234	APLP2	0.0366029	0.00506859	0.0503723	0.00609602
ENSG00000084444	KIAA1467	0.00323958	4.3057e-05	0.00262407	0.00017478
ENSG00000084453	SLCO1A2	0.144736	0.759613	0.387719	0.263833
ENSG00000084463	WBP11	0.00215789	0.0203643	0.00576384	0.0331339
ENSG00000084623	EIF3I	0.102073	0.378552	0.26488	0.344551
ENSG00000084628	NKAIN1	0.980692	0.902063	0.142739	0.578952
ENSG00000084636	COL16A1	0.0714624	0.580136	0.124461	0.518345
ENSG00000084652	TXLNA	0.0120192	0.525026	0.0382929	0.336371
ENSG00000084676	NCOA1	0.215316	0.645019	0.149836	0.63424
ENSG00000084693	AGBL5	0.163273	0.197029	0.181099	0.159608
ENSG00000084710	EFR3B	0.00508257	0.0103641	0.0268693	0.00482762
ENSG00000084731	KIF3C	0.00147084	0.000601262	0.002895	0.00110455
ENSG00000084733	RAB10	0.0117012	0.318188	0.039932	0.133048
ENSG00000084754	HADHA	0.0096279	0.524591	0.00448972	0.40329
ENSG00000084764	MAPRE3	0.0137105	0.0490684	0.00352229	0.0566033
ENSG00000084774	CAD	0.0555683	0.651742	0.133151	0.983335
ENSG00000085063	CD59	0.0976544	0.442478	0.0693749	0.621083
ENSG00000085117	CD82	0.0488207	0.385272	0.0333799	0.698972
ENSG00000085185	BCORL1	0.568403	0.452047	0.629213	0.383037
ENSG00000085224	ATRX	0.0430675	0.360831	0.0230973	0.299529
ENSG00000085274	MYNN	0.0861824	0.160935	0.361949	0.0858422
ENSG00000085276	MECOM	0.112892	0.431766	0.182623	0.79229
ENSG00000085365	SCAMP1	0.00991032	0.121728	0.00467818	0.210154
ENSG00000085377	PREP	0.00894961	0.00480769	0.00486663	0.0105079
ENSG00000085382	HACE1	0.0284649	0.565787	0.0103185	0.590661
ENSG00000085415	SEH1L	0.0347282	0.277374	0.0116956	0.915959
ENSG00000085433	WDR47	0.00407117	0.226271	0.00316418	0.473849
ENSG00000085449	WDFY1	0.445342	0.26853	0.557155	0.240362
ENSG00000085465	OVGP1	0.298473	0.609682	0.424627	0.515626
ENSG00000085491	SLC25A24	0.103969	0.781011	0.280516	0.498716
ENSG00000085511	MAP3K4	0.695197	0.0362973	0.52231	0.0259604
ENSG00000085514	PILRA	0.187476	0.128176	0.186991	0.150763
ENSG00000085552	IGSF9	0.0884857	0.205799	0.112432	0.166148
ENSG00000085563	ABCB1	0.524016	0.375248	0.0790887	0.589225
ENSG00000085644	ZNF213	0.290228	0.087704	0.139895	0.119216
ENSG00000085662	AKR1B1	0.0713373	0.174601	0.534766	0.173771
ENSG00000085719	CPNE3	0.0100946	0.0970356	0.00832192	0.200293
ENSG00000085733	CTTN	0.14174	0.327561	0.220953	0.179669
ENSG00000085741	WNT11	0.676051	0.163115	0.960328	0.174015
ENSG00000085760	MTIF2	0.140516	0.185654	0.589488	0.067439
ENSG00000085788	DDHD2	0.00456875	0.0760784	0.00399191	0.166198
ENSG00000085832	EPS15	0.0643201	0.486981	0.014376	0.235425
ENSG00000085840	ORC1	0.103969	0.506115	0.25549	0.846995
ENSG00000085871	MGST2	0.0997003	0.0396	0.111739	0.0315728
ENSG00000085872	CHERP	0.00211791	0.189728	0.029309	0.12886
ENSG00000085978	ATG16L1	0.00939255	0.014004	0.00729402	0.0529802
ENSG00000085982	USP40	0.00832803	0.133983	0.016315	0.0771806
ENSG00000085998	POMGNT1	0.380912	0.229704	0.680071	0.647495
ENSG00000085999	RAD54L	0.0951771	0.558651	0.333192	0.39761
ENSG00000086015	MAST2	0.0365156	0.197133	0.107114	0.3264
ENSG00000086061	DNAJA1	0.317662	0.102989	0.0292359	0.0475425
ENSG00000086062	B4GALT1	0.160042	0.860772	0.087247	0.330996
ENSG00000086065	CHMP5	0.34044	0.595819	0.222723	0.805456
ENSG00000086102	NFX1	0.167627	0.175449	0.0204542	0.197404
ENSG00000086159	AQP6	0.0225268	0.359124	0.0335624	0.510427
ENSG00000086189	DIMT1	0.00882626	0.563089	0.107376	0.249636
ENSG00000086200	IPO11	0.109109	0.311988	0.474242	0.584652
ENSG00000086205	FOLH1	0.144736	0.255111	0.22797	0.546113
ENSG00000086232	EIF2AK1	0.668395	0.0652006	0.0304229	0.138509
ENSG00000086289	EPDR1	0.0240237	0.0351152	0.00416167	0.187515
ENSG00000086300	SNX10	0.0241391	0.489201	0.00605762	0.355178
ENSG00000086475	SEPHS1	0.0219476	0.320727	0.00875061	0.261231
ENSG00000086504	MRPL28	0.00737055	0.153472	0.0733627	0.150614
ENSG00000086506	HBQ1	0.00228584	0.0540473	0.0213471	0.0658074
ENSG00000086544	ITPKC	0.0155935	0.347525	0.0194603	0.186897
ENSG00000086589	RBM22	0.125601	0.505928	0.193518	0.83036
ENSG00000086598	TMED2	0.0884302	0.0457855	0.459264	0.389844
ENSG00000086619	ERO1LB	0.00722199	0.0498958	0.187756	0.0396979
ENSG00000086666	ZFAND6	0.0076419	0.01949	0.0039755	0.0433445
ENSG00000086712	TXLNG	0.532365	0.0620669	0.629417	0.0503069
ENSG00000086717	PPEF1	0.00139457	0.118402	0.00553622	0.162492
ENSG00000086730	LAT2	0.086427	0.0799819	0.122591	0.195813
ENSG00000086758	HUWE1	0.0129398	0.311464	0.0929615	0.44986
ENSG00000086827	ZW10	0.0535293	0.277786	0.517352	0.661983
ENSG00000086848	ALG9	0.14798	0.0357068	0.0256877	0.0280891
ENSG00000087008	ACOX3	0.345128	0.00882381	0.477029	0.0115301
ENSG00000087053	MTMR2	0.123931	0.207726	0.512081	0.173546
ENSG00000087074	PPP1R15A	0.785198	0.214836	0.241785	0.467066
ENSG00000087076	HSD17B14	0.0651481	0.439114	0.0177633	0.468857
ENSG00000087077	TRIP6	0.0254267	0.00149003	0.00604102	0.236923
ENSG00000087085	ACHE	0.11686	0.643213	0.00500247	0.803265
ENSG00000087086	FTL	0.105188	0.0640856	0.0868023	0.0152746
ENSG00000087087	SRRT	0.0608825	0.312264	0.0687665	0.308598
ENSG00000087088	BAX	0.0397165	0.319196	0.118017	0.10096
ENSG00000087095	NLK	0.0063353	0.0553959	0.0031821	0.134056
ENSG00000087111	PIGS	0.0114009	0.00272316	0.140334	0.000960172
ENSG00000087152	ATXN7L3	0.0145686	0.0154607	0.00435022	0.0220037
ENSG00000087157	PGS1	0.0809551	0.672077	0.346387	0.922054
ENSG00000087191	PSMC5	0.0469839	0.190126	0.107089	0.113718
ENSG00000087206	UIMC1	0.0351538	0.0193499	0.0230993	0.0433902
ENSG00000087237	CETP	0.26046	0.617591	0.395899	0.733747
ENSG00000087245	MMP2	0.171579	0.516081	0.213514	0.238091
ENSG00000087250	MT3	0.048518	0.0813133	0.0133529	0.0623444
ENSG00000087253	LPCAT2	0.0297416	0.0758693	0.154761	0.0456638
ENSG00000087258	GNAO1	0.216272	0.307254	0.109899	0.549521
ENSG00000087263	OGFOD1	0.145125	0.0289968	0.422802	0.0859608
ENSG00000087266	SH3BP2	0.0291031	0.710163	0.0412419	0.0869931
ENSG00000087269	NOP14	0.110123	0.025392	0.267956	0.058269
ENSG00000087274	ADD1	0.344736	0.0182648	0.94681	0.0263957
ENSG00000087299	L2HGDH	0.0528826	0.189432	0.0184101	0.273487
ENSG00000087301	TXNDC16	0.00566709	0.208254	0.0782682	0.332265
ENSG00000087302	C14orf166	0.0325236	0.0123506	0.0676341	0.00510686
ENSG00000087303	NID2	0.129313	0.582814	0.237187	0.408822
ENSG00000087338	GMCL1	0.0102514	0.462752	0.308388	0.23552
ENSG00000087365	SF3B2	0.0213556	0.542625	0.214902	0.872076
ENSG00000087448	KLHL42	0.00650943	0.131369	0.00601829	0.370665
ENSG00000087460	GNAS	0.167705	0.689938	0.169253	0.496564
ENSG00000087470	DNM1L	0.0365719	0.316973	0.00644564	0.497388
ENSG00000087494	PTHLH	0.00208065	0.0351046	0.00706705	0.040959
ENSG00000087495	PHACTR3	0.0353653	0.341755	0.294352	0.144543
ENSG00000087502	ERGIC2	0.27282	0.0829149	0.840979	0.0296386
ENSG00000087510	TFAP2C	0.0661753	0.325568	0.0299711	0.368452
ENSG00000087586	AURKA	0.103268	0.157073	0.306527	0.230976
ENSG00000087589	CASS4	0.119561	0.697536	0.136373	0.6933
ENSG00000087842	PIR	0.0246121	0.00866251	0.00805772	0.0762652
ENSG00000087884	AAMDC	0.00677168	0.384725	0.0138298	0.356501
ENSG00000087903	RFX2	0.0630339	0.178069	0.0338737	0.0443197
ENSG00000087995	METTL2A	0.00261197	0.176164	0.0148698	0.192838
ENSG00000088035	ALG6	0.00655088	0.230347	0.00555468	0.275542
ENSG00000088179	PTPN4	0.00938033	0.217611	0.00778889	0.162508
ENSG00000088205	DDX18	0.0441206	0.0246558	0.267418	0.0535085
ENSG00000088256	GNA11	0.274932	0.0699044	0.536103	0.0347833
ENSG00000088280	ASAP3	0.0149627	0.632238	0.00972338	0.917013
ENSG00000088298	EDEM2	0.0372457	0.388607	0.100868	0.766015
ENSG00000088305	DNMT3B	0.00566068	0.313528	0.0174054	0.382421
ENSG00000088325	TPX2	0.103969	0.0603462	0.4549	0.150962
ENSG00000088356	PDRG1	0.122968	0.0774324	0.496276	0.0981389
ENSG00000088367	EPB41L1	0.021654	0.108395	0.00526718	0.25092
ENSG00000088387	DOCK9	0.190693	0.546409	0.120196	0.641018
ENSG00000088448	ANKRD10	0.00774381	0.0274649	0.0182286	0.0153466
ENSG00000088451	TGDS	0.00456964	0.0493014	0.011216	0.0644349
ENSG00000088538	DOCK3	0.00159133	0.000588062	0.00234639	0.00159852
ENSG00000088543	C3orf18	0.294037	0.059932	0.0278941	0.183455
ENSG00000088682	COQ9	0.0825797	0.36639	0.164945	0.150774
ENSG00000088727	KIF9	0.0323289	0.821347	0.020497	0.779372
ENSG00000088756	ARHGAP28	0.388007	0.694489	0.0927217	0.914247
ENSG00000088766	CRLS1	0.00341532	0.113633	0.00564969	0.0834376
ENSG00000088808	PPP1R13B	0.252025	0.430415	0.188001	0.23149
ENSG00000088812	ATRN	0.00138767	0.00418398	0.00232882	0.00931002
ENSG00000088826	SMOX	0.032996	0.164556	0.0115599	0.163282
ENSG00000088832	FKBP1A	0.454532	0.169628	0.628604	0.0741023
ENSG00000088833	NSFL1C	0.178315	0.0763762	0.673212	0.0363386
ENSG00000088836	SLC4A11	0.055511	0.479251	0.019764	0.194242
ENSG00000088854	C20orf194	0.098232	0.274634	0.623045	0.485906
ENSG00000088876	ZNF343	0.0545662	0.429299	0.182515	0.235373
ENSG00000088881	EBF4	0.0280687	0.555198	0.0264528	0.484527
ENSG00000088888	MAVS	0.00444477	0.174083	0.00693857	0.379508
ENSG00000088899	LZTS3	0.0257166	0.0574737	0.00604156	0.0904112
ENSG00000088926	F11	0.412349	0.892347	0.0958013	0.861721
ENSG00000088930	XRN2	0.0852433	0.841863	0.157536	0.495875
ENSG00000088970	KIZ	0.134358	0.0381189	0.257576	0.0173833
ENSG00000088986	DYNLL1	0.610809	0.22747	0.726069	0.0484737
ENSG00000089006	SNX5	0.0104975	0.117101	0.00479899	0.181835
ENSG00000089009	RPL6	0.0136488	0.0146573	0.0555753	0.00421684
ENSG00000089022	MAPKAPK5	0.748684	0.604378	0.197688	0.852945
ENSG00000089041	P2RX7	0.125604	0.234576	0.108549	0.328946
ENSG00000089048	ESF1	0.0204604	0.120304	0.0546743	0.0801573
ENSG00000089050	RBBP9	0.00611091	0.53911	0.00479059	0.857367
ENSG00000089053	ANAPC5	0.24152	0.0337198	0.496679	0.487822
ENSG00000089057	SLC23A2	0.00328705	0.0566687	0.0150223	0.0258233
ENSG00000089060	SLC8B1	0.0222031	0.253483	0.028701	0.267041
ENSG00000089063	TMEM230	0.0101666	0.772001	0.0316027	0.498552
ENSG00000089091	DZANK1	0.018827	0.595768	0.0148031	0.588579
ENSG00000089094	KDM2B	0.00499514	0.096939	0.0111358	0.177508
ENSG00000089123	TASP1	0.00209392	0.0217198	0.00410689	0.0251679
ENSG00000089127	OAS1	0.156525	0.156563	0.045816	0.243577
ENSG00000089154	GCN1L1	0.444366	0.257422	0.613182	0.3246
ENSG00000089157	RPLP0	0.0594779	0.184449	0.0711908	0.348659
ENSG00000089159	PXN	0.141962	0.00732172	0.0587133	0.157674
ENSG00000089163	SIRT4	0.123992	0.0838069	0.8827	0.0187647
ENSG00000089169	RPH3A	0.00151097	0.00739895	0.00279971	0.0190874
ENSG00000089177	KIF16B	0.00520199	0.419449	0.0325486	0.27153
ENSG00000089195	TRMT6	0.412437	0.114362	0.672785	0.0708254
ENSG00000089199	CHGB	0.00956305	0.0010138	0.00286457	0.00476034
ENSG00000089220	PEBP1	0.624065	0.141599	0.195771	0.349066
ENSG00000089234	BRAP	0.0169997	0.380128	0.125545	0.168396
ENSG00000089248	ERP29	0.0955466	0.174766	0.747964	0.298706
ENSG00000089250	NOS1	0.0366613	0.179166	0.0738944	0.19661
ENSG00000089280	FUS	0.0672969	0.222963	0.418354	0.524297
ENSG00000089289	IGBP1	0.388016	0.487932	0.633134	0.287107
ENSG00000089327	FXYD5	0.116449	0.492485	0.164153	0.431454
ENSG00000089335	ZNF302	0.00502621	0.0941349	0.211182	0.0326497
ENSG00000089351	GRAMD1A	0.103215	0.194109	0.162812	0.151215
ENSG00000089356	FXYD3	0.0383519	0.740815	0.0209869	0.664627
ENSG00000089472	HEPH	0.0354454	0.821872	0.0225759	0.281149
ENSG00000089486	CDIP1	0.053853	0.10432	0.00430986	0.18887
ENSG00000089505	CMTM1	0.00965806	0.818615	0.0165023	0.698752
ENSG00000089597	GANAB	0.365757	0.00334418	0.704519	0.0059717
ENSG00000089639	GMIP	0.19562	0.104601	0.555438	0.300564
ENSG00000089682	RBM41	0.279214	0.37369	0.293741	0.570881
ENSG00000089685	BIRC5	0.103969	0.692465	0.258374	0.0656506
ENSG00000089693	MLF2	0.0186599	0.209605	0.0349648	0.23928
ENSG00000089775	ZBTB25	0.000476158	0.0454565	0.124404	0.0211346
ENSG00000089818	NECAP1	0.00325648	0.00214697	0.00251944	0.0113945
ENSG00000089847	ANKRD24	0.0312008	0.0262355	0.011648	0.0390556
ENSG00000089876	DHX32	0.0124467	0.225944	0.0335359	0.137306
ENSG00000089902	RCOR1	0.372266	0.717661	0.463816	0.758946
ENSG00000089916	GPATCH2L	0.158804	0.49037	0.157589	0.468314
ENSG00000090013	BLVRB	0.105724	0.27407	0.139964	0.189474
ENSG00000090020	SLC9A1	0.0259376	0.129165	0.0102675	0.258419
ENSG00000090054	SPTLC1	0.845499	0.0475672	0.516266	0.106147
ENSG00000090060	PAPOLA	0.0129375	0.00507121	0.0103255	0.00621251
ENSG00000090061	CCNK	0.0798197	0.343609	0.234726	0.368268
ENSG00000090097	PCBP4	0.0907889	0.289061	0.126344	0.199701
ENSG00000090104	RGS1	0.103969	0.440609	0.213986	0.977764
ENSG00000090238	YPEL3	0.097163	0.0338375	0.0177889	0.00935322
ENSG00000090263	MRPS33	0.0663632	0.465194	0.612001	0.229307
ENSG00000090266	NDUFB2	0.0297863	0.312708	0.260308	0.0961845
ENSG00000090273	NUDC	0.166209	0.109691	0.398834	0.0376615
ENSG00000090316	MAEA	0.00546446	0.0356926	0.0178659	0.0462978
ENSG00000090339	ICAM1	0.0897575	0.00532003	0.117736	0.00470495
ENSG00000090372	STRN4	0.00303679	0.133095	0.115175	0.0481343
ENSG00000090376	IRAK3	0.0556841	0.118783	0.0411542	0.0135154
ENSG00000090382	LYZ	0.103969	0.654428	0.314715	0.0283273
ENSG00000090432	MUL1	0.504676	0.21932	0.289552	0.183208
ENSG00000090470	PDCD7	0.168621	0.116363	0.0421777	0.209296
ENSG00000090487	SPG21	0.0239581	0.48212	0.0350041	0.619729
ENSG00000090520	DNAJB11	0.0482515	0.584476	0.114041	0.400852
ENSG00000090530	LEPREL1	0.0340715	0.441684	0.0652107	0.37842
ENSG00000090534	THPO	0.00638323	0.382321	0.0134949	0.428974
ENSG00000090539	CHRD	0.0200231	0.889143	0.0249057	0.851351
ENSG00000090581	GNPTG	0.0439649	0.355147	0.0257499	0.346236
ENSG00000090612	ZNF268	0.00110872	0.0356102	0.0516013	0.0154839
ENSG00000090615	GOLGA3	0.0203338	0.326853	0.351949	0.623774
ENSG00000090621	PABPC4	0.0324284	0.736272	0.0637976	0.404501
ENSG00000090659	CD209	0.297919	0.282377	0.205349	0.170595
ENSG00000090661	CERS4	0.191501	0.352483	0.341011	0.740886
ENSG00000090674	MCOLN1	0.00551705	0.0349495	0.0389822	0.0274494
ENSG00000090686	USP48	0.202414	0.438197	0.975555	0.299851
ENSG00000090776	EFNB1	0.0733061	0.35217	0.0356354	0.817537
ENSG00000090857	PDPR	0.020772	0.318982	0.0430382	0.201704
ENSG00000090861	AARS	0.109494	0.0254259	0.0115366	0.10697
ENSG00000090863	GLG1	0.286529	0.0272276	0.227792	0.0335955
ENSG00000090889	KIF4A	0.103969	0.580749	0.342784	0.262632
ENSG00000090905	TNRC6A	0.178912	0.0916725	0.568789	0.0732156
ENSG00000090924	PLEKHG2	0.140202	0.168062	0.10124	0.104563
ENSG00000090932	DLL3	0.0775232	0.156647	0.0893754	0.14955
ENSG00000090971	NAT14	0.142367	0.21466	0.0956285	0.264277
ENSG00000090989	EXOC1	0.431866	0.253199	0.162088	0.201026
ENSG00000091009	RBM27	0.0276734	0.00326391	0.0408232	0.00366899
ENSG00000091039	OSBPL8	0.0324203	0.501307	0.00865608	0.302839
ENSG00000091073	DTX2	0.0452155	0.0221213	0.0468112	0.0331958
ENSG00000091106	NLRC4	0.0837935	0.267096	0.1938	0.0666439
ENSG00000091127	PUS7	0.723495	0.337595	0.329965	0.687826
ENSG00000091128	LAMB4	0.405914	0.815912	0.141771	0.651637
ENSG00000091129	NRCAM	0.00586686	0.242229	0.00463178	0.358477
ENSG00000091136	LAMB1	0.172822	0.00567888	0.512311	0.0457632
ENSG00000091137	SLC26A4	0.00285815	0.499324	0.00592516	0.441442
ENSG00000091140	DLD	0.345054	0.295045	0.113116	0.608226
ENSG00000091157	WDR7	0.00493762	0.0737646	0.00304164	0.242067
ENSG00000091164	TXNL1	0.13625	0.153457	0.0221644	0.0547222
ENSG00000091317	CMTM6	0.122411	0.0910942	0.0853908	0.518439
ENSG00000091409	ITGA6	0.0753148	0.421143	0.0348653	0.622918
ENSG00000091428	RAPGEF4	0.163061	0.492384	0.721862	0.384855
ENSG00000091436	PK	0.19126	0.0190662	0.0723359	0.450448
ENSG00000091483	FH	0.569302	0.467413	0.38441	0.794552
ENSG00000091490	SEL1L3	0.350385	0.715263	0.476379	0.640329
ENSG00000091513	TF	0.144736	0.222045	0.247427	0.616205
ENSG00000091527	CDV3	0.101488	0.450506	0.377495	0.491659
ENSG00000091542	ALKBH5	0.0852574	0.226768	0.265181	0.20695
ENSG00000091592	NLRP1	0.221686	0.142889	0.157615	0.031994
ENSG00000091622	PITPNM3	0.00114383	0.052624	0.00303784	0.0575005
ENSG00000091640	SPAG7	0.174318	0.440276	0.66815	0.528107
ENSG00000091651	ORC6	0.347496	0.518872	0.662663	0.818954
ENSG00000091656	ZFHX4	0.0236526	0.129003	0.0391435	0.358528
ENSG00000091664	SLC17A6	0.0271704	0.293607	0.0103078	0.279581
ENSG00000091732	ZC3HC1	0.192937	0.230721	0.814907	0.167714
ENSG00000091831	ESR1	0.0274521	0.554575	0.0616385	0.52631
ENSG00000091844	RGS17	0.0195203	0.203802	0.0134712	0.146842
ENSG00000091879	ANGPT2	0.143117	0.356395	0.129663	0.794662
ENSG00000091947	TMEM101	0.0948876	0.0961629	0.217434	0.230478
ENSG00000091972	CD200	0.0018567	0.0279746	0.00220593	0.0718361
ENSG00000091986	CCDC80	0.0874406	0.768795	0.0650574	0.49414
ENSG00000092010	PSME1	0.0314693	0.600003	0.0305373	0.711121
ENSG00000092020	PPP2R3C	0.0057464	0.184243	0.0186672	0.0951666
ENSG00000092036	HAUS4	0.0224659	0.141809	0.033279	0.169566
ENSG00000092051	JPH4	0.00818349	0.0344863	0.00623697	0.0296829
ENSG00000092054	MYH7	0.301465	0.486672	0.166491	0.463497
ENSG00000092068	SLC7A8	0.176233	0.141244	0.110942	0.194444
ENSG00000092094	OSGEP	0.00781708	0.373402	0.044504	0.351142
ENSG00000092096	SLC22A17	0.036051	0.160595	0.00644405	0.257534
ENSG00000092098	RNF31	0.104863	0.0487514	0.0362828	0.059637
ENSG00000092108	SCFD1	0.479716	0.277523	0.610765	0.227711
ENSG00000092140	G2E3	0.117342	0.0207797	0.156191	0.0162644
ENSG00000092148	HECTD1	0.0183387	0.277872	0.0095614	0.73236
ENSG00000092199	HNRNPC	0.00551524	0.692885	0.0464061	0.547231
ENSG00000092201	SUPT16H	0.80009	0.0292712	0.128934	0.297228
ENSG00000092203	TOX4	0.00194878	0.0160894	0.0071458	0.0233146
ENSG00000092208	GEMIN2	0.307666	0.441185	0.731294	0.117768
ENSG00000092295	TGM1	0.915897	0.113864	0.546837	0.0930081
ENSG00000092330	TINF2	0.0268491	0.0714604	0.103623	0.151443
ENSG00000092421	SEMA6A	0.128347	0.994903	0.182245	0.613628
ENSG00000092439	TRPM7	0.350823	0.0549663	0.472978	0.0451301
ENSG00000092445	TYRO3	0.00290662	0.0150378	0.00644125	0.0182261
ENSG00000092470	WDR76	0.104208	0.470109	0.237579	0.0753024
ENSG00000092529	CAPN3	0.144736	0.591013	0.348213	0.341142
ENSG00000092531	SNAP23	0.00697149	0.032398	0.00818121	0.0732721
ENSG00000092607	TBX15	0.297919	0.716654	0.0997807	0.0892197
ENSG00000092621	PHGDH	0.0207348	0.128946	0.00885359	0.447508
ENSG00000092758	COL9A3	0.148203	0.586237	0.361681	0.813289
ENSG00000092820	EZR	0.0509456	0.418887	0.0269315	0.577319
ENSG00000092841	MYL6	0.0626915	0.695284	0.114913	0.157493
ENSG00000092847	AGO1	0.160631	0.141682	0.188039	0.180318
ENSG00000092850	TEKT2	0.114276	0.0867136	0.074462	0.0708491
ENSG00000092853	CLSPN	0.129573	0.0414557	0.481317	0.158937
ENSG00000092871	RFFL	0.124996	0.537422	0.16112	0.791456
ENSG00000092931	MFSD11	0.356076	0.188036	0.327485	0.54818
ENSG00000092964	DPYSL2	0.519028	0.243304	0.521248	0.5578
ENSG00000092969	TGFB2	0.0509456	0.286293	0.107599	0.42277
ENSG00000092978	GPATCH2	0.46627	0.0749037	0.552437	0.0640449
ENSG00000093000	NUP50	0.199959	0.137869	0.0479604	0.251233
ENSG00000093009	CDC45	0.103969	0.542642	0.260856	0.318549
ENSG00000093010	COMT	0.0118659	0.417492	0.00930846	0.227631
ENSG00000093072	CECR1	0.07667	0.918037	0.0329989	0.651275
ENSG00000093144	ECHDC1	0.0304616	0.1845	0.1553	0.0689558
ENSG00000093167	LRRFIP2	0.00750156	0.197731	0.0652067	0.0754718
ENSG00000093183	SEC22C	0.013234	0.282551	0.181138	0.848349
ENSG00000093217	XYLB	0.0181625	0.106955	0.0308507	0.261697
ENSG00000094631	HDAC6	0.0282195	0.209731	0.04958	0.192333
ENSG00000094804	CDC6	0.18556	0.218454	0.707767	0.0706749
ENSG00000094841	UPRT	0.0148866	0.302657	0.0134077	0.350947
ENSG00000094880	CDC23	0.0519111	0.350623	0.177165	0.22322
ENSG00000094914	AAAS	0.036707	0.0822835	0.0264471	0.107129
ENSG00000094916	CBX5	0.140671	0.294274	0.389617	0.0986098
ENSG00000094963	FMO2	0.0999288	0.469548	0.0193369	0.541898
ENSG00000094975	SUCO	0.00835851	0.104209	0.048269	0.055849
ENSG00000095002	MSH2	0.0832244	0.0700723	0.0115463	0.0817763
ENSG00000095015	MAP3K1	0.0350551	0.224776	0.0487172	0.285869
ENSG00000095059	DHPS	0.722198	0.323544	0.370731	0.513546
ENSG00000095066	HOOK2	0.328348	0.127055	0.115433	0.0876888
ENSG00000095139	ARCN1	0.353849	0.0288583	0.375273	0.279003
ENSG00000095203	EPB41L4B	0.00378992	0.0105882	0.00535597	0.0766931
ENSG00000095209	TMEM38B	0.0329453	0.452159	0.035028	0.487125
ENSG00000095261	PSMD5	0.162218	0.399367	0.546492	0.937746
ENSG00000095303	PTGS1	0.138914	0.00697523	0.274524	0.051111
ENSG00000095319	NUP188	0.0198167	0.675489	0.0220479	0.70309
ENSG00000095321	CRAT	0.0727298	0.452976	0.0339234	0.225727
ENSG00000095370	SH2D3C	0.20342	0.173177	0.840964	0.0471205
ENSG00000095380	NANS	0.173957	0.314325	0.528561	0.486954
ENSG00000095383	TBC1D2	0.0484641	0.839224	0.093735	0.711814
ENSG00000095397	DFNB31	0.128062	0.402212	0.114297	0.160307
ENSG00000095464	PDE6C	0.0698462	0.191739	0.202778	0.37246
ENSG00000095485	CWF19L1	0.236419	0.180144	0.452444	0.341229
ENSG00000095539	SEMA4G	0.142643	0.696272	0.35389	0.712659
ENSG00000095564	BTAF1	0.293642	0.147232	0.446057	0.236762
ENSG00000095574	IKZF5	0.0188594	0.0446945	0.0816858	0.01474
ENSG00000095585	BLNK	0.112885	0.260257	0.271869	0.146675
ENSG00000095587	TLL2	0.310127	0.712256	0.785547	0.658584
ENSG00000095596	CYP26A1	0.00529164	0.213408	0.0479415	0.397478
ENSG00000095637	SORBS1	0.151647	0.722542	0.424195	0.664585
ENSG00000095713	CRTAC1	0.00182683	0.0504884	0.00606653	0.0736145
ENSG00000095739	BAMBI	0.0814502	0.0771581	0.0491023	0.291852
ENSG00000095777	MYO3A	0.0794092	0.675607	0.0896976	0.762239
ENSG00000095787	WAC	0.772568	0.201683	0.200399	0.0623521
ENSG00000095794	CREM	0.044707	0.747189	0.0230199	0.775667
ENSG00000095906	NUBP2	0.0138805	0.0548458	0.0157206	0.0241464
ENSG00000095932	SMIM24	0.0232963	0.315931	0.0153697	0.408595
ENSG00000095951	HIVEP1	0.00351584	0.199267	0.00617827	0.370232
ENSG00000095970	TREM2	0.103969	0.626741	0.223284	0.818604
ENSG00000096060	FKBP5	0.00828484	0.546923	0.00648645	0.720178
ENSG00000096063	SRPK1	0.0155804	0.321699	0.0207485	0.553151
ENSG00000096070	BRPF3	0.00117436	0.0240167	0.00714977	0.0178882
ENSG00000096080	MRPS18A	0.109363	0.288137	0.225485	0.356378
ENSG00000096092	TMEM14A	0.00827471	0.586508	0.00777669	0.470828
ENSG00000096093	EFHC1	0.0663741	0.181041	0.976264	0.187537
ENSG00000096384	HSP90AB1	0.0104649	0.710104	0.0600573	0.634539
ENSG00000096401	CDC5L	0.548586	0.0275437	0.805203	0.00860459
ENSG00000096654	ZNF184	0.0275919	0.90008	0.0128008	0.934592
ENSG00000096696	DSP	0.297919	0.923599	0.266776	0.702567
ENSG00000096717	SIRT1	0.00551369	0.0182186	0.0140541	0.0086541
ENSG00000096746	HNRNPH3	0.00575317	0.0246685	0.00556417	0.0200542
ENSG00000096872	IFT74	0.00888074	0.0236397	0.0154744	0.0270566
ENSG00000096968	JAK2	0.551227	0.0767452	0.598125	0.102691
ENSG00000097007	ABL1	0.0277993	0.317136	0.0257373	0.350867
ENSG00000097021	ACOT7	0.00473567	0.051946	0.00457371	0.0542215
ENSG00000097033	SH3GLB1	0.00490561	0.0636201	0.0100058	0.0580054
ENSG00000097046	CDC7	0.0266683	0.335574	0.0162394	0.427894
ENSG00000097096	SYDE2	0.0366257	0.151474	0.0443665	0.123799
ENSG00000099139	PCSK5	0.364122	0.904582	0.0890189	0.334885
ENSG00000099194	SCD	0.0642885	0.0221335	0.113391	0.113553
ENSG00000099203	TMED1	0.0131423	0.254675	0.0253311	0.298114
ENSG00000099204	ABLIM1	0.102531	0.679595	0.464195	0.67473
ENSG00000099219	ERMP1	0.151846	0.421788	0.39845	0.855216
ENSG00000099246	RAB18	0.437491	0.195292	0.547101	0.0769139
ENSG00000099250	NRP1	0.1538	0.260209	0.167369	0.0713189
ENSG00000099256	PRTFDC1	0.0113412	0.535402	0.0301916	0.173629
ENSG00000099260	PALMD	0.117157	0.694695	0.180346	0.258815
ENSG00000099282	TSPAN15	0.130677	0.979076	0.163084	0.801214
ENSG00000099284	H2AFY2	0.00109062	0.248305	0.0922696	0.101469
ENSG00000099290	FAM21A	0.343567	0.159749	0.498639	0.148984
ENSG00000099308	MAST3	0.00271027	0.10789	0.00361547	0.164249
ENSG00000099326	MZF1	0.0809509	0.0415002	0.0692417	0.0405114
ENSG00000099330	OCEL1	0.509598	0.61528	0.228406	0.42523
ENSG00000099331	MYO9B	0.0271736	0.604845	0.0797952	0.148304
ENSG00000099337	KCNK6	0.118124	0.147015	0.140852	0.147908
ENSG00000099338	CATSPERG	0.0345771	0.315127	0.0442637	0.229077
ENSG00000099341	PSMD8	0.00276283	0.0936974	0.165432	0.0536614
ENSG00000099365	STX1B	0.0230805	0.0126966	0.00342615	0.0412276
ENSG00000099377	HSD3B7	0.0234743	0.417848	0.0155481	0.367445
ENSG00000099381	SETD1A	0.146318	0.261149	0.151941	0.331538
ENSG00000099385	BCL7C	0.0178284	0.331231	0.00637142	0.29377
ENSG00000099622	CIRBP	0.178822	0.25411	0.359687	0.457659
ENSG00000099624	ATP5D	0.0368557	0.153514	0.0231028	0.0413477
ENSG00000099715	PCDH11Y	0.00481884	0.175393	0.0594227	0.574691
ENSG00000099783	HNRNPM	0.0353454	0.651359	0.0518513	0.499723
ENSG00000099785	2017-03-02	0.0354499	0.823949	0.0103568	0.340888
ENSG00000099795	NDUFB7	0.0335634	0.226535	0.45224	0.0743675
ENSG00000099797	TECR	0.0191869	0.979768	0.00878182	0.849096
ENSG00000099800	TIMM13	0.0236056	0.202643	0.208478	0.11727
ENSG00000099804	CDC34	0.439658	0.192134	0.384642	0.172965
ENSG00000099810	MTAP	0.0142791	0.0569992	0.0451115	0.0298196
ENSG00000099817	POLR2E	0.360308	0.0936683	0.252623	0.0535919
ENSG00000099821	POLRMT	0.331456	0.59189	0.33066	0.68718
ENSG00000099822	HCN2	0.514312	0.29696	0.342995	0.489832
ENSG00000099860	GADD45B	0.278996	0.255585	0.0918112	0.238412
ENSG00000099864	PALM	0.123057	0.0116476	0.31153	0.00142722
ENSG00000099875	MKNK2	0.0373679	0.187809	0.0157862	0.281299
ENSG00000099899	TRMT2A	0.100411	0.290558	0.044652	0.419054
ENSG00000099901	RANBP1	0.12267	0.975756	0.262974	0.945365
ENSG00000099910	KLHL22	0.00629283	0.134032	0.00566792	0.209071
ENSG00000099917	MED15	0.0819349	0.150961	0.228024	0.33322
ENSG00000099937	SERPIND1	0.297919	0.345944	0.514049	0.440878
ENSG00000099940	SNAP29	0.124701	0.573673	0.516476	0.816213
ENSG00000099942	CRKL	0.290083	0.605922	0.383914	0.779997
ENSG00000099949	LZTR1	0.101484	0.0341106	0.141734	0.100138
ENSG00000099954	CECR2	0.107643	0.489978	0.0654543	0.248257
ENSG00000099968	BCL2L13	0.00236322	0.206928	0.0317977	0.53694
ENSG00000099985	OSM	0.103969	0.679896	0.260835	0.3207
ENSG00000099991	CABIN1	0.00599252	0.171176	0.0801793	0.218719
ENSG00000099992	TBC1D10A	0.374653	0.115398	0.173383	0.0349795
ENSG00000099994	SUSD2	0.157875	0.510381	0.146689	0.190966
ENSG00000099995	SF3A1	0.00588116	0.0205681	0.167602	0.00738875
ENSG00000099998	GGT5	0.275947	0.576133	0.0329736	0.547195
ENSG00000100003	SEC14L2	0.136595	0.469877	0.300613	0.530798
ENSG00000100014	SPECC1L	0.0137548	0.347811	0.00503851	0.33687
ENSG00000100023	PPIL2	0.0633854	0.046694	0.0650272	0.0762137
ENSG00000100024	UPB1	0.0456376	0.783969	0.00991669	0.917879
ENSG00000100027	YPEL1	0.00962596	0.189334	0.0386132	0.116036
ENSG00000100028	SNRPD3	0.116759	0.0927232	0.277767	0.0144798
ENSG00000100029	PES1	0.0694287	0.0747674	0.753746	0.145426
ENSG00000100030	MAPK1	0.0023685	0.134023	0.00323849	0.131043
ENSG00000100031	GGT1	0.025529	0.135587	0.0189885	0.157167
ENSG00000100033	PRODH	0.0509456	7.4468e-05	0.0910927	3.24372e-05
ENSG00000100055	CYTH4	0.103969	0.295856	0.215535	0.444313
ENSG00000100056	DGCR14	0.639839	0.329623	0.446725	0.339075
ENSG00000100065	CARD10	0.125236	0.455165	0.069419	0.77045
ENSG00000100075	SLC25A1	0.0115003	0.150879	0.00478203	0.112174
ENSG00000100077	ADRBK2	0.00244987	0.175031	0.0048603	0.215994
ENSG00000100083	GGA1	0.00887487	0.193905	0.0325299	0.160042
ENSG00000100084	HIRA	0.232066	0.100364	0.209145	0.0204188
ENSG00000100095	SEZ6L	0.00111314	0.00203744	0.00242272	0.00833804
ENSG00000100097	LGALS1	0.102753	0.73887	0.180097	0.0989784
ENSG00000100099	HPS4	0.07472	0.299068	0.084847	0.555749
ENSG00000100100	PIK3IP1	0.00945417	0.197484	0.021457	0.258703
ENSG00000100104	SRRD	0.00202359	0.0484142	0.00613687	0.0319113
ENSG00000100105	PATZ1	0.00925361	0.164417	0.00973854	0.249411
ENSG00000100106	TRIOBP	0.0973248	0.0684526	0.0151925	0.637162
ENSG00000100109	TFIP11	0.00469226	0.0659688	0.0351913	0.0589238
ENSG00000100116	GCAT	0.0841492	0.52112	0.0865668	0.174927
ENSG00000100122	CRYBB1	0.266338	0.0017799	0.822654	0.00325949
ENSG00000100124	ANKRD54	0.926876	0.211215	0.590723	0.170703
ENSG00000100129	EIF3L	0.381155	0.250646	0.0898793	0.418618
ENSG00000100138	NHP2L1	0.0208043	0.143943	0.0297102	0.132146
ENSG00000100139	MICALL1	0.0264255	0.340893	0.0972197	0.611902
ENSG00000100142	POLR2F	0.260354	0.351327	0.768126	0.339074
ENSG00000100147	CCDC134	0.142363	0.411542	0.238014	0.56369
ENSG00000100150	DEPDC5	0.0154163	0.00216983	0.00574444	0.0134672
ENSG00000100154	TTC28	0.0898032	0.599385	0.0805131	0.77893
ENSG00000100156	SLC16A8	0.416715	0.520258	0.607963	0.45712
ENSG00000100162	CENPM	0.103969	0.813804	0.224045	0.271793
ENSG00000100167	2017-09-03	0.0167004	0.0500274	0.00719451	0.0900446
ENSG00000100191	SLC5A4	0.531012	0.0512136	0.443129	0.0755833
ENSG00000100196	KDELR3	0.134627	0.0489952	0.243754	0.00346167
ENSG00000100201	DDX17	0.035684	0.719645	0.134697	0.668445
ENSG00000100209	HSCB	0.00634517	0.271863	0.00553193	0.10238
ENSG00000100211	CBY1	0.0121223	0.194948	0.00492103	0.0688543
ENSG00000100216	TOMM22	0.139507	0.15421	0.709983	0.146476
ENSG00000100218	RSPH14	0.279823	0.349178	0.377944	0.150921
ENSG00000100220	RTCB	0.0877944	0.0192313	0.336942	0.11526
ENSG00000100221	JOSD1	0.00161947	0.12924	0.0515178	0.0399081
ENSG00000100225	FBXO7	0.0847975	0.421298	0.11031	0.727002
ENSG00000100226	GTPBP1	0.067428	0.110475	0.236355	0.0715845
ENSG00000100227	POLDIP3	0.00516903	0.593412	0.0345361	0.749244
ENSG00000100228	RAB36	0.00120119	0.0239413	0.00871744	0.00447025
ENSG00000100234	TIMP3	0.0630396	0.644396	0.077433	0.441841
ENSG00000100239	PPP6R2	0.00309416	0.191448	0.0143735	0.176792
ENSG00000100242	SUN2	0.109252	0.502322	0.155123	0.983826
ENSG00000100243	CYB5R3	0.0254352	0.728802	0.00924985	0.210057
ENSG00000100246	DNAL4	0.0302007	0.0880836	0.0763523	0.0525331
ENSG00000100258	LMF2	0.181922	0.217888	0.0320993	0.491672
ENSG00000100263	RHBDD3	0.0135548	0.32503	0.00812171	0.315379
ENSG00000100266	PACSIN2	0.0914876	0.573093	0.0879081	0.557633
ENSG00000100271	TTLL1	0.000927856	0.278751	0.0166869	0.245556
ENSG00000100276	RASL10A	0.00435168	0.066418	0.037384	0.201276
ENSG00000100280	AP1B1	0.351463	0.120265	0.383954	0.0453153
ENSG00000100281	HMGXB4	0.130913	0.973966	0.759499	0.372098
ENSG00000100284	TOM1	0.0207216	0.308867	0.316237	0.218826
ENSG00000100285	NEFH	0.0258365	0.0259926	0.00536978	0.0410038
ENSG00000100288	CHKB	0.517937	0.100612	0.601614	0.0588579
ENSG00000100290	BIK	0.0435918	0.141932	0.366943	0.0499562
ENSG00000100292	HMOX1	0.103969	0.528454	0.257251	0.086435
ENSG00000100294	MCAT	0.00715813	0.193732	0.0127529	0.262492
ENSG00000100296	THOC5	0.301735	0.179084	0.413886	0.469174
ENSG00000100297	MCM5	0.0472864	0.36049	0.0916749	0.858552
ENSG00000100299	ARSA	0.0834752	0.307724	0.0280923	0.388276
ENSG00000100300	TSPO	0.06182	0.0199824	0.0418978	0.224057
ENSG00000100302	RASD2	0.684176	0.514726	0.0659006	0.5489
ENSG00000100304	TTLL12	0.278138	0.00715496	0.141471	0.00172813
ENSG00000100307	CBX7	0.191927	0.0566743	0.0596363	0.0710971
ENSG00000100311	PDGFB	0.304514	0.0257127	0.590846	0.0205176
ENSG00000100314	CABP7	0.463085	0.509158	0.746001	0.567297
ENSG00000100316	RPL3	0.0149491	0.428563	0.0345494	0.217306
ENSG00000100319	ZMAT5	0.00340197	0.432162	0.0234828	0.197414
ENSG00000100320	RBFOX2	0.00470959	0.204144	0.00582794	0.568422
ENSG00000100321	SYNGR1	0.00386758	0.000264437	0.00238677	0.00106093
ENSG00000100324	TAB1	0.117148	0.0412583	0.116921	0.0743277
ENSG00000100325	ASCC2	0.012135	0.190334	0.00693187	0.378788
ENSG00000100330	MTMR3	0.0371336	0.108376	0.0294518	0.107468
ENSG00000100335	MIEF1	0.00380195	0.0512766	0.0111852	0.0999033
ENSG00000100342	APOL1	0.117189	0.815897	0.149578	0.074176
ENSG00000100344	PNPLA3	0.0149134	0.0035084	0.0287997	0.00799644
ENSG00000100345	MYH9	0.167262	0.0504563	0.254295	0.00824832
ENSG00000100346	CACNA1I	0.00150723	0.167412	0.00565113	0.244889
ENSG00000100347	SAMM50	0.0401293	0.195234	0.368049	0.206519
ENSG00000100348	TXN2	0.0209814	0.47433	0.0235733	0.165895
ENSG00000100350	FOXRED2	0.0157077	0.0364103	0.0150883	0.0227059
ENSG00000100353	EIF3D	0.0484432	0.166346	0.170777	0.371808
ENSG00000100354	TNRC6B	0.116709	0.186019	0.53869	0.252494
ENSG00000100359	SGSM3	0.0103443	0.0334465	0.016602	0.0606787
ENSG00000100360	IFT27	0.247323	0.572626	0.109624	0.570747
ENSG00000100364	KIAA0930	0.058693	0.0667091	0.0554074	0.060999
ENSG00000100365	NCF4	0.104777	0.178101	0.170684	0.29488
ENSG00000100372	SLC25A17	0.0389275	0.0943981	0.126965	0.0922435
ENSG00000100376	FAM118A	0.0132479	0.0326327	0.00557559	0.0559288
ENSG00000100379	KCTD17	0.526759	0.801238	0.0326424	0.771757
ENSG00000100380	ST13	0.00691131	0.0811417	0.012973	0.0483533
ENSG00000100387	RBX1	0.0317088	0.484762	0.0474292	0.260069
ENSG00000100393	EP300	0.449765	0.874169	0.538329	0.84686
ENSG00000100395	L3MBTL2	0.359055	0.0275038	0.125539	0.0777244
ENSG00000100399	CHADL	0.144736	0.773257	0.190639	0.887361
ENSG00000100401	RANGAP1	0.151989	0.145459	0.0363211	0.235924
ENSG00000100410	PHF5A	0.0456272	0.192277	0.165793	0.323613
ENSG00000100412	ACO2	0.261806	0.155579	0.163781	0.285542
ENSG00000100413	POLR3H	0.10572	0.0509364	0.312126	0.004591
ENSG00000100416	TRMU	0.0427868	0.391641	0.0680287	0.269669
ENSG00000100417	PMM1	0.201205	0.0608638	0.0509665	0.0180476
ENSG00000100418	DESI1	0.224829	0.0609991	0.556414	0.0844241
ENSG00000100422	CERK	0.00474396	0.0638542	0.0113806	0.0474015
ENSG00000100425	BRD1	0.524137	0.840167	0.0424624	0.68268
ENSG00000100426	ZBED4	0.571752	0.465529	0.43135	0.557964
ENSG00000100427	MLC1	0.0509456	0.648229	0.0410093	0.108205
ENSG00000100433	KCNK10	0.299007	0.690154	0.395094	0.887194
ENSG00000100439	ABHD4	0.00846025	0.282656	0.00680063	0.442016
ENSG00000100441	KHNYN	0.00746841	0.229638	0.00541519	0.670435
ENSG00000100442	FKBP3	0.237811	0.0783061	0.0714552	0.0212859
ENSG00000100445	SDR39U1	0.200102	0.45819	0.615997	0.512587
ENSG00000100461	RBM23	0.000302124	0.0729871	0.0558896	0.0316837
ENSG00000100462	PRMT5	0.0353148	0.00609941	0.042866	0.00908564
ENSG00000100473	COCH	0.174207	0.624718	0.598709	0.594158
ENSG00000100478	AP4S1	0.0103934	0.486789	0.0064558	0.36948
ENSG00000100479	POLE2	0.101891	0.75662	0.205744	0.733303
ENSG00000100483	VCPKMT	0.0989591	0.92701	0.027	0.51865
ENSG00000100485	SOS2	0.00825827	0.456341	0.0387619	0.178049
ENSG00000100490	CDKL1	0.0145302	0.328397	0.00428239	0.681007
ENSG00000100503	NIN	0.173071	0.503993	0.146718	0.525788
ENSG00000100504	PYGL	0.073843	0.115201	0.0758624	0.227544
ENSG00000100505	TRIM9	0.00184768	0.927647	0.00666848	0.445809
ENSG00000100519	PSMC6	0.105785	0.370046	0.902693	0.0556127
ENSG00000100522	GNPNAT1	0.327272	0.441668	0.382499	0.629609
ENSG00000100523	DDHD1	0.0329639	0.377404	0.0325774	0.25739
ENSG00000100526	CDKN3	0.153632	0.153561	0.500398	0.0858166
ENSG00000100528	CNIH1	0.117745	0.933299	0.649486	0.401098
ENSG00000100532	CGRRF1	0.0227036	0.00353671	0.0178748	0.0619052
ENSG00000100554	ATP6V1D	0.0448672	0.752439	0.0112065	0.558687
ENSG00000100564	PIGH	0.00111561	0.0227491	0.0520286	0.0198969
ENSG00000100567	PSMA3	0.0512324	0.290433	0.172951	0.0978152
ENSG00000100568	VTI1B	0.276231	0.46554	0.0633589	0.14507
ENSG00000100575	TIMM9	0.0461394	0.0183808	0.13477	0.010809
ENSG00000100577	GSTZ1	0.110307	0.690717	0.17201	0.898299
ENSG00000100578	KIAA0586	0.292173	0.403016	0.44073	0.12268
ENSG00000100580	TMED8	0.377516	0.38416	0.219835	0.580537
ENSG00000100583	SAMD15	0.0018493	0.310276	0.00498131	0.401215
ENSG00000100591	AHSA1	0.213426	0.458095	0.522342	0.337696
ENSG00000100592	DAAM1	0.315471	0.0238863	0.598537	0.01477
ENSG00000100596	SPTLC2	0.135998	0.29657	0.23086	0.771911
ENSG00000100600	LGMN	0.103969	0.0208145	0.454449	0.0251525
ENSG00000100601	ALKBH1	0.0423023	0.894268	0.327748	0.603763
ENSG00000100603	SNW1	0.0496121	0.791568	0.222597	0.264848
ENSG00000100612	DHRS7	0.00285265	0.313167	0.0277	0.390822
ENSG00000100614	PPM1A	0.0359567	0.417418	0.0070783	0.265923
ENSG00000100626	GALNT16	0.446494	0.370068	0.513883	0.335641
ENSG00000100629	CEP128	0.0276495	0.0643812	0.0504078	0.273385
ENSG00000100632	ERH	0.00991417	0.449961	0.0138828	0.313697
ENSG00000100644	HIF1A	0.103969	0.753297	0.198678	0.546076
ENSG00000100647	KIAA0247	0.39347	0.0100648	0.584167	0.00547091
ENSG00000100650	SRSF5	0.26045	0.597899	0.687571	0.356016
ENSG00000100652	SLC10A1	0.619585	0.399515	0.0425097	0.618273
ENSG00000100664	EIF5	0.480441	0.257483	0.0824155	0.09086
ENSG00000100678	SLC8A3	0.00110424	0.035134	0.00349472	0.049836
ENSG00000100697	DICER1	0.0507058	0.405341	0.152243	0.216079
ENSG00000100711	ZFYVE21	0.0407998	0.0703127	0.0242687	0.00752611
ENSG00000100714	MTHFD1	0.745988	0.0529937	0.278619	0.110838
ENSG00000100722	ZC3H14	0.476706	0.26665	0.0457717	0.10613
ENSG00000100731	PCNX	0.0757464	0.149655	0.0514184	0.300771
ENSG00000100744	GSKIP	0.0873645	0.645959	0.0133809	0.175623
ENSG00000100749	VRK1	0.634623	0.897411	0.775732	0.691649
ENSG00000100764	PSMC1	0.263131	0.203978	0.272161	0.235851
ENSG00000100767	PAPLN	0.0509456	0.0334751	0.0855971	0.016229
[truncated: 12,033 more rows]
